# Supplementary material for: An automated screening method for detecting compounds with goitrogenic activity using transgenic zebrafish embryos
Source: PLoS One. 2018 Aug 29;13(8):e0203087. doi: 10.1371/journal.pone.0203087 (PMC6114901; doi:10.1371/journal.pone.0203087)
Supplement: S1 Table — (XLSX) [file pone.0203087.s003.xlsx]

## Sheet: Coversheet
	Artiticle:	An automated screening method for detecting compounds with goitrogenic activity using transgenic zebrafish embryos
	Title:	Sergio Jarque, Eva Fetter, Stefan Scholz, Wouter J. Veneman, Herman P. Spaink, Ravindra Peravali, Uwe Strähle, Stefan Scholz
	S1 Table. Raw data of phenotype and mortality assessment
	Definitions
	Percent lethal	(k/f, nosf, nodt and/or nohb)
	No Surviving	Number of surviving embryos
	nor	normal embryos (no phenotype)
	k/f	coagulated
	nosf	no formation of somites
	nodt	no detachment of tail
	nohb	no heartbeat
	Sublethal	Total number of sublethal (excluding behaviour, heart rate)
	nobc	no blood circulation
	n/l pig	no or reduced pigmentation
	EdY / EdP	heart or yolk sac edema
	noeye	no formation of eyes
	ret	retardation
	Ydef	yolk deformation
	mtail	tail malformation
	tip	malformation of tail tip
	mch	malformation of chorda/scoliosis
	mhe	malformation of head
	nomov	no spontaneous movement
	beh	Shivering/tremor
	bl	Reduced body length (no retardation)

## Sheet: ETU 72 hpf
Ethylenethiourea		CAS:	96-45-7
		InChlKey:			Assessment at 72 hpf
							Lethal effects				Sublethal effects
Test date	Replicate-No.	Conc. Label	c [µmol/L]	Total number of embryos	No Surviving	No hatched	k/f	nosf	nodt	nohb	Total Sublethal	nobc	nomov	beh	n/l pig	EdY / EdP	noeye	ret	Ydef	mtail	tip	mch	mhe
xxx	1
	1
	1
	1
	1
	1
	1
	1
2018-01-22	2	0	0	20	20	10
	2	1	14814.8	10	10	9
	2	2	22222.2	10	10	8
	2	3	33333.3	10	10	10					2								2
	2	4	50000	10	10	10
	2	5	75000	10	10	6
2018-01-29	3	0	0	19	19	14
	3	1	29629.6	10	10	8
	3	2	44444.4	11	11	8					1								1			1
	3	3	66666.7	10	10	8
	3	4	100000	4	4	2
	3	5	150000	10	10	7
2018-01-31	4	0	0	10	10	1
	4	A	100000	10	10	2
	4	B	118123	10	10	2

## Sheet: ETU 96 hpf
Ethylenethiourea		CAS:	96-45-7
		InChlKey:			Assessment at 96 hpf
							Lethal effects				Sublethal effects
Test date	Replicate-No.	Conc. Label	c [µmol/L]	Total number of embryos	No Surviving	No hatched	k/f	nosf	nodt	nohb	Total Sublethal	nobc	nomov	beh	n/l pig	EdY / EdP	noeye	ret	Ydef	mtail	tip	mch	mhe
xxx	1
	1
	1
	1
	1
	1
	1
	1
2018-01-23	2	0	0	20	20	20
	2	1	14814.8	10	9	9				1	1	1				1
	2	2	22222.2	10	10	10
	2	3	33333.3	10	10	10
	2	4	50000	10	10	10
	2	5	75000	10	7	7				3		3
2018-01-30	3	0	0	20	20	20
	3	1	29629.6	10	10	10
	3	2	44444.4	10	10	10
	3	3	66666.7	10	10	10
	3	4	100000	4	4	3										1
	3	5	150000	9	0	6	3			6	n/a	n/a	n/a	n/a	n/a	n/a	n/a	n/a	n/a	n/a	n/a	n/a	n/a
2018-02-01	4	0	0	10	10	10
	4	A	100000	10	4	10
	4	B	118123	10	10	10					4											4

## Sheet: ETU 120 hpf
Ethylenethiourea		CAS:	96-45-7
		InChlKey:			Assessment at 120 hpf
							Lethal effects				Sublethal effects
Test date	Replicate-No.	Conc. Label	c [µmol/L]	Total number of embryos	No Surviving	No hatched	k/f	nosf	nodt	nohb	Total Sublethal	nobc	nomov	beh	n/l pig	EdY / EdP	noeye	ret	Ydef	mtail	tip	mch	mhe
2015	1		0	10	10
	1		12500	10	10
	1		25000	10	10
	1		50000	10	9		1
	1		100000	10	0		10				n/a	n/a	n/a	n/a	n/a	n/a	n/a	n/a	n/a	n/a	n/a	n/a	n/a
2018-01-24	2	0	0	20	20	20					1		1			1
	2	1	14814.8	10	9	9				1	1	1				1
	2	2	22222.2	10	10	10
	2	3	33333.3	10	10	10
	2	4	50000	10	10	10					4					4
	2	5	75000	10	7	7	3
2018-01-31	3	0	0	20	20	20
	3	1	29629.6	10	10	10
	3	2	44444.4	10	10	10
	3	3	66666.7	10	10	10					10	1				10
	3	4	100000	4	0	2	2			2	n/a	n/a	n/a	n/a	n/a	n/a	n/a	n/a	n/a	n/a	n/a	n/a	n/a
	3	5	150000	9	0	9	9				n/a	n/a	n/a	n/a	n/a	n/a	n/a	n/a	n/a	n/a	n/a	n/a	n/a
2018-02-02	4	0	0	10	10	10
	4	A	100000	10	1	10	1			8	1					1
	4	B	118123	10	0	10	2			8	n/a	n/a	n/a	n/a	n/a	n/a	n/a	n/a	n/a	n/a	n/a	n/a	n/a

## Sheet: Phloroglucinol 72 hpf
Phloroglucinol		CAS:	108-73-6
		InChlKey:			Assessment at 72 hpf
							Lethal effects				Sublethal effects
Test date	Replicate-No.	Conc. Label	c [µmol/L]	Total number of embryos	No Surviving	No hatched	k/f	nosf	nodt	nohb	Total Sublethal	nobc	nomov	beh	n/l pig	EdY / EdP	noeye	ret	Ydef	mtail	tip	mch	mhe
2018-01-22	1	0	0	20	20	10
	1	1	19753.1	10	10	9
	1	2	29629.6	10	10	9
	1	3	44444.4	10	10	8
	1	4	66666.7	10	10	9
	1	5	100000	10	10	10
2018-01-29	2	0	0	19	19	14
	2	1	19162.1	10	10	1
	2	2	28743.1	10	10	1
	2	3	43114.7	10	10	4
	2	4	64672	10	10	6
	2	5	97008	10	10	4

## Sheet: Phloroglucinol 96 hpf
Phloroglucinol		CAS:	108-73-6
		InChlKey:			Assessment at 96 hpf
							Lethal effects				Sublethal effects
Test date	Replicate-No.	Conc. Label	c [µmol/L]	Total number of embryos	No Surviving	No hatched	k/f	nosf	nodt	nohb	Total Sublethal	nobc	nomov	beh	n/l pig	EdY / EdP	noeye	ret	Ydef	mtail	tip	mch	mhe
2018-01-23	1	0	0	20	20	20
	1	1	19753.1	10	8	8				2		2
	1	2	29629.6	10	10	10
	1	3	44444.4	10	8	8				2		2
	1	4	66666.7	10	10	10
	1	5	100000	10	10	10
2018-01-30	2	0	0	20	20	20
	2	1	19162.1	10	10	2
	2	2	28743.1	10	10	2
	2	3	43114.7	10	10	4
	2	4	64672	9	9	3
	2	5	97008	10	10	4

## Sheet: Phloroglucinol 120 hpf
Phloroglucinol		CAS:	108-73-6
		InChlKey:			Assessment at 120 hpf
							Lethal effects				Sublethal effects
Test date	Replicate-No.	Conc. Label	c [µmol/L]	Total number of embryos	No Surviving	No hatched	k/f	nosf	nodt	nohb	Total Sublethal	nobc	nomov	beh	n/l pig	EdY / EdP	noeye	ret	Ydef	mtail	tip	mch	mhe
2018-01-24	1	0	0	20	20	20							1			1
	1	1	19753.1	10	9	8				1
	1	2	29629.6	10	10	10
	1	3	44444.4	10	8	8				2
	1	4	66666.7	10	10	10
	1	5	100000	10	9	10	1
2018-01-31	2	0	0	20	20	20
	2	1	19162.1	10	10	3
	2	2	28743.1	10	10	4
	2	3	43114.7	10	10	4
	2	4	64672	10	10	8
	2	5	97008	10	10	4

## Sheet: Resorcinol 72 hpf
Resorcinol		CAS:	108-46-3
		InChlKey:			Assessment at 72 hpf
							Lethal effects				Sublethal effects
Test date	Replicate-No.	Conc. Label	c [µmol/L]	Total number of embryos	No Surviving	No hatched	k/f	nosf	nodt	nohb	Total Sublethal	nobc	nomov	beh	n/l pig	EdY / EdP	noeye	ret	Ydef	mtail	tip	mch	mhe
xxx	1
	1
	1
	1
	1
	1
	1
	1
2018-01-22	2	0	0	20	20	10
	2	1	987.654	10	10	9
	2	2	1481.48	10	10	10
	2	3	2222.22	10	10	9
	2	4	3333.33	10	10	10					6								6
	2	5	5000	10	10	10					8								8

## Sheet: Resorcinol 96 hpf
Resorcinol		CAS:	108-46-3
		InChlKey:			Assessment at 96 hpf
							Lethal effects				Sublethal effects
Test date	Replicate-No.	Conc. Label	c [µmol/L]	Total number of embryos	No Surviving	No hatched	k/f	nosf	nodt	nohb	Total Sublethal	nobc	nomov	beh	n/l pig	EdY / EdP	noeye	ret	Ydef	mtail	tip	mch	mhe
xxx	1
	1
	1
	1
	1
	1
	1
	1
2018-01-23	2	0	0	20	20	20
	2	1	987.654	10	10	10
	2	2	1481.48	10	10	10					1								1
	2	3	2222.22	10	10	10					2								2
	2	4	3333.33	10	10	10					5								2			5
	2	5	5000	10	10	10					10	2	10						7

## Sheet: Resorcinol 120 hpf
Resorcinol		CAS:	108-46-3
		InChlKey:			Assessment at 120 hpf
							Lethal effects				Sublethal effects
Test date	Replicate-No.	Conc. Label	c [µmol/L]	Total number of embryos	No Surviving	No hatched	k/f	nosf	nodt	nohb	Total Sublethal	nobc	nomov	beh	n/l pig	EdY / EdP	noeye	ret	Ydef	mtail	tip	mch	mhe
2015	1		0	25	25		0
	1		937.5	25	25		0
	1		1875	25	25		0						25
	1		3750	25	25		0				25					25
	1		7500	25	0		25
	1		15000	25	0		25				n/a	n/a	n/a	n/a	n/a	n/a	n/a	n/a	n/a	n/a	n/a	n/a	n/a
2018-01-24	2	0	0	20	20	20					1		1			1
	2	1	987.654	10	10	10
	2	2	1481.48	10	10	10					1					1			1
	2	3	2222.22	10	10	10					2					1			2
	2	4	3333.33	10	10	10					5								5			4
	2	5	5000	10	7	10				3	7	10	10			8			8			3

[truncated: 12 more sheets: Pyrazol 72 hpf, Pyrazol 96 hpf, Pyrazol 120 hpf, PTU 72 hpf, PTU 96 hpf, PTU 120 hpf, DCA 72 hpf, DCA 96 hpf, DCA 120 hpf, KClO4 72 hpf, KClO4 96 hpf, KClO4 120 hpf]
