# Supplementary material for: An automated screening method for detecting compounds with goitrogenic activity using transgenic zebrafish embryos
Source: PLoS One. 2018 Aug 29;13(8):e0203087. doi: 10.1371/journal.pone.0203087 (PMC6114901; doi:10.1371/journal.pone.0203087)
Supplement: S4 Table — (XLSX) [file pone.0203087.s006.xlsx]

## Sheet: Cover sheet
		Supplement to the article
		Title
		An automated screening method for detecting compounds with goitrogenic activity using transgenic zebrafish embryos
		Authors
		Sergio Jarque, Eva Fetter, Wouter J. Veneman, Herman P. Spaink, Ravindra Peravali, Uwe Strähle, Stefan Scholz
		S4 Table. Summary thyroid gland normalised mcherry fluorescence
		ETU
		Methimazole
		Phoroglucinol
		Potassium perchlorate
		Propylthiouracil
		Pyrazole
		Resorcinal
		3,4-Dichloroaniline (34DCA)
		SE refers relative standard error and to variability between individual embryos
		n refers to the number of individual fish used per replicate and concentration

## Sheet: Ethylenethiourea
Concentration (µM)	Replicate	Normalised mean pixel sum	SE	n		Compound name	ETU
0	1	1	0.398621	14		SMILES	C1(NCCN1)=S
7.8	1	0.793266	0.428722	17		CAS	96-45-7
78	1	0.898119	0.400408	18		stdinchikey	PDQAZBWRQCGBEV-UHFFFAOYSA-N
781	1	1.70317	0.396183	20		Molecular Weight	102.03
7813	1	1.80997	0.340416	20		Molecular Formula	C3H6N2S
0	2	1	0.926513	14
96.5112	2	0.813167	0.495232	14
386.045	2	1.52124	0.719479	16
1544.18	2	2.45622	0.812177	19
6176.72	2	1.61953	0.659631	16
24706.9	2	1.83984	0.775864	15

## Sheet: Methimazole
Concentration (µM)	Replicate	Normalised mean pixel sum	SE	n		Compound name	Methimazole
0	1	1	0.162311	11		SMILES	c1(=S)n(cc[nH]1)C
3.58	1	1.01029	0.135514	14		CAS	60-56-0
17.9	1	0.725613	0.146335	15		stdinchikey	PMRYVIKBURPHAH-UHFFFAOYSA-N
89.4	1	1.06866	0.168231	15		Molecular Weight	114.02516919199999
442	1	1.75666	0.201579	14		Molecular Formula	C4H6N2S
2236	1	1.59958	0.266555	11
0	2	1	0.295285	10
8	2	1.10395	0.344285	12
40	2	0.940257	0.311623	10
200	2	1.29648	0.405636	12
1000	2	2.60882	0.422377	15
5000	2	1.9978	0.426505	15

## Sheet: Phloroglucinol
Concentration (µM)	Replicate	Normalised mean pixel sum	SE	n		Compound name	Phloroglucinol
0	1	1	0.700739	11		SMILES	c1c(cc(cc1O)O)O
247	1	1.32541	0.784247	13		CAS	108-73-6
741	1	1.46575	0.565256	14		stdinchikey	QCDYQQDYXPDABM-UHFFFAOYSA-N
2222	1	1.85913	0.578585	14		Molecular Weight	126.031694052
6667	1	2.21733	0.543601	6		Molecular Formula	C6H6O3
20000	1	1.92885	0.549182	14
0	2	1	0.190471	5
143	2	1.22543	0.10785	12
428	2	1.16065	0.138812	12
1293	2	1.47646	0.127681	11
3840	2	1.55525	0.312882	12
11547	2	1.84599	0.342429	10

## Sheet: Potassium perchlorate
Concentration (µM)	Replicate	Normalised mean pixel sum	SE	n		Compound name	KClO4
0	1	1	0.0967878	18		SMILES	Cl(=O)(=O)(=O)[O-].[K+]
0.493827	1	1.05788	0.131754	12		CAS	7778-74-7
7.40741	1	0.863376	0.165162	6		stdinchikey	YLMGFJXSLBMXHK-UHFFFAOYSA-M
111.111	1	1.37701	0.164288	15		Molecular Weight	137.91221784
1666.67	1	2.54707	0.377339	16		Molecular Formula	ClKO4
0	2	1	0.108065	14
0.13	2	0.898808	0.0567054	14
1.91	2	1.29908	0.154361	12
29	2	1.75252	0.214815	11
430	2	1.97003	0.377289	11
6455	2	2.161	0.37288	10

## Sheet: Propylthiouracil
						Compound name	Propylthiouracil (PTU)
Concentration (µM)	Replicate	Normalised	SE	n		SMILES	c1(cc(=O)[nH]c(=S)[nH]1)CCC
0	1	1	0.357097	15		CAS	51-52-5
26	1	1.02115	0.273499	20		stdinchikey	KNAHARQHSZJURB-UHFFFAOYSA-N
64	1	1.08616	0.284932	18		Molecular Weight	170.05138394
160	1	1.33794	0.266552	15		Molecular Formula	C7H10N2OS
400	1	1.68136	0.266374	20
1000	1	2.32136	0.833612	16
0	2	1	0.371392	22
40.5	2	1.14401	0.632722	21
102	2	1.01698	0.317637	20
253	2	1.40369	0.319316	16
633	2	1.65417	0.396543	15
1581	2	1.87898	0.502125	17

## Sheet: Pyrazole
						Compound name	Pyrazole
Concentration (µM)	Replicate	Normalised	SE	n		SMILES	c1cn[nH]c1
0	1	1	0.133549	14		CAS	288-13-1
520	1	1.0613	0.125065	13		stdinchikey	288-13-1
1280	1	1.28753	0.150751	11		Molecular Weight	68.037448128
3200	1	1.26528	0.125206	14		Molecular Formula	C3H4N2
8000	1	1.31507	0.150275	14
20000	1	1.26895	0.113165	13
0	2	1	0.146142	12
198	2	0.982158	0.0898515	16
296	2	0.928346	0.0951975	14
444	2	1.11716	0.181049	16
667	2	1.12533	0.0970917	14
1000	2	1.37435	0.164077	15

## Sheet: Resorcinol
Concentration (µM)	Replicate	Normalised mean pixel number		n		Compound name	Resorcinol
0	1	1	0.129681	8		SMILES	c1cc(cc(c1)O)O
0.12	1	0.977154	0.27666	11		CAS	108-46-3
1.45	1	1.28774	0.42698	14		stdinchikey	GHMLBKRAJCXXBS-UHFFFAOYSA-N
18.11	1	1.89687	0.406909	13		Molecular Weight	110.037
226	1	1.58931	0.377112	12		Molecular Formula	C6H6O2
2829	1	0.959898	0.835663	7
0	2	1	0.364508	16
0.195	2	1.23678	0.242886	21
1.56	2	1.43203	0.323627	19
11.5	2	1.7718	0.392324	12
100	2	2.00293	0.381608	19
800	2	1.33902	0.378461	20

## Sheet: 3,4-DCA
						Compound name	3,4-dichloroaniline
Concentration (µM)	Replicate	Normalised	SE	n		SMILES	c1(c(ccc(c1)N)Cl)Cl
0	1	1	0.612089	20		CAS	96-45-7
0.0244141	1	0.981486	0.487888	22		stdinchikey	InChIKey=SDYWXFYBZPNOFX-UHFFFAOYSA-N
0.0976562	1	0.886881	0.479369	22		Molecular Weight	160.97990452
0.390625	1	0.652515	0.62148	19		Molecular Formula	C6H5Cl2N
1.5625	1	0.50396	0.442	21
6.25	1	0.579902	0.461574	13
0	2	1	0.803085	23
0.012	2	1.08621	0.595476	22
0.0488	2	0.913821	0.567874	23
0.195	2	0.950605	0.551136	21
0.78	2	0.619249	0.856731	14
3.125	2	0.470194	0.432398	22
