# Supplementary material for: An automated screening method for detecting compounds with goitrogenic activity using transgenic zebrafish embryos
Source: PLoS One. 2018 Aug 29;13(8):e0203087. doi: 10.1371/journal.pone.0203087 (PMC6114901; doi:10.1371/journal.pone.0203087)
Supplement: S1 Workflow — (KNWF) [file pone.0203087.s007.knwf]

Archive with 123 entries (123 files):
- tgmCherry KNIME workflow for publication/.project
- tgmCherry KNIME workflow for publication/Assign date_ (#638)/Column Filter (#74)/settings.xml
- tgmCherry KNIME workflow for publication/Assign date_ (#638)/Column Merger (#67)/settings.xml
- tgmCherry KNIME workflow for publication/Assign date_ (#638)/Lag Column (#69)/settings.xml
- tgmCherry KNIME workflow for publication/Assign date_ (#638)/Lag Column (#72)/settings.xml
- tgmCherry KNIME workflow for publication/Assign date_ (#638)/Lag Column (#73)/settings.xml
- tgmCherry KNIME workflow for publication/Assign date_ (#638)/Row Filter (#70)/settings.xml
- tgmCherry KNIME workflow for publication/Assign date_ (#638)/Sorter (#68)/settings.xml
- tgmCherry KNIME workflow for publication/Assign date_ (#638)/workflow.knime
- tgmCherry KNIME workflow for publication/Column Filter (#59)/settings.xml
- tgmCherry KNIME workflow for publication/Column Rename _Regex_ (#33)/settings.xml
- tgmCherry KNIME workflow for publication/Convert stri (#639)/String Replacer (#63)/settings.xml
- tgmCherry KNIME workflow for publication/Convert stri (#639)/String Replacer (#64)/settings.xml
- tgmCherry KNIME workflow for publication/Convert stri (#639)/String to Date_Time (#62)/settings.xml
- tgmCherry KNIME workflow for publication/Convert stri (#639)/String to Date_Time (#65)/settings.xml
- tgmCherry KNIME workflow for publication/Convert stri (#639)/workflow.knime
- tgmCherry KNIME workflow for publication/Extract VAST (#637)/Cell Splitter (#634)/settings.xml
- tgmCherry KNIME workflow for publication/Extract VAST (#637)/Column Filter (#635)/settings.xml
- tgmCherry KNIME workflow for publication/Extract VAST (#637)/Image Reader _Table_ (#632)/settings.xml
- tgmCherry KNIME workflow for publication/Extract VAST (#637)/Row Filter (#630)/settings.xml
- tgmCherry KNIME workflow for publication/Extract VAST (#637)/Row Filter (#636)/settings.xml
- tgmCherry KNIME workflow for publication/Extract VAST (#637)/String Replacer (#633)/settings.xml
- tgmCherry KNIME workflow for publication/Extract VAST (#637)/workflow.knime
- tgmCherry KNIME workflow for publication/File Meta Info (#719)/settings.xml
- tgmCherry KNIME workflow for publication/File Reader (#43)/settings.xml
- tgmCherry KNIME workflow for publication/Global Thresholder (#685)/settings.xml
- tgmCherry KNIME workflow for publication/GroupBy (#644)/settings.xml
- tgmCherry KNIME workflow for publication/GroupBy (#75)/settings.xml
- tgmCherry KNIME workflow for publication/Image Reader _Table_ (#714)/settings.xml
- tgmCherry KNIME workflow for publication/Image Segment Features (#732)/settings.xml
- tgmCherry KNIME workflow for publication/Image Segment Features (#733)/settings.xml
- tgmCherry KNIME workflow for publication/Image to Labeling (#9)/settings.xml
- tgmCherry KNIME workflow for publication/Image To Table (#743)/settings.xml
- tgmCherry KNIME workflow for publication/Interactive Annotator (#715)/settings.xml
- tgmCherry KNIME workflow for publication/Joiner (#37)/settings.xml
- tgmCherry KNIME workflow for publication/Joiner (#38)/settings.xml
- tgmCherry KNIME workflow for publication/Joiner (#60)/settings.xml
- tgmCherry KNIME workflow for publication/Joiner (#636)/settings.xml
- tgmCherry KNIME workflow for publication/Joiner (#66)/settings.xml
- tgmCherry KNIME workflow for publication/Joiner (#729)/settings.xml
- tgmCherry KNIME workflow for publication/knime.log
- tgmCherry KNIME workflow for publication/knime.log.old.gz
- tgmCherry KNIME workflow for publication/List Files (#693)/settings.xml
- tgmCherry KNIME workflow for publication/Math Formula (#76)/settings.xml
- tgmCherry KNIME workflow for publication/Morphological Labeling Operations (#30)/settings.xml
- tgmCherry KNIME workflow for publication/Plate layout (#57)/Cell Splitter (#50)/settings.xml
- tgmCherry KNIME workflow for publication/Plate layout (#57)/Column Combiner (#54)/settings.xml
- tgmCherry KNIME workflow for publication/Plate layout (#57)/Column Filter (#57)/settings.xml
- tgmCherry KNIME workflow for publication/Plate layout (#57)/Column Rename (#58)/settings.xml
- tgmCherry KNIME workflow for publication/Plate layout (#57)/Column to Grid (#47)/settings.xml
- tgmCherry KNIME workflow for publication/Plate layout (#57)/Double To Int (#56)/settings.xml
- tgmCherry KNIME workflow for publication/Plate layout (#57)/Math Formula (#53)/settings.xml
- tgmCherry KNIME workflow for publication/Plate layout (#57)/Number To String (#60)/settings.xml
- tgmCherry KNIME workflow for publication/Plate layout (#57)/RowID (#49)/settings.xml
- tgmCherry KNIME workflow for publication/Plate layout (#57)/String Replacer (#51)/settings.xml
- tgmCherry KNIME workflow for publication/Plate layout (#57)/String Replacer (#59)/settings.xml
- tgmCherry KNIME workflow for publication/Plate layout (#57)/String To Number (#52)/settings.xml
- tgmCherry KNIME workflow for publication/Plate layout (#57)/Transpose (#48)/settings.xml
- tgmCherry KNIME workflow for publication/Plate layout (#57)/workflow.knime
- tgmCherry KNIME workflow for publication/Prepare imag (#97)/ ImgPlus to PNG Images  (#110)/settings.xml
- tgmCherry KNIME workflow for publication/Prepare imag (#97)/Column Filter (#101)/settings.xml
- tgmCherry KNIME workflow for publication/Prepare imag (#97)/Image Resizer (#104)/settings.xml
- tgmCherry KNIME workflow for publication/Prepare imag (#97)/ImgPlus to PNG Images  (#103)/settings.xml
- tgmCherry KNIME workflow for publication/Prepare imag (#97)/ImgPlus to PNG Images  (#2)/settings.xml
- tgmCherry KNIME workflow for publication/Prepare imag (#97)/Renderer to Image (#100)/settings.xml
- tgmCherry KNIME workflow for publication/Prepare imag (#97)/Renderer to Image (#102)/settings.xml
- tgmCherry KNIME workflow for publication/Prepare imag (#97)/Renderer to Image (#105)/settings.xml
- tgmCherry KNIME workflow for publication/Prepare imag (#97)/Renderer to Image (#106)/settings.xml
- tgmCherry KNIME workflow for publication/Prepare imag (#97)/Split Collection Column (#107)/settings.xml
- tgmCherry KNIME workflow for publication/Prepare imag (#97)/Split Collection Column (#108)/settings.xml
- tgmCherry KNIME workflow for publication/Prepare imag (#97)/Split Collection Column (#109)/settings.xml
- tgmCherry KNIME workflow for publication/Prepare imag (#97)/workflow.knime
- tgmCherry KNIME workflow for publication/R View _Table_ (#77)/settings.xml
- tgmCherry KNIME workflow for publication/Remove backg (#727)/Column Merger (#726)/settings.xml
- tgmCherry KNIME workflow for publication/Remove backg (#727)/Concatenate (#728)/settings.xml
- tgmCherry KNIME workflow for publication/Remove backg (#727)/ImageJ Macro (#723)/settings.xml
- tgmCherry KNIME workflow for publication/Remove backg (#727)/Row Splitter (#727)/settings.xml
- tgmCherry KNIME workflow for publication/Remove backg (#727)/RowID (#722)/settings.xml
- tgmCherry KNIME workflow for publication/Remove backg (#727)/Sorter (#720)/settings.xml
- tgmCherry KNIME workflow for publication/Remove backg (#727)/workflow.knime
- tgmCherry KNIME workflow for publication/Retrieve mol (#640)/CIR (#8)/settings.xml
- tgmCherry KNIME workflow for publication/Retrieve mol (#640)/Column Filter (#15)/settings.xml
- tgmCherry KNIME workflow for publication/Retrieve mol (#640)/Column Filter (#17)/settings.xml
- tgmCherry KNIME workflow for publication/Retrieve mol (#640)/Column Rename (#641)/settings.xml
- tgmCherry KNIME workflow for publication/Retrieve mol (#640)/Column Resorter (#11)/settings.xml
- tgmCherry KNIME workflow for publication/Retrieve mol (#640)/Column Resorter (#20)/settings.xml
- tgmCherry KNIME workflow for publication/Retrieve mol (#640)/Joiner (#21)/settings.xml
- tgmCherry KNIME workflow for publication/Retrieve mol (#640)/Molecular Properties (#10)/settings.xml
- tgmCherry KNIME workflow for publication/Retrieve mol (#640)/Molecule to CDK (#14)/settings.xml
- tgmCherry KNIME workflow for publication/Retrieve mol (#640)/Molecule to CDK (#7)/settings.xml
- tgmCherry KNIME workflow for publication/Retrieve mol (#640)/Renderer to Image (#18)/settings.xml
- tgmCherry KNIME workflow for publication/Retrieve mol (#640)/RowID (#19)/settings.xml
- tgmCherry KNIME workflow for publication/Retrieve mol (#640)/RowID (#643)/settings.xml
- tgmCherry KNIME workflow for publication/Retrieve mol (#640)/RowID (#644)/settings.xml
- tgmCherry KNIME workflow for publication/Retrieve mol (#640)/Transpose (#12)/settings.xml
- tgmCherry KNIME workflow for publication/Retrieve mol (#640)/Transpose (#642)/settings.xml
- tgmCherry KNIME workflow for publication/Retrieve mol (#640)/workflow.knime
- tgmCherry KNIME workflow for publication/Retrieve mol (#640)/XLogP (#6)/settings.xml
- tgmCherry KNIME workflow for publication/Row Filter (#58)/settings.xml
- tgmCherry KNIME workflow for publication/Row Filter (#641)/settings.xml
- tgmCherry KNIME workflow for publication/Row Filter (#710)/settings.xml
- tgmCherry KNIME workflow for publication/Row Filter (#716)/settings.xml
- tgmCherry KNIME workflow for publication/Row Filter (#721)/settings.xml
- tgmCherry KNIME workflow for publication/Row Filter (#741)/settings.xml
- tgmCherry KNIME workflow for publication/Row Filter (#78)/settings.xml
- tgmCherry KNIME workflow for publication/RowID (#698)/settings.xml
- tgmCherry KNIME workflow for publication/RowID (#730)/settings.xml
- tgmCherry KNIME workflow for publication/Segment Cropper (#717)/settings.xml
- tgmCherry KNIME workflow for publication/String Replacer (#699)/settings.xml
- tgmCherry KNIME workflow for publication/String Replacer (#708)/settings.xml
- tgmCherry KNIME workflow for publication/String Replacer (#713)/settings.xml
- tgmCherry KNIME workflow for publication/String to URI (#718)/settings.xml
- tgmCherry KNIME workflow for publication/Table Column to Variable (#623)/settings.xml
- tgmCherry KNIME workflow for publication/Table Creator (#2)/settings.xml
- tgmCherry KNIME workflow for publication/Transpose (#34)/settings.xml
- tgmCherry KNIME workflow for publication/Transpose (#35)/settings.xml
- tgmCherry KNIME workflow for publication/Wait___ (#620)/settings.xml
- tgmCherry KNIME workflow for publication/workflow.knime
- tgmCherry KNIME workflow for publication/workflow.svg
- tgmCherry KNIME workflow for publication/XLS Reader (#45)/settings.xml
- tgmCherry KNIME workflow for publication/XLS Sheet Appender (#629)/settings.xml
- tgmCherry KNIME workflow for publication/XLS Sheet Appender (#742)/settings.xml
- tgmCherry KNIME workflow for publication/XLS Writer (#627)/settings.xml
