# Supplementary material for: An automated screening method for detecting compounds with goitrogenic activity using transgenic zebrafish embryos
Source: PLoS One. 2018 Aug 29;13(8):e0203087. doi: 10.1371/journal.pone.0203087 (PMC6114901; doi:10.1371/journal.pone.0203087)
Supplement: S1 Workflow — (KNWF) [file pone.0203087.s007.knwf › tgmCherry KNIME workflow for publication/Extract VAST (#637)/workflow.knime]

<?xml version="1.0" encoding="UTF-8"?>
<config xmlns="http://www.knime.org/2008/09/XMLConfig" xmlns:xsi="http://www.w3.org/2001/XMLSchema-instance" xsi:schemaLocation="http://www.knime.org/2008/09/XMLConfig http://www.knime.org/XMLConfig_2008_09.xsd" key="workflow.knime">
<entry key="created_by" type="xstring" value="3.1.3.v201606131958"/>
<entry key="version" type="xstring" value="3.1.0"/>
<entry key="name" type="xstring" value="Extract VAST images"/>
<config key="authorInformation">
<entry key="authored-by" type="xstring" value="&lt;unknown&gt;"/>
<entry key="authored-when" type="xstring" value="1970-01-01 01:00:00 +0100"/>
<entry key="lastEdited-by" type="xstring" isnull="true" value=""/>
<entry key="lastEdited-when" type="xstring" isnull="true" value=""/>
</config>
<entry key="customDescription" type="xstring" isnull="true" value=""/>
<entry key="state" type="xstring" value="EXECUTED"/>
<config key="workflow_credentials"/>
<config key="nodes">
<config key="node_630">
<entry key="id" type="xint" value="630"/>
<entry key="node_settings_file" type="xstring" value="Row Filter (#630)/settings.xml"/>
<entry key="node_is_meta" type="xboolean" value="false"/>
<entry key="node_type" type="xstring" value="NativeNode"/>
<entry key="ui_classname" type="xstring" value="org.knime.core.node.workflow.NodeUIInformation"/>
<config key="ui_settings">
<config key="extrainfo.node.bounds">
<entry key="array-size" type="xint" value="4"/>
<entry key="0" type="xint" value="124"/>
<entry key="1" type="xint" value="-3"/>
<entry key="2" type="xint" value="61"/>
<entry key="3" type="xint" value="78"/>
</config>
</config>
</config>
<config key="node_632">
<entry key="id" type="xint" value="632"/>
<entry key="node_settings_file" type="xstring" value="Image Reader _Table_ (#632)/settings.xml"/>
<entry key="node_is_meta" type="xboolean" value="false"/>
<entry key="node_type" type="xstring" value="NativeNode"/>
<entry key="ui_classname" type="xstring" value="org.knime.core.node.workflow.NodeUIInformation"/>
<config key="ui_settings">
<config key="extrainfo.node.bounds">
<entry key="array-size" type="xint" value="4"/>
<entry key="0" type="xint" value="250"/>
<entry key="1" type="xint" value="-103"/>
<entry key="2" type="xint" value="86"/>
<entry key="3" type="xint" value="93"/>
</config>
</config>
</config>
<config key="node_633">
<entry key="id" type="xint" value="633"/>
<entry key="node_settings_file" type="xstring" value="String Replacer (#633)/settings.xml"/>
<entry key="node_is_meta" type="xboolean" value="false"/>
<entry key="node_type" type="xstring" value="NativeNode"/>
<entry key="ui_classname" type="xstring" value="org.knime.core.node.workflow.NodeUIInformation"/>
<config key="ui_settings">
<config key="extrainfo.node.bounds">
<entry key="array-size" type="xint" value="4"/>
<entry key="0" type="xint" value="630"/>
<entry key="1" type="xint" value="-123"/>
<entry key="2" type="xint" value="96"/>
<entry key="3" type="xint" value="78"/>
</config>
</config>
</config>
<config key="node_634">
<entry key="id" type="xint" value="634"/>
<entry key="node_settings_file" type="xstring" value="Cell Splitter (#634)/settings.xml"/>
<entry key="node_is_meta" type="xboolean" value="false"/>
<entry key="node_type" type="xstring" value="NativeNode"/>
<entry key="ui_classname" type="xstring" value="org.knime.core.node.workflow.NodeUIInformation"/>
<config key="ui_settings">
<config key="extrainfo.node.bounds">
<entry key="array-size" type="xint" value="4"/>
<entry key="0" type="xint" value="370"/>
<entry key="1" type="xint" value="-123"/>
<entry key="2" type="xint" value="71"/>
<entry key="3" type="xint" value="78"/>
</config>
</config>
</config>
<config key="node_635">
<entry key="id" type="xint" value="635"/>
<entry key="node_settings_file" type="xstring" value="Column Filter (#635)/settings.xml"/>
<entry key="node_is_meta" type="xboolean" value="false"/>
<entry key="node_type" type="xstring" value="NativeNode"/>
<entry key="ui_classname" type="xstring" value="org.knime.core.node.workflow.NodeUIInformation"/>
<config key="ui_settings">
<config key="extrainfo.node.bounds">
<entry key="array-size" type="xint" value="4"/>
<entry key="0" type="xint" value="510"/>
<entry key="1" type="xint" value="-123"/>
<entry key="2" type="xint" value="81"/>
<entry key="3" type="xint" value="78"/>
</config>
</config>
</config>
<config key="node_636">
<entry key="id" type="xint" value="636"/>
<entry key="node_settings_file" type="xstring" value="Row Filter (#636)/settings.xml"/>
<entry key="node_is_meta" type="xboolean" value="false"/>
<entry key="node_type" type="xstring" value="NativeNode"/>
<entry key="ui_classname" type="xstring" value="org.knime.core.node.workflow.NodeUIInformation"/>
<config key="ui_settings">
<config key="extrainfo.node.bounds">
<entry key="array-size" type="xint" value="4"/>
<entry key="0" type="xint" value="244"/>
<entry key="1" type="xint" value="57"/>
<entry key="2" type="xint" value="61"/>
<entry key="3" type="xint" value="78"/>
</config>
</config>
</config>
</config>
<config key="connections">
<config key="connection_0">
<entry key="sourceID" type="xint" value="-1"/>
<entry key="destID" type="xint" value="630"/>
<entry key="sourcePort" type="xint" value="0"/>
<entry key="destPort" type="xint" value="1"/>
</config>
<config key="connection_1">
<entry key="sourceID" type="xint" value="630"/>
<entry key="destID" type="xint" value="636"/>
<entry key="sourcePort" type="xint" value="1"/>
<entry key="destPort" type="xint" value="1"/>
</config>
<config key="connection_2">
<entry key="sourceID" type="xint" value="632"/>
<entry key="destID" type="xint" value="634"/>
<entry key="sourcePort" type="xint" value="1"/>
<entry key="destPort" type="xint" value="1"/>
</config>
<config key="connection_3">
<entry key="sourceID" type="xint" value="633"/>
<entry key="destID" type="xint" value="-1"/>
<entry key="sourcePort" type="xint" value="1"/>
<entry key="destPort" type="xint" value="0"/>
</config>
<config key="connection_4">
<entry key="sourceID" type="xint" value="634"/>
<entry key="destID" type="xint" value="635"/>
<entry key="sourcePort" type="xint" value="1"/>
<entry key="destPort" type="xint" value="1"/>
</config>
<config key="connection_5">
<entry key="sourceID" type="xint" value="635"/>
<entry key="destID" type="xint" value="633"/>
<entry key="sourcePort" type="xint" value="1"/>
<entry key="destPort" type="xint" value="1"/>
</config>
<config key="connection_6">
<entry key="sourceID" type="xint" value="636"/>
<entry key="destID" type="xint" value="632"/>
<entry key="sourcePort" type="xint" value="1"/>
<entry key="destPort" type="xint" value="1"/>
</config>
</config>
<config key="meta_in_ports">
<entry key="ui_classname" type="xstring" isnull="true" value=""/>
<config key="port_enum">
<config key="inport_0">
<entry key="index" type="xint" value="0"/>
<entry key="name" type="xstring" value="Inport 0"/>
<config key="type">
<entry key="object_class" type="xstring" value="org.knime.core.node.BufferedDataTable"/>
</config>
</config>
</config>
</config>
<config key="meta_out_ports">
<entry key="ui_classname" type="xstring" isnull="true" value=""/>
<config key="port_enum">
<config key="outport_0">
<entry key="index" type="xint" value="0"/>
<entry key="name" type="xstring" value="Connected to: Input with replaced values"/>
<config key="type">
<entry key="object_class" type="xstring" value="org.knime.core.node.BufferedDataTable"/>
</config>
</config>
</config>
</config>
<config key="workflow_editor_settings">
<entry key="workflow.editor.snapToGrid" type="xboolean" value="true"/>
<entry key="workflow.editor.ShowGrid" type="xboolean" value="true"/>
<entry key="workflow.editor.gridX" type="xint" value="20"/>
<entry key="workflow.editor.gridY" type="xint" value="20"/>
<entry key="workflow.editor.zoomLevel" type="xdouble" value="1.0"/>
</config>
</config>
