# Supplementary material for: An automated screening method for detecting compounds with goitrogenic activity using transgenic zebrafish embryos
Source: PLoS One. 2018 Aug 29;13(8):e0203087. doi: 10.1371/journal.pone.0203087 (PMC6114901; doi:10.1371/journal.pone.0203087)
Supplement: S1 Workflow — (KNWF) [file pone.0203087.s007.knwf › tgmCherry KNIME workflow for publication/Image Segment Features (#733)/settings.xml]

<?xml version="1.0" encoding="UTF-8"?>
<config xmlns="http://www.knime.org/2008/09/XMLConfig" xmlns:xsi="http://www.w3.org/2001/XMLSchema-instance" xsi:schemaLocation="http://www.knime.org/2008/09/XMLConfig http://www.knime.org/XMLConfig_2008_09.xsd" key="settings.xml">
<entry key="node_file" type="xstring" value="settings.xml"/>
<config key="flow_stack"/>
<config key="internal_node_subsettings">
<entry key="memory_policy" type="xstring" value="CacheSmallInMemory"/>
</config>
<config key="model">
<config key="segment_feature_set_Internals">
<entry key="SettingsModelID" type="xstring" value="SMID_stringarray"/>
<entry key="EnabledStatus" type="xboolean" value="false"/>
</config>
<config key="segment_feature_set">
<entry key="array-size" type="xint" value="0"/>
</config>
<config key="haralick_greylevel_Internals">
<entry key="SettingsModelID" type="xstring" value="SMID_integer"/>
<entry key="EnabledStatus" type="xboolean" value="false"/>
</config>
<entry key="haralick_greylevel" type="xint" value="40"/>
<config key="haralick_cooc_mtx_selection_Internals">
<entry key="SettingsModelID" type="xstring" value="SMID_stringarray"/>
<entry key="EnabledStatus" type="xboolean" value="false"/>
</config>
<config key="haralick_cooc_mtx_selection">
<entry key="array-size" type="xint" value="4"/>
<entry key="0" type="xstring" value="DIAGONAL"/>
<entry key="1" type="xstring" value="ANTIDIAGONAL"/>
<entry key="2" type="xstring" value="HORIZONTAL"/>
<entry key="3" type="xstring" value="VERTICAL"/>
</config>
<config key="haralick_distance_Internals">
<entry key="SettingsModelID" type="xstring" value="SMID_integer"/>
<entry key="EnabledStatus" type="xboolean" value="false"/>
</config>
<entry key="haralick_distance" type="xint" value="1"/>
<config key="haralick_texture_feature_selection_Internals">
<entry key="SettingsModelID" type="xstring" value="SMID_stringarray"/>
<entry key="EnabledStatus" type="xboolean" value="false"/>
</config>
<config key="haralick_texture_feature_selection">
<entry key="array-size" type="xint" value="15"/>
<entry key="0" type="xstring" value="ASM"/>
<entry key="1" type="xstring" value="Contrast"/>
<entry key="2" type="xstring" value="Correlation"/>
<entry key="3" type="xstring" value="Variance"/>
<entry key="4" type="xstring" value="IFDM"/>
<entry key="5" type="xstring" value="SumAverage"/>
<entry key="6" type="xstring" value="SumVariance"/>
<entry key="7" type="xstring" value="SumEntropy"/>
<entry key="8" type="xstring" value="Entropy"/>
<entry key="9" type="xstring" value="DifferenceVariance"/>
<entry key="10" type="xstring" value="DifferenceEntropy"/>
<entry key="11" type="xstring" value="ICM1"/>
<entry key="12" type="xstring" value="ICM2"/>
<entry key="13" type="xstring" value="ClusterShade"/>
<entry key="14" type="xstring" value="ClusterProminence"/>
</config>
<config key="CFG_AVERGAGE_Internals">
<entry key="SettingsModelID" type="xstring" value="SMID_boolean"/>
<entry key="EnabledStatus" type="xboolean" value="false"/>
</config>
<entry key="CFG_AVERGAGE" type="xboolean" value="false"/>
<config key="append_histogram_Internals">
<entry key="SettingsModelID" type="xstring" value="SMID_boolean"/>
<entry key="EnabledStatus" type="xboolean" value="true"/>
</config>
<entry key="append_histogram" type="xboolean" value="false"/>
<config key="fos_feature_selection_Internals">
<entry key="SettingsModelID" type="xstring" value="SMID_stringarray"/>
<entry key="EnabledStatus" type="xboolean" value="true"/>
</config>
<config key="fos_feature_selection">
<entry key="array-size" type="xint" value="1"/>
<entry key="0" type="xstring" value="Mean"/>
</config>
<config key="histogram_bins_Internals">
<entry key="SettingsModelID" type="xstring" value="SMID_integer"/>
<entry key="EnabledStatus" type="xboolean" value="false"/>
</config>
<entry key="histogram_bins" type="xint" value="64"/>
<config key="percentiles_Internals">
<entry key="SettingsModelID" type="xstring" value="SMID_string"/>
<entry key="EnabledStatus" type="xboolean" value="true"/>
</config>
<entry key="percentiles" type="xstring" value=""/>
<config key="tamura_texture_feature_selection_Internals">
<entry key="SettingsModelID" type="xstring" value="SMID_stringarray"/>
<entry key="EnabledStatus" type="xboolean" value="false"/>
</config>
<config key="tamura_texture_feature_selection">
<entry key="array-size" type="xint" value="6"/>
<entry key="0" type="xstring" value="TamuraGranularity"/>
<entry key="1" type="xstring" value="TamuraContrast"/>
<entry key="2" type="xstring" value="TamuraKurtosisOfDirectionality"/>
<entry key="3" type="xstring" value="TamuraStdDevDirectionality"/>
<entry key="4" type="xstring" value="TamuraMaxDirectionality"/>
<entry key="5" type="xstring" value="TamuraSkewness"/>
</config>
<config key="active_feature_sets_Internals">
<entry key="SettingsModelID" type="xstring" value="SMID_stringarray"/>
<entry key="EnabledStatus" type="xboolean" value="true"/>
</config>
<config key="active_feature_sets">
<entry key="array-size" type="xint" value="1"/>
<entry key="0" type="xstring" value="First order statistics"/>
</config>
<config key="img_column_selection_Internals">
<entry key="SettingsModelID" type="xstring" value="SMID_string"/>
<entry key="EnabledStatus" type="xboolean" value="true"/>
</config>
<entry key="img_column_selection" type="xstring" value="Image_BG"/>
<config key="lab_column_selection_Internals">
<entry key="SettingsModelID" type="xstring" value="SMID_string"/>
<entry key="EnabledStatus" type="xboolean" value="true"/>
</config>
<entry key="lab_column_selection" type="xstring" value="CroppedImg_thrsLabel"/>
<config key="mode_Internals">
<entry key="SettingsModelID" type="xstring" value="SMID_boolean"/>
<entry key="EnabledStatus" type="xboolean" value="true"/>
</config>
<entry key="mode" type="xboolean" value="false"/>
<config key="filter_left_Internals">
<entry key="SettingsModelID" type="xstring" value="SMID_filterSelection"/>
<entry key="EnabledStatus" type="xboolean" value="true"/>
</config>
<config key="filter_left">
<entry key="numrules" type="xint" value="0"/>
<entry key="operator" type="xint" value="0"/>
<entry key="caseSensitiveMatchCFG" type="xboolean" value="true"/>
<entry key="containsWildCardsCFG" type="xboolean" value="true"/>
<entry key="regularExpressionCFG" type="xboolean" value="false"/>
</config>
<config key="filter_right_Internals">
<entry key="SettingsModelID" type="xstring" value="SMID_filterSelection"/>
<entry key="EnabledStatus" type="xboolean" value="true"/>
</config>
<config key="filter_right">
<entry key="numrules" type="xint" value="0"/>
<entry key="operator" type="xint" value="0"/>
<entry key="caseSensitiveMatchCFG" type="xboolean" value="true"/>
<entry key="containsWildCardsCFG" type="xboolean" value="true"/>
<entry key="regularExpressionCFG" type="xboolean" value="false"/>
</config>
<config key="appendDependencies_Internals">
<entry key="SettingsModelID" type="xstring" value="SMID_boolean"/>
<entry key="EnabledStatus" type="xboolean" value="true"/>
</config>
<entry key="appendDependencies" type="xboolean" value="false"/>
<config key="append_segment_information_Internals">
<entry key="SettingsModelID" type="xstring" value="SMID_boolean"/>
<entry key="EnabledStatus" type="xboolean" value="true"/>
</config>
<entry key="append_segment_information" type="xboolean" value="true"/>
</config>
<config key="nodeAnnotation">
<entry key="text" type="xstring" value="Calculate mean%%00013%%00010pixels"/>
<entry key="bgcolor" type="xint" value="16777215"/>
<entry key="x-coordinate" type="xint" value="307"/>
<entry key="y-coordinate" type="xint" value="219"/>
<entry key="width" type="xint" value="106"/>
<entry key="height" type="xint" value="30"/>
<entry key="alignment" type="xstring" value="CENTER"/>
<entry key="borderSize" type="xint" value="0"/>
<entry key="borderColor" type="xint" value="16777215"/>
<entry key="defFontSize" type="xint" value="9"/>
<entry key="annotation-version" type="xint" value="20151123"/>
<config key="styles"/>
</config>
<entry key="customDescription" type="xstring" isnull="true" value=""/>
<entry key="state" type="xstring" value="EXECUTED"/>
<entry key="factory" type="xstring" value="org.knime.knip.base.nodes.features.ImgLabFeatureSetNodeFactory"/>
<entry key="node-name" type="xstring" value="Image Segment Features"/>
<entry key="node-bundle-name" type="xstring" value="KNIME Image Types and Nodes"/>
<entry key="node-bundle-symbolic-name" type="xstring" value="org.knime.knip.base"/>
<entry key="node-bundle-vendor" type="xstring" value="University of Konstanz"/>
<entry key="node-bundle-version" type="xstring" value="1.4.1.201609271441"/>
<entry key="node-feature-name" type="xstring" value="KNIME Image Processing"/>
<entry key="node-feature-symbolic-name" type="xstring" value="org.knime.knip.feature.feature.group"/>
<entry key="node-feature-vendor" type="xstring" value="University of Konstanz / KNIME"/>
<entry key="node-feature-version" type="xstring" value="1.4.1.201609271441"/>
<config key="factory_settings"/>
<entry key="name" type="xstring" value="Image Segment Features"/>
<entry key="hasContent" type="xboolean" value="true"/>
<entry key="isInactive" type="xboolean" value="false"/>
<config key="ports">
<config key="port_1">
<entry key="index" type="xint" value="1"/>
<entry key="port_spec_class" type="xstring" value="org.knime.core.data.DataTableSpec"/>
<entry key="port_object_class" type="xstring" value="org.knime.core.node.BufferedDataTable"/>
<entry key="port_object_summary" type="xstring" value="Rows: 81, Cols: 4"/>
<entry key="port_dir_location" type="xstring" value="port_1"/>
</config>
</config>
<config key="filestores">
<entry key="file_store_location" type="xstring" value="filestore"/>
<entry key="file_store_id" type="xstring" value="852c164b-5656-4692-b15b-9223c43b296c"/>
</config>
</config>
