# Supplementary material for: An automated screening method for detecting compounds with goitrogenic activity using transgenic zebrafish embryos
Source: PLoS One. 2018 Aug 29;13(8):e0203087. doi: 10.1371/journal.pone.0203087 (PMC6114901; doi:10.1371/journal.pone.0203087)
Supplement: S1 Workflow — (KNWF) [file pone.0203087.s007.knwf › tgmCherry KNIME workflow for publication/Interactive Annotator (#715)/settings.xml]

<?xml version="1.0" encoding="UTF-8"?>
<config xmlns="http://www.knime.org/2008/09/XMLConfig" xmlns:xsi="http://www.w3.org/2001/XMLSchema-instance" xsi:schemaLocation="http://www.knime.org/2008/09/XMLConfig http://www.knime.org/XMLConfig_2008_09.xsd" key="settings.xml">
<entry key="node_file" type="xstring" value="settings.xml"/>
<config key="flow_stack"/>
<config key="internal_node_subsettings">
<entry key="memory_policy" type="xstring" value="CacheSmallInMemory"/>
</config>
<config key="model">
<config key="annotatedLabels_Internals">
<entry key="SettingsModelID" type="xstring" value="SMID_overlayannotation"/>
<entry key="EnabledStatus" type="xboolean" value="true"/>
</config>
<entry key="numOverlayEntries" type="xint" value="444"/>
<entry key="labeling" type="xstring" value="rO0ABXNyADRvcmcua25pbWUua25pcC5jb3JlLnVpLmltZ3ZpZXdlci5hbm5vdGF0b3IuUm93Q29sS2V5AAAAAAAAAAECAAJMAAltX2NvbE5hbWV0ABJMamF2YS9sYW5nL1N0cmluZztMAAltX3Jvd05hbWVxAH4AAXhwdAAFSW1hZ2V0AHlaOlxWQVNUX1N0ZWZhblxJbWFnZV9wcm9jZXNzaW5nXDIwMTdfMDJfMTVfMTFfNDZfMzAtLTE1MDIyMDE3IHRnbWNoZXJyeSBFVFUwMDFcU2VxdWVuY2VcRXhwNDAwIDAzIDAxIDAxXzAwMi0tTDQ0LS1aMDIudGlmc3IAMG9yZy5rbmltZS5rbmlwLmNvcmUudWkuaW1ndmlld2VyLm92ZXJsYXkuT3ZlcmxheaNIKmvAkdn0DAAAeHB3GAAAAAIAAAAAAAAFcAAAAAAAAAQQAAAAAXNyAElvcmcua25pbWUua25pcC5jb3JlLnVpLmltZ3ZpZXdlci5vdmVybGF5LmVsZW1lbnRzLlJlY3RhbmdsZU92ZXJsYXlFbGVtZW50IDn+dlVh2P0MAAB4cgBPb3JnLmtuaW1lLmtuaXAuY29yZS51aS5pbWd2aWV3ZXIub3ZlcmxheS5lbGVtZW50cy5BYnN0cmFjdFBvbHlnb25PdmVybGF5RWxlbWVudFg6l1LK+x5zDAAAeHIAOW9yZy5rbmltZS5rbmlwLmNvcmUudWkuaW1ndmlld2VyLm92ZXJsYXkuT3ZlcmxheUVsZW1lbnQyRPSG5T2z2lLkDAAAeHIAN29yZy5rbmltZS5rbmlwLmNvcmUudWkuaW1ndmlld2VyLm92ZXJsYXkuT3ZlcmxheUVsZW1lbnSpbdPDYD2V8wwAAHhwd1EAAAACAAAAAAAABLkAAAAAAAABQgAAAAIAAAAAAAAAAQAAAAEAB1Vua25vd24AAAACAAAAAAAAAAAAAAAAAAAAAAAAAAAAAAAAAAAAAAAAAABzcgASamF2YS5hd3QuUmVjdGFuZ2xlw7BqBRrKanQCAARJAAZoZWlnaHRJAAV3aWR0aEkAAXhJAAF5eHAAAACUAAAAtQAABLkAAAFCc3IAEGphdmEuYXd0LlBvbHlnb26mWUBZXsRjrwIABEkAB25wb2ludHNMAAZib3VuZHN0ABRMamF2YS9hd3QvUmVjdGFuZ2xlO1sAB3hwb2ludHN0AAJbSVsAB3lwb2ludHNxAH4AEHhwAAAAAnNxAH4ADAAAAJQAAAC1AAAEuQAAAUJ1cgACW0lNumAmduqypQIAAHhwAAAABAAABLkAAAVuAAAAAAAAAAB1cQB+ABMAAAAEAAABQgAAAdYAAAAAAAAAAHcBAHh4c3EAfgAAdAAISW1hZ2VfQkd0AGZaOlxWQVNUX1N0ZWZhblxJbWFnZV9wcm9jZXNzaW5nXDIwMTdfMDJfMTVfMTFfNDZfMzAtLTE1MDIyMDE3IHRnbWNoZXJyeSBFVFUwMDFcU2VxdWVuY2VcQUYwMDMtLUwxNy50aWZzcQB+AAV3GAAAAAIAAAAAAAAFcAAAAAAAAAQQAAAAAXNxAH4AB3dRAAAAAgAAAAAAAAI3AAAAAAAAAc0AAAACAAAAAAAAAAEAAAABAAdVbmtub3duAAAAAgAAAAAAAAAAAAAAAAAAAAAAAAAAAAAAAAAAAAAAAAAAc3EAfgAMAAAA5QAAAzQAAAI3AAABzXNxAH4ADgAAAAJzcQB+AAwAAADlAAADNAAAAjcAAAHNdXEAfgATAAAABAAAAjcAAAVrAAAAAAAAAAB1cQB+ABMAAAAEAAABzQAAArIAAAAAAAAAAHcBAHh4c3EAfgAAdAAISW1hZ2VfQkd0AGhaOlxWQVNUX1N0ZWZhblx0Z21jaGVycnkgRVRVIHBsYXRlMiAyOTAzMjAxN1wyMDE3XzAzXzI5XzEzXzA2XzE5LS1FVFUyOTAzMjAxNzAwMlxTZXF1ZW5jZVxBRjAwMy0tTDE5LnRpZnNxAH4ABXcYAAAAAgAAAAAAAAVwAAAAAAAABBAAAAABc3EAfgAHd1EAAAACAAAAAAAAAPoAAAAAAAACegAAAAIAAAAAAAAAAQAAAAEAB1Vua25vd24AAAACAAAAAAAAAAAAAAAAAAAAAAAAAAAAAAAAAAAAAAAAAABzcQB+AAwAAACGAAACwgAAAPoAAAJ6c3EAfgAOAAAAAnNxAH4ADAAAAIYAAALCAAAA+gAAAnp1cQB+ABMAAAAEAAAA+gAAA7wAAAAAAAAAAHVxAH4AEwAAAAQAAAJ6AAADAAAAAAAAAAAAdwEAeHhzcQB+AABxAH4AF3QAalo6XFZBU1RfU3RlZmFuXEltYWdlX3Byb2Nlc3NpbmdcMjAxN18wMl8xNV8xMV80Nl8zMC0tMTUwMjIwMTcgdGdtY2hlcnJ5IEVUVTAwMVxTZXF1ZW5jZV8wMDFcQUYxNjUtLUwwOC50aWZzcQB+AAV3GAAAAAIAAAAAAAAFcAAAAAAAAAQQAAAAAXNxAH4AB3dRAAAAAgAAAAAAAAJnAAAAAAAAAhYAAAACAAAAAAAAAAEAAAABAAdVbmtub3duAAAAAgAAAAAAAAAAAAAAAAAAAAAAAAAAAAAAAAAAAAAAAAAAc3EAfgAMAAAApgAAAhcAAAJnAAACFnNxAH4ADgAAAAJzcQB+AAwAAACmAAACFwAAAmcAAAIWdXEAfgATAAAABAAAAmcAAAR+AAAAAAAAAAB1cQB+ABMAAAAEAAACFgAAArwAAAAAAAAAAHcBAHh4c3EAfgAAcQB+ABd0AGpaOlxWQVNUX1N0ZWZhblxJbWFnZV9wcm9jZXNzaW5nXDIwMTdfMDJfMTVfMTFfNDZfMzAtLTE1MDIyMDE3IHRnbWNoZXJyeSBFVFUwMDFcU2VxdWVuY2VfMDAxXEFGMTY1LS1MMTYudGlmc3EAfgAFdxgAAAACAAAAAAAABXAAAAAAAAAEEAAAAAFzcQB+AAd3UQAAAAIAAAAAAAACxwAAAAAAAAILAAAAAgAAAAAAAAABAAAAAQAHVW5rbm93bgAAAAIAAAAAAAAAAAAAAAAAAAAAAAAAAAAAAAAAAAAAAAAAAHNxAH4ADAAAAI4AAAHZAAACxwAAAgtzcQB+AA4AAAACc3EAfgAMAAAAjgAAAdkAAALHAAACC3VxAH4AEwAAAAQAAALHAAAEoAAAAAAAAAAAdXEAfgATAAAABAAAAgsAAAKZAAAAAAAAAAB3AQB4eHNxAH4AAHEAfgAhdABoWjpcVkFTVF9TdGVmYW5cdGdtY2hlcnJ5IEVUVSBwbGF0ZTIgMjkwMzIwMTdcMjAxN18wM18yOV8xM18wNl8xOS0tRVRVMjkwMzIwMTcwMDJcU2VxdWVuY2VcQUYwMDMtLUwyNy50aWZzcQB+AAV3GAAAAAIAAAAAAAAFcAAAAAAAAAQQAAAAAXNxAH4AB3dRAAAAAgAAAAAAAACiAAAAAAAAAloAAAACAAAAAAAAAAEAAAABAAdVbmtub3duAAAAAgAAAAAAAAAAAAAAAAAAAAAAAAAAAAAAAAAAAAAAAAAAc3EAfgAMAAAAuAAAAroAAACiAAACWnNxAH4ADgAAAAJzcQB+AAwAAAC4AAACugAAAKIAAAJadXEAfgATAAAABAAAAKIAAANcAAAAAAAAAAB1cQB+ABMAAAAEAAACWgAAAxIAAAAAAAAAAHcBAHh4c3EAfgAAdAAISW1hZ2VfQkd0AGtaOlxWQVNUX1N0ZWZhblx0Z21jaGVycnlcRVRVMTIwNDIwMTcgcGxhdGUxXDIwMTdfMDRfMTJfMDlfNTBfNTItLUVUVTEyMDQxN1AxMDAxXFNlcXVlbmNlXEFGIDAxXzAwMy0tTDMwLnRpZnNxAH4ABXcYAAAAAgAAAAAAAAVwAAAAAAAABBAAAAABc3EAfgAHd1EAAAACAAAAAAAAATQAAAAAAAACegAAAAIAAAAAAAAAAQAAAAEAB1Vua25vd24AAAACAAAAAAAAAAAAAAAAAAAAAAAAAAAAAAAAAAAAAAAAAABzcQB+AAwAAABAAAAA6QAAATQAAAJ6c3EAfgAOAAAAAnNxAH4ADAAAAEAAAADpAAABNAAAAnp1cQB+ABMAAAAEAAABNAAAAh0AAAAAAAAAAHVxAH4AEwAAAAQAAAJ6AAACugAAAAAAAAAAdwEAeHhzcQB+AAB0AAhJbWFnZV9CR3QAcVo6XFZBU1RfU3RlZmFuXHRnbWNoZXJyeVxEQ0EgMTEwNTIwMTcgUGxhdGUgMVwyMDE3XzA1XzEwXzA5XzM2XzMzLS1EQ0EgMTEwNTIwMTcgUDEwMDFcU2VxdWVuY2VcQUYgMDFfMDAzLS1MMDcudGlmc3EAfgAFdxgAAAACAAAAAAAABXAAAAAAAAAEEAAAAAFzcQB+AAd3UQAAAAIAAAAAAAACcwAAAAAAAAJFAAAAAgAAAAAAAAABAAAAAQAHVW5rbm93bgAAAAIAAAAAAAAAAAAAAAAAAAAAAAAAAAAAAAAAAAAAAAAAAHNxAH4ADAAAAF0AAAEyAAACcwAAAkVzcQB+AA4AAAACc3EAfgAMAAAAXQAAATIAAAJzAAACRXVxAH4AEwAAAAQAAAJzAAADpQAAAAAAAAAAdXEAfgATAAAABAAAAkUAAAKiAAAAAAAAAAB3AQB4eHNxAH4AAHQACEltYWdlX0JHdAB/WjpcVkFTVF9TdGVmYW5cdGdtY2hlcnJ5IEVUVSBwbGF0ZTEgMjkwMzIwMTdcMjAxN18wM18yOV8xMF81MV8xNi0tRVRVMjkwMzIwMTcwMDFcU2VxdWVuY2VfMDAxXEV4cDQwMCAwMyAwMSAwMV8wOTctLUw1MC0tWjAxLnRpZnNxAH4ABXcYAAAAAgAAAAAAAAVwAAAAAAAABBAAAAABc3EAfgAHd1EAAAACAAAAAAAABAoAAAAAAAACWAAAAAIAAAAAAAAAAQAAAAEAB1Vua25vd24AAAACAAAAAAAAAAAAAAAAAAAAAAAAAAAAAAAAAAAAAAAAAABzcQB+AAwAAACEAAABYwAABAoAAAJYc3EAfgAOAAAAAnNxAH4ADAAAAIQAAAFjAAAECgAAAlh1cQB+ABMAAAAEAAAECgAABW0AAAAAAAAAAHVxAH4AEwAAAAQAAAJYAAAC3AAAAAAAAAAAdwEAeHhzcQB+AABxAH4AF3QAeVo6XFZBU1RfU3RlZmFuXEltYWdlX3Byb2Nlc3NpbmdcMjAxN18wMl8xNV8xMV80Nl8zMC0tMTUwMjIwMTcgdGdtY2hlcnJ5IEVUVTAwMVxTZXF1ZW5jZVxFeHA0MDAgMDMgMDEgMDFfMDAyLS1MMDgtLVowMy50aWZzcQB+AAV3GAAAAAIAAAAAAAAFcAAAAAAAAAQQAAAAAXNxAH4AB3dRAAAAAgAAAAAAAAKbAAAAAAAAAf0AAAACAAAAAAAAAAEAAAABAAdVbmtub3duAAAAAgAAAAAAAAAAAAAAAAAAAAAAAAAAAAAAAAAAAAAAAAAAc3EAfgAMAAAA8gAAAmUAAAKbAAAB/XNxAH4ADgAAAAJzcQB+AAwAAADyAAACZQAAApsAAAH9dXEAfgATAAAABAAAApsAAAUAAAAAAAAAAAB1cQB+ABMAAAAEAAAB/QAAAu8AAAAAAAAAAHcBAHh4c3EAfgAAcQB+ABd0AH1aOlxWQVNUX1N0ZWZhblxJbWFnZV9wcm9jZXNzaW5nXDIwMTdfMDJfMTVfMTFfNDZfMzAtLTE1MDIyMDE3IHRnbWNoZXJyeSBFVFUwMDFcU2VxdWVuY2VfMDAxXEV4cDQwMCAwMyAwMSAwMV8xNjQtLUwyOC0tWjAzLnRpZnNxAH4ABXcYAAAAAgAAAAAAAAVwAAAAAAAABBAAAAABc3EAfgAHd1EAAAACAAAAAAAAApkAAAAAAAAB7AAAAAIAAAAAAAAAAQAAAAEAB1Vua25vd24AAAACAAAAAAAAAAAAAAAAAAAAAAAAAAAAAAAAAAAAAAAAAABzcQB+AAwAAAC8AAACjgAAApkAAAHsc3EAfgAOAAAAAnNxAH4ADAAAALwAAAKOAAACmQAAAex1cQB+ABMAAAAEAAACmQAABScAAAAAAAAAAHVxAH4AEwAAAAQAAAHsAAACqAAAAAAAAAAAdwEAeHhzcQB+AABxAH4ARnQAelo6XFZBU1RfU3RlZmFuXHRnbWNoZXJyeVxFVFUxMjA0MjAxNyBwbGF0ZTFcMjAxN18wNF8xMl8wOV81MF81Mi0tRVRVMTIwNDE3UDEwMDFcU2VxdWVuY2VcRXhwNDAwIDAzIDAxIDAxXzAwMi0tTDI1LS1aMDMudGlmc3EAfgAFdxgAAAACAAAAAAAABXAAAAAAAAAEEAAAAAFzcQB+AAd3UQAAAAIAAAAAAAABAQAAAAAAAAIQAAAAAgAAAAAAAAABAAAAAQAHVW5rbm93bgAAAAIAAAAAAAAAAAAAAAAAAAAAAAAAAAAAAAAAAAAAAAAAAHNxAH4ADAAAAJEAAAHFAAABAQAAAhBzcQB+AA4AAAACc3EAfgAMAAAAkQAAAcUAAAEBAAACEHVxAH4AEwAAAAQAAAEBAAACxgAAAAAAAAAAdXEAfgATAAAABAAAAhAAAAKhAAAAAAAAAAB3AQB4eHNxAH4AAHEAfgBGdABrWjpcVkFTVF9TdGVmYW5cdGdtY2hlcnJ5XEVUVTEyMDQyMDE3IHBsYXRlMVwyMDE3XzA0XzEyXzA5XzUwXzUyLS1FVFUxMjA0MTdQMTAwMVxTZXF1ZW5jZVxBRiAwMV8wMDMtLUw1My50aWZzcQB+AAV3GAAAAAIAAAAAAAAFcAAAAAAAAAQQAAAAAXNxAH4AB3dRAAAAAgAAAAAAAAEOAAAAAAAAAioAAAACAAAAAAAAAAEAAAABAAdVbmtub3duAAAAAgAAAAAAAAAAAAAAAAAAAAAAAAAAAAAAAAAAAAAAAAAAc3EAfgAMAAAAjgAAAfwAAAEOAAACKnNxAH4ADgAAAAJzcQB+AAwAAACOAAAB/AAAAQ4AAAIqdXEAfgATAAAABAAAAQ4AAAMKAAAAAAAAAAB1cQB+ABMAAAAEAAACKgAAArgAAAAAAAAAAHcBAHh4c3EAfgAAcQB+AFB0AIBaOlxWQVNUX1N0ZWZhblx0Z21jaGVycnlcRENBIDExMDUyMDE3IFBsYXRlIDFcMjAxN18wNV8xMF8wOV8zNl8zMy0tRENBIDExMDUyMDE3IFAxMDAxXFNlcXVlbmNlXEV4cDQwMCAwMyAwMSAwMV8wMDItLUw3NC0tWjA0LnRpZnNxAH4ABXcYAAAAAgAAAAAAAAVwAAAAAAAABBAAAAABc3EAfgAHd1EAAAACAAAAAAAAATsAAAAAAAACQgAAAAIAAAAAAAAAAQAAAAEAB1Vua25vd24AAAACAAAAAAAAAAAAAAAAAAAAAAAAAAAAAAAAAAAAAAAAAABzcQB+AAwAAABaAAABdwAAATsAAAJCc3EAfgAOAAAAAnNxAH4ADAAAAFoAAAF3AAABOwAAAkJ1cQB+ABMAAAAEAAABOwAAArIAAAAAAAAAAHVxAH4AEwAAAAQAAAJCAAACnAAAAAAAAAAAdwEAeHhzcQB+AABxAH4AWnQAbFo6XFZBU1RfU3RlZmFuXHRnbWNoZXJyeSBFVFUgcGxhdGUxIDI5MDMyMDE3XDIwMTdfMDNfMjlfMTBfNTFfMTYtLUVUVTI5MDMyMDE3MDAxXFNlcXVlbmNlXzAwMVxBRjA5OC0tTDI1LnRpZnNxAH4ABXcYAAAAAgAAAAAAAAVwAAAAAAAABBAAAAABc3EAfgAHd1EAAAACAAAAAAAAAsEAAAAAAAACMAAAAAIAAAAAAAAAAQAAAAEAB1Vua25vd24AAAACAAAAAAAAAAAAAAAAAAAAAAAAAAAAAAAAAAAAAAAAAABzcQB+AAwAAACVAAACFAAAAsEAAAIwc3EAfgAOAAAAAnNxAH4ADAAAAJUAAAIUAAACwQAAAjB1cQB+ABMAAAAEAAACwQAABNUAAAAAAAAAAHVxAH4AEwAAAAQAAAIwAAACxQAAAAAAAAAAdwEAeHhzcQB+AABxAH4AA3QAZlo6XFZBU1RfU3RlZmFuXEltYWdlX3Byb2Nlc3NpbmdcMjAxN18wMl8xNV8xMV80Nl8zMC0tMTUwMjIwMTcgdGdtY2hlcnJ5IEVUVTAwMVxTZXF1ZW5jZVxBRjAwMy0tTDQ3LnRpZnNxAH4ABXcYAAAAAgAAAAAAAAVwAAAAAAAABBAAAAABc3EAfgAHd1EAAAACAAAAAAAAA/4AAAAAAAAB+gAAAAIAAAAAAAAAAQAAAAEAB1Vua25vd24AAAACAAAAAAAAAAAAAAAAAAAAAAAAAAAAAAAAAAAAAAAAAABzcQB+AAwAAACHAAABaQAAA/4AAAH6c3EAfgAOAAAAAnNxAH4ADAAAAIcAAAFpAAAD/gAAAfp1cQB+ABMAAAAEAAAD/gAABWcAAAAAAAAAAHVxAH4AEwAAAAQAAAH6AAACgQAAAAAAAAAAdwEAeHhzcQB+AAB0AAhJbWFnZV9CR3QAb1o6XFZBU1RfU3RlZmFuXHRnbWNoZXJyeVxFVFUxMjA0MjAxNyBwbGF0ZTFcMjAxN18wNF8xMl8wOV81MF81Mi0tRVRVMTIwNDE3UDEwMDFcU2VxdWVuY2VfMDAxXEFGIDAxXzI4My0tTDA0LnRpZnNxAH4ABXcYAAAAAgAAAAAAAAVwAAAAAAAABBAAAAABc3EAfgAHd1EAAAACAAAAAAAAAx4AAAAAAAACVQAAAAIAAAAAAAAAAQAAAAEAB1Vua25vd24AAAACAAAAAAAAAAAAAAAAAAAAAAAAAAAAAAAAAAAAAAAAAABzcQB+AAwAAABxAAABSAAAAx4AAAHkc3EAfgAOAAAAAnNxAH4ADAAAAHEAAAFIAAADHgAAAeR1cQB+ABMAAAAEAAADHgAABGYAAAAAAAAAAHVxAH4AEwAAAAQAAAJVAAAB5AAAAAAAAAAAdwEAeHhzcQB+AABxAH4ARnQAa1o6XFZBU1RfU3RlZmFuXHRnbWNoZXJyeVxFVFUxMjA0MjAxNyBwbGF0ZTFcMjAxN18wNF8xMl8wOV81MF81Mi0tRVRVMTIwNDE3UDEwMDFcU2VxdWVuY2VcQUYgMDFfMDAzLS1MMDYudGlmc3EAfgAFdxgAAAACAAAAAAAABXAAAAAAAAAEEAAAAAFzcQB+AAd3UQAAAAIAAAAAAAABFgAAAAAAAAI4AAAAAgAAAAAAAAABAAAAAQAHVW5rbm93bgAAAAIAAAAAAAAAAAAAAAAAAAAAAAAAAAAAAAAAAAAAAAAAAHNxAH4ADAAAAJ0AAAIPAAABFgAAAjhzcQB+AA4AAAACc3EAfgAMAAAAnQAAAg8AAAEWAAACOHVxAH4AEwAAAAQAAAEWAAADJQAAAAAAAAAAdXEAfgATAAAABAAAAjgAAALVAAAAAAAAAAB3AQB4eHNxAH4AAHEAfgCjdABrWjpcVkFTVF9TdGVmYW5cdGdtY2hlcnJ5XEVUVTEyMDQyMDE3IHBsYXRlMVwyMDE3XzA0XzEyXzA5XzUwXzUyLS1FVFUxMjA0MTdQMTAwMVxTZXF1ZW5jZVxBRiAwMV8wMDMtLUw4NS50aWZzcQB+AAV3GAAAAAIAAAAAAAAFcAAAAAAAAAQQAAAAAXNxAH4AB3dRAAAAAgAAAAAAAADqAAAAAAAAAhIAAAACAAAAAAAAAAEAAAABAAdVbmtub3duAAAAAgAAAAAAAAAAAAAAAAAAAAAAAAAAAAAAAAAAAAAAAAAAc3EAfgAMAAAAjAAAAfYAAADqAAACEnNxAH4ADgAAAAJzcQB+AAwAAACMAAAB9gAAAOoAAAISdXEAfgATAAAABAAAAOoAAALgAAAAAAAAAAB1cQB+ABMAAAAEAAACEgAAAp4AAAAAAAAAAHcBAHh4c3EAfgAAcQB+AFp0AGhaOlxWQVNUX1N0ZWZhblx0Z21jaGVycnkgRVRVIHBsYXRlMSAyOTAzMjAxN1wyMDE3XzAzXzI5XzEwXzUxXzE2LS1FVFUyOTAzMjAxNzAwMVxTZXF1ZW5jZVxBRjAwMy0tTDIyLnRpZnNxAH4ABXcYAAAAAgAAAAAAAAVwAAAAAAAABBAAAAABc3EAfgAHd1EAAAACAAAAAAAAAnQAAAAAAAACMgAAAAIAAAAAAAAAAQAAAAEAB1Vua25vd24AAAACAAAAAAAAAAAAAAAAAAAAAAAAAAAAAAAAAAAAAAAAAABzcQB+AAwAAACjAAAB/AAAAnQAAAIyc3EAfgAOAAAAAnNxAH4ADAAAAKMAAAH8AAACdAAAAjJ1cQB+ABMAAAAEAAACdAAABHAAAAAAAAAAAHVxAH4AEwAAAAQAAAIyAAAC1QAAAAAAAAAAdwEAeHhzcQB+AABxAH4AIXQAaFo6XFZBU1RfU3RlZmFuXHRnbWNoZXJyeSBFVFUgcGxhdGUyIDI5MDMyMDE3XDIwMTdfMDNfMjlfMTNfMDZfMTktLUVUVTI5MDMyMDE3MDAyXFNlcXVlbmNlXEFGMDAzLS1MMjAudGlmc3EAfgAFdxgAAAACAAAAAAAABXAAAAAAAAAEEAAAAAFzcQB+AAd3UQAAAAIAAAAAAAADkgAAAAAAAAJAAAAAAgAAAAAAAAABAAAAAQAHVW5rbm93bgAAAAIAAAAAAAAAAAAAAAAAAAAAAAAAAAAAAAAAAAAAAAAAAHNxAH4ADAAAAIYAAAHMAAADkgAAAkBzcQB+AA4AAAACc3EAfgAMAAAAhgAAAcwAAAOSAAACQHVxAH4AEwAAAAQAAAOSAAAFXgAAAAAAAAAAdXEAfgATAAAABAAAAkAAAALGAAAAAAAAAAB3AQB4eHNxAH4AAHEAfgBadABsWjpcVkFTVF9TdGVmYW5cdGdtY2hlcnJ5IEVUVSBwbGF0ZTEgMjkwMzIwMTdcMjAxN18wM18yOV8xMF81MV8xNi0tRVRVMjkwMzIwMTcwMDFcU2VxdWVuY2VfMDAxXEFGMDk4LS1MNTYudGlmc3EAfgAFdxgAAAACAAAAAAAABXAAAAAAAAAEEAAAAAFzcQB+AAd3UQAAAAIAAAAAAAAA4AAAAAAAAAMGAAAAAgAAAAAAAAABAAAAAQAHVW5rbm93bgAAAAIAAAAAAAAAAAAAAAAAAAAAAAAAAAAAAAAAAAAAAAAAAHNxAH4ADAAAAHoAAAHgAAAA4AAAAwZzcQB+AA4AAAACc3EAfgAMAAAAegAAAeAAAADgAAADBnVxAH4AEwAAAAQAAADgAAACwAAAAAAAAAAAdXEAfgATAAAABAAAAwYAAAOAAAAAAAAAAAB3AQB4eHNxAH4AAHEAfgCjdABvWjpcVkFTVF9TdGVmYW5cdGdtY2hlcnJ5XEVUVTEyMDQyMDE3IHBsYXRlMVwyMDE3XzA0XzEyXzA5XzUwXzUyLS1FVFUxMjA0MTdQMTAwMVxTZXF1ZW5jZV8wMDFcQUYgMDFfMjgzLS1MMTkudGlmc3EAfgAFdxgAAAACAAAAAAAABXAAAAAAAAAEEAAAAAFzcQB+AAd3UQAAAAIAAAAAAAACmQAAAAAAAAHyAAAAAgAAAAAAAAABAAAAAQAHVW5rbm93bgAAAAIAAAAAAAAAAAAAAAAAAAAAAAAAAAAAAAAAAAAAAAAAAHNxAH4ADAAAAGIAAAGNAAACmQAAAfJzcQB+AA4AAAACc3EAfgAMAAAAYgAAAY0AAAKZAAAB8nVxAH4AEwAAAAQAAAKZAAAEJgAAAAAAAAAAdXEAfgATAAAABAAAAfIAAAJUAAAAAAAAAAB3AQB4eHNxAH4AAHEAfgAhdABoWjpcVkFTVF9TdGVmYW5cdGdtY2hlcnJ5IEVUVSBwbGF0ZTIgMjkwMzIwMTdcMjAxN18wM18yOV8xM18wNl8xOS0tRVRVMjkwMzIwMTcwMDJcU2VxdWVuY2VcQUYwMDMtLUwwNC50aWZzcQB+AAV3GAAAAAIAAAAAAAAFcAAAAAAAAAQQAAAAAXNxAH4AB3dRAAAAAgAAAAAAAADGAAAAAAAAAiAAAAACAAAAAAAAAAEAAAABAAdVbmtub3duAAAAAgAAAAAAAAAAAAAAAAAAAAAAAAAAAAAAAAAAAAAAAAAAc3EAfgAMAAAAxAAAAsIAAADGAAACIHNxAH4ADgAAAAJzcQB+AAwAAADEAAACwgAAAMYAAAIgdXEAfgATAAAABAAAAMYAAAOIAAAAAAAAAAB1cQB+ABMAAAAEAAACIAAAAuQAAAAAAAAAAHcBAHh4c3EAfgAAcQB+AKN0AG9aOlxWQVNUX1N0ZWZhblx0Z21jaGVycnlcRVRVMTIwNDIwMTcgcGxhdGUxXDIwMTdfMDRfMTJfMDlfNTBfNTItLUVUVTEyMDQxN1AxMDAxXFNlcXVlbmNlXzAwMVxBRiAwMV8yODMtLUwyNy50aWZzcQB+AAV3GAAAAAIAAAAAAAAFcAAAAAAAAAQQAAAAAXNxAH4AB3dRAAAAAgAAAAAAAAMcAAAAAAAAAjEAAAACAAAAAAAAAAEAAAABAAdVbmtub3duAAAAAgAAAAAAAAAAAAAAAAAAAAAAAAAAAAAAAAAAAAAAAAAAc3EAfgAMAAAAiAAAAe4AAAEuAAACMXNxAH4ADgAAAAJzcQB+AAwAAACIAAAB7gAAAS4AAAIxdXEAfgATAAAABAAAAxwAAAEuAAAAAAAAAAB1cQB+ABMAAAAEAAACMQAAArkAAAAAAAAAAHcBAHh4c3EAfgAAdAAFSW1hZ2V0AGZaOlxWQVNUX1N0ZWZhblxJbWFnZV9wcm9jZXNzaW5nXDIwMTdfMDJfMTVfMTFfNDZfMzAtLTE1MDIyMDE3IHRnbWNoZXJyeSBFVFUwMDFcU2VxdWVuY2VcQUYwMDMtLUwyMy50aWZzcQB+AAV3GAAAAAIAAAAAAAAFcAAAAAAAAAQQAAAAAXNxAH4AB3dRAAAAAgAAAAAAAAMzAAAAAAAAAW8AAAACAAAAAAAAAAEAAAABAAdVbmtub3duAAAAAgAAAAAAAAAAAAAAAAAAAAAAAAAAAAAAAAAAAAAAAAAAc3EAfgAMAAAAtQAAAecAAAMzAAABb3NxAH4ADgAAAAJzcQB+AAwAAAC1AAAB5wAAAzMAAAFvdXEAfgATAAAABAAAAzMAAAUaAAAAAAAAAAB1cQB+ABMAAAAEAAABbwAAAiQAAAAAAAAAAHcBAHh4c3EAfgAAcQB+ABd0AGZaOlxWQVNUX1N0ZWZhblxJbWFnZV9wcm9jZXNzaW5nXDIwMTdfMDJfMTVfMTFfNDZfMzAtLTE1MDIyMDE3IHRnbWNoZXJyeSBFVFUwMDFcU2VxdWVuY2VcQUYwMDMtLUw0OC50aWZzcQB+AAV3GAAAAAIAAAAAAAAFcAAAAAAAAAQQAAAAAXNxAH4AB3dRAAAAAgAAAAAAAASkAAAAAAAAAgcAAAACAAAAAAAAAAEAAAABAAdVbmtub3duAAAAAgAAAAAAAAAAAAAAAAAAAAAAAAAAAAAAAAAAAAAAAAAAc3EAfgAMAAAAgwAAAcYAAALeAAACB3NxAH4ADgAAAAJzcQB+AAwAAACDAAABxgAAAt4AAAIHdXEAfgATAAAABAAABKQAAALeAAAAAAAAAAB1cQB+ABMAAAAEAAACBwAAAooAAAAAAAAAAHcBAHh4c3EAfgAAcQB+AFp0AH9aOlxWQVNUX1N0ZWZhblx0Z21jaGVycnkgRVRVIHBsYXRlMSAyOTAzMjAxN1wyMDE3XzAzXzI5XzEwXzUxXzE2LS1FVFUyOTAzMjAxNzAwMVxTZXF1ZW5jZV8wMDFcRXhwNDAwIDAzIDAxIDAxXzA5Ny0tTDIyLS1aMDIudGlmc3EAfgAFdxgAAAACAAAAAAAABXAAAAAAAAAEEAAAAAJzcQB+AAd3UQAAAAIAAAAAAAAAngAAAAAAAAJYAAAAAgAAAAAAAAABAAAAAQAHVW5rbm93bgAAAAIAAAAAAAAAAAAAAAAAAAAAAAAAAAAAAAAAAAAAAAAAAHNxAH4ADAAAAK4AAAJmAAAAngAAAlhzcQB+AA4AAAACc3EAfgAMAAAArgAAAmYAAACeAAACWHVxAH4AEwAAAAQAAACeAAADBAAAAAAAAAAAdXEAfgATAAAABAAAAlgAAAMGAAAAAAAAAAB3AQB4c3EAfgAHd1EAAAACAAAAAAAAApwAAAAAAAACZQAAAAIAAAAAAAAAAQAAAAEAB1Vua25vd24AAAACAAAAAAAAAAAAAAAAAAAAAAAAAAAAAAAAAAAAAAAAAABzcQB+AAwAAAAAAAAAAAAAApwAAAJlc3EAfgAOAAAAAnNxAH4ADAAAAAAAAAAAAAACnAAAAmV1cQB+ABMAAAAEAAACnAAAApwAAAAAAAAAAHVxAH4AEwAAAAQAAAJlAAACZQAAAAAAAAAAdwEAeHhzcQB+AABxAH4ARnQAa1o6XFZBU1RfU3RlZmFuXHRnbWNoZXJyeVxFVFUxMjA0MjAxNyBwbGF0ZTFcMjAxN18wNF8xMl8wOV81MF81Mi0tRVRVMTIwNDE3UDEwMDFcU2VxdWVuY2VcQUYgMDFfMDAzLS1MNjEudGlmc3EAfgAFdxgAAAACAAAAAAAABXAAAAAAAAAEEAAAAAFzcQB+AAd3UQAAAAIAAAAAAAACMQAAAAAAAAHuAAAAAgAAAAAAAAABAAAAAQAHVW5rbm93bgAAAAIAAAAAAAAAAAAAAAAAAAAAAAAAAAAAAAAAAAAAAAAAAHNxAH4ADAAAAH4AAAGbAAACMQAAAe5zcQB+AA4AAAACc3EAfgAMAAAAfgAAAZsAAAIxAAAB7nVxAH4AEwAAAAQAAAIxAAADzAAAAAAAAAAAdXEAfgATAAAABAAAAe4AAAJsAAAAAAAAAAB3AQB4eHNxAH4AAHEAfgBQdACAWjpcVkFTVF9TdGVmYW5cdGdtY2hlcnJ5XERDQSAxMTA1MjAxNyBQbGF0ZSAxXDIwMTdfMDVfMTBfMDlfMzZfMzMtLURDQSAxMTA1MjAxNyBQMTAwMVxTZXF1ZW5jZVxFeHA0MDAgMDMgMDEgMDFfMDAyLS1MMzMtLVowMy50aWZzcQB+AAV3GAAAAAIAAAAAAAAFcAAAAAAAAAQQAAAAAXNxAH4AB3dRAAAAAgAAAAAAAADUAAAAAAAAAh4AAAACAAAAAAAAAAEAAAABAAdVbmtub3duAAAAAgAAAAAAAAAAAAAAAAAAAAAAAAAAAAAAAAAAAAAAAAAAc3EAfgAMAAAAggAAAiMAAADUAAACHnNxAH4ADgAAAAJzcQB+AAwAAACCAAACIwAAANQAAAIedXEAfgATAAAABAAAANQAAAL3AAAAAAAAAAB1cQB+ABMAAAAEAAACHgAAAqAAAAAAAAAAAHcBAHh4c3EAfgAAcQB+AFp0AGxaOlxWQVNUX1N0ZWZhblx0Z21jaGVycnkgRVRVIHBsYXRlMSAyOTAzMjAxN1wyMDE3XzAzXzI5XzEwXzUxXzE2LS1FVFUyOTAzMjAxNzAwMVxTZXF1ZW5jZV8wMDFcQUYwOTgtLUwwMi50aWZzcQB+AAV3GAAAAAIAAAAAAAAFcAAAAAAAAAQQAAAAAXNxAH4AB3dRAAAAAgAAAAAAAACoAAAAAAAAAkAAAAACAAAAAAAAAAEAAAABAAdVbmtub3duAAAAAgAAAAAAAAAAAAAAAAAAAAAAAAAAAAAAAAAAAAAAAAAAc3EAfgAMAAAAogAAAkAAAACoAAACQHNxAH4ADgAAAAJzcQB+AAwAAACiAAACQAAAAKgAAAJAdXEAfgATAAAABAAAAKgAAALoAAAAAAAAAAB1cQB+ABMAAAAEAAACQAAAAuIAAAAAAAAAAHcBAHh4c3EAfgAAcQB+AFB0AHFaOlxWQVNUX1N0ZWZhblx0Z21jaGVycnlcRENBIDExMDUyMDE3IFBsYXRlIDFcMjAxN18wNV8xMF8wOV8zNl8zMy0tRENBIDExMDUyMDE3IFAxMDAxXFNlcXVlbmNlXEFGIDAxXzAwMy0tTDcwLnRpZnNxAH4ABXcYAAAAAgAAAAAAAAVwAAAAAAAABBAAAAABc3EAfgAHd1EAAAACAAAAAAAAApsAAAAAAAACJwAAAAIAAAAAAAAAAQAAAAEAB1Vua25vd24AAAACAAAAAAAAAAAAAAAAAAAAAAAAAAAAAAAAAAAAAAAAAABzcQB+AAwAAABqAAABxQAAApsAAAInc3EAfgAOAAAAAnNxAH4ADAAAAGoAAAHFAAACmwAAAid1cQB+ABMAAAAEAAACmwAABGAAAAAAAAAAAHVxAH4AEwAAAAQAAAInAAACkQAAAAAAAAAAdwEAeHhzcQB+AABxAH4AWnQAaFo6XFZBU1RfU3RlZmFuXHRnbWNoZXJyeSBFVFUgcGxhdGUxIDI5MDMyMDE3XDIwMTdfMDNfMjlfMTBfNTFfMTYtLUVUVTI5MDMyMDE3MDAxXFNlcXVlbmNlXEFGMDAzLS1MMzAudGlmc3EAfgAFdxgAAAACAAAAAAAABXAAAAAAAAAEEAAAAAFzcQB+AAd3UQAAAAIAAAAAAAAD9QAAAAAAAAHhAAAAAgAAAAAAAAABAAAAAQAHVW5rbm93bgAAAAIAAAAAAAAAAAAAAAAAAAAAAAAAAAAAAAAAAAAAAAAAAHNxAH4ADAAAAK8AAAF5AAAD9QAAAeFzcQB+AA4AAAACc3EAfgAMAAAArwAAAXkAAAP1AAAB4XVxAH4AEwAAAAQAAAP1AAAFbgAAAAAAAAAAdXEAfgATAAAABAAAAeEAAAKQAAAAAAAAAAB3AQB4eHNxAH4AAHEAfgBQdABxWjpcVkFTVF9TdGVmYW5cdGdtY2hlcnJ5XERDQSAxMTA1MjAxNyBQbGF0ZSAxXDIwMTdfMDVfMTBfMDlfMzZfMzMtLURDQSAxMTA1MjAxNyBQMTAwMVxTZXF1ZW5jZVxBRiAwMV8wMDMtLUw2Mi50aWZzcQB+AAV3GAAAAAIAAAAAAAAFcAAAAAAAAAQQAAAAAXNxAH4AB3dRAAAAAgAAAAAAAALPAAAAAAAAAnoAAAACAAAAAAAAAAEAAAABAAdVbmtub3duAAAAAgAAAAAAAAAAAAAAAAAAAAAAAAAAAAAAAAAAAAAAAAAAc3EAfgAMAAAAbgAAAVAAAALPAAACDHNxAH4ADgAAAAJzcQB+AAwAAABuAAABUAAAAs8AAAIMdXEAfgATAAAABAAAAs8AAAQfAAAAAAAAAAB1cQB+ABMAAAAEAAACegAAAgwAAAAAAAAAAHcBAHh4c3EAfgAAcQB+AFp0AGxaOlxWQVNUX1N0ZWZhblx0Z21jaGVycnkgRVRVIHBsYXRlMSAyOTAzMjAxN1wyMDE3XzAzXzI5XzEwXzUxXzE2LS1FVFUyOTAzMjAxNzAwMVxTZXF1ZW5jZV8wMDFcQUYwOTgtLUwxMC50aWZzcQB+AAV3GAAAAAIAAAAAAAAFcAAAAAAAAAQQAAAAAXNxAH4AB3dRAAAAAgAAAAAAAADyAAAAAAAAAoIAAAACAAAAAAAAAAEAAAABAAdVbmtub3duAAAAAgAAAAAAAAAAAAAAAAAAAAAAAAAAAAAAAAAAAAAAAAAAc3EAfgAMAAAAkgAAAhsAAADyAAACgnNxAH4ADgAAAAJzcQB+AAwAAACSAAACGwAAAPIAAAKCdXEAfgATAAAABAAAAPIAAAMNAAAAAAAAAAB1cQB+ABMAAAAEAAACggAAAxQAAAAAAAAAAHcBAHh4c3EAfgAAcQB+AFp0AGxaOlxWQVNUX1N0ZWZhblx0Z21jaGVycnkgRVRVIHBsYXRlMSAyOTAzMjAxN1wyMDE3XzAzXzI5XzEwXzUxXzE2LS1FVFUyOTAzMjAxNzAwMVxTZXF1ZW5jZV8wMDFcQUYwOTgtLUw0MC50aWZzcQB+AAV3GAAAAAIAAAAAAAAFcAAAAAAAAAQQAAAAAXNxAH4AB3dRAAAAAgAAAAAAAAJdAAAAAAAAAmAAAAACAAAAAAAAAAEAAAABAAdVbmtub3duAAAAAgAAAAAAAAAAAAAAAAAAAAAAAAAAAAAAAAAAAAAAAAAAc3EAfgAMAAAAhgAAAggAAAJdAAACYHNxAH4ADgAAAAJzcQB+AAwAAACGAAACCAAAAl0AAAJgdXEAfgATAAAABAAAAl0AAARlAAAAAAAAAAB1cQB+ABMAAAAEAAACYAAAAuYAAAAAAAAAAHcBAHh4c3EAfgAAdAAFSW1hZ2V0AGZaOlxWQVNUX1N0ZWZhblxJbWFnZV9wcm9jZXNzaW5nXDIwMTdfMDJfMTVfMTFfNDZfMzAtLTE1MDIyMDE3IHRnbWNoZXJyeSBFVFUwMDFcU2VxdWVuY2VcQUYwMDMtLUwwMS50aWZzcQB+AAV3GAAAAAIAAAAAAAAFcAAAAAAAAAQQAAAAAnNxAH4AB3dRAAAAAgAAAAAAAAKIAAAAAAAAAfQAAAACAAAAAAAAAAEAAAABAAdVbmtub3duAAAAAgAAAAAAAAKIAAAAAAAABIgAAAAAAAAB9AAAAAAAAALBc3EAfgAMAAAAzgAAAgEAAAKIAAACBXNxAH4ADgAAAAJzcQB+AAwAAADOAAACAQAAAogAAAIFdXEAfgATAAAABAAAAogAAASJAAAAAAAAAAB1cQB+ABMAAAAEAAACBQAAAtMAAAAAAAAAAHcBAHhzcQB+AAd3UQAAAAIAAAAAAAAEOAAAAAAAAAKSAAAAAgAAAAAAAAABAAAAAQAHVW5rbm93bgAAAAIAAAAAAAAEOAAAAAAAAAQ3AAAAAAAAApIAAAAAAAACu3NxAH4ADAAAACoAAAAAAAAEOAAAApJzcQB+AA4AAAACc3EAfgAMAAAAKgAAAAAAAAQ4AAACknVxAH4AEwAAAAQAAAQ4AAAEOAAAAAAAAAAAdXEAfgATAAAABAAAApIAAAK8AAAAAAAAAAB3AQB4eHNxAH4AAHEAfgBadAB/WjpcVkFTVF9TdGVmYW5cdGdtY2hlcnJ5IEVUVSBwbGF0ZTEgMjkwMzIwMTdcMjAxN18wM18yOV8xMF81MV8xNi0tRVRVMjkwMzIwMTcwMDFcU2VxdWVuY2VfMDAxXEV4cDQwMCAwMyAwMSAwMV8wOTctLUwzMC0tWjAyLnRpZnNxAH4ABXcYAAAAAgAAAAAAAAVwAAAAAAAABBAAAAABc3EAfgAHd1EAAAACAAAAAAAAALAAAAAAAAACOgAAAAIAAAAAAAAAAQAAAAEAB1Vua25vd24AAAACAAAAAAAAAAAAAAAAAAAAAAAAAAAAAAAAAAAAAAAAAABzcQB+AAwAAACjAAACSgAAALAAAAI6c3EAfgAOAAAAAnNxAH4ADAAAAKMAAAJKAAAAsAAAAjp1cQB+ABMAAAAEAAAAsAAAAvoAAAAAAAAAAHVxAH4AEwAAAAQAAAI6AAAC3QAAAAAAAAAAdwEAeHhzcQB+AABxAH4ARnQAa1o6XFZBU1RfU3RlZmFuXHRnbWNoZXJyeVxFVFUxMjA0MjAxNyBwbGF0ZTFcMjAxN18wNF8xMl8wOV81MF81Mi0tRVRVMTIwNDE3UDEwMDFcU2VxdWVuY2VcQUYgMDFfMDAzLS1MMjkudGlmc3EAfgAFdxgAAAACAAAAAAAABXAAAAAAAAAEEAAAAAFzcQB+AAd3UQAAAAIAAAAAAAACpgAAAAAAAAHxAAAAAgAAAAAAAAABAAAAAQAHVW5rbm93bgAAAAIAAAAAAAAAAAAAAAAAAAAAAAAAAAAAAAAAAAAAAAAAAHNxAH4ADAAAAHgAAAGEAAACpgAAAfFzcQB+AA4AAAACc3EAfgAMAAAAeAAAAYQAAAKmAAAB8XVxAH4AEwAAAAQAAAKmAAAEKgAAAAAAAAAAdXEAfgATAAAABAAAAfEAAAJpAAAAAAAAAAB3AQB4eHNxAH4AAHEAfgCjdABvWjpcVkFTVF9TdGVmYW5cdGdtY2hlcnJ5XEVUVTEyMDQyMDE3IHBsYXRlMVwyMDE3XzA0XzEyXzA5XzUwXzUyLS1FVFUxMjA0MTdQMTAwMVxTZXF1ZW5jZV8wMDFcQUYgMDFfMjgzLS1MMTIudGlmc3EAfgAFdxgAAAACAAAAAAAABXAAAAAAAAAEEAAAAAFzcQB+AAd3UQAAAAIAAAAAAAAD+AAAAAAAAAH8AAAAAgAAAAAAAAABAAAAAQAHVW5rbm93bgAAAAIAAAAAAAAAAAAAAAAAAAAAAAAAAAAAAAAAAAAAAAAAAHNxAH4ADAAAAF0AAAF0AAAD+AAAAfxzcQB+AA4AAAACc3EAfgAMAAAAXQAAAXQAAAP4AAAB/HVxAH4AEwAAAAQAAAP4AAAFbAAAAAAAAAAAdXEAfgATAAAABAAAAfwAAAJZAAAAAAAAAAB3AQB4eHNxAH4AAHEAfgBQdACAWjpcVkFTVF9TdGVmYW5cdGdtY2hlcnJ5XERDQSAxMTA1MjAxNyBQbGF0ZSAxXDIwMTdfMDVfMTBfMDlfMzZfMzMtLURDQSAxMTA1MjAxNyBQMTAwMVxTZXF1ZW5jZVxFeHA0MDAgMDMgMDEgMDFfMDAyLS1MNTgtLVowNC50aWZzcQB+AAV3GAAAAAIAAAAAAAAFcAAAAAAAAAQQAAAAAXNxAH4AB3dRAAAAAgAAAAAAAADeAAAAAAAAAlgAAAACAAAAAAAAAAEAAAABAAdVbmtub3duAAAAAgAAAAAAAAAAAAAAAAAAAAAAAAAAAAAAAAAAAAAAAAAAc3EAfgAMAAAAUgAAAe0AAADeAAACWHNxAH4ADgAAAAJzcQB+AAwAAABSAAAB7QAAAN4AAAJYdXEAfgATAAAABAAAAN4AAALLAAAAAAAAAAB1cQB+ABMAAAAEAAACWAAAAqoAAAAAAAAAAHcBAHh4c3EAfgAAcQB+AEZ0AGtaOlxWQVNUX1N0ZWZhblx0Z21jaGVycnlcRVRVMTIwNDIwMTcgcGxhdGUxXDIwMTdfMDRfMTJfMDlfNTBfNTItLUVUVTEyMDQxN1AxMDAxXFNlcXVlbmNlXEFGIDAxXzAwMy0tTDQ2LnRpZnNxAH4ABXcYAAAAAgAAAAAAAAVwAAAAAAAABBAAAAABc3EAfgAHd1EAAAACAAAAAAAAARUAAAAAAAACEAAAAAIAAAAAAAAAAQAAAAEAB1Vua25vd24AAAACAAAAAAAAAAAAAAAAAAAAAAAAAAAAAAAAAAAAAAAAAABzcQB+AAwAAACSAAABswAAARUAAAIQc3EAfgAOAAAAAnNxAH4ADAAAAJIAAAGzAAABFQAAAhB1cQB+ABMAAAAEAAABFQAAAsgAAAAAAAAAAHVxAH4AEwAAAAQAAAIQAAACogAAAAAAAAAAdwEAeHhzcQB+AABxAH4AWnQAf1o6XFZBU1RfU3RlZmFuXHRnbWNoZXJyeSBFVFUgcGxhdGUxIDI5MDMyMDE3XDIwMTdfMDNfMjlfMTBfNTFfMTYtLUVUVTI5MDMyMDE3MDAxXFNlcXVlbmNlXzAwMVxFeHA0MDAgMDMgMDEgMDFfMDk3LS1MMzUtLVowMi50aWZzcQB+AAV3GAAAAAIAAAAAAAAFcAAAAAAAAAQQAAAAAXNxAH4AB3dRAAAAAgAAAAAAAAFyAAAAAAAAAnQAAAACAAAAAAAAAAEAAAABAAdVbmtub3duAAAAAgAAAAAAAAAAAAAAAAAAAAAAAAAAAAAAAAAAAAAAAAAAc3EAfgAMAAAAbAAAAWoAAAFyAAACdHNxAH4ADgAAAAJzcQB+AAwAAABsAAABagAAAXIAAAJ0dXEAfgATAAAABAAAAXIAAALcAAAAAAAAAAB1cQB+ABMAAAAEAAACdAAAAuAAAAAAAAAAAHcBAHh4c3EAfgAAcQB+AFp0AGxaOlxWQVNUX1N0ZWZhblx0Z21jaGVycnkgRVRVIHBsYXRlMSAyOTAzMjAxN1wyMDE3XzAzXzI5XzEwXzUxXzE2LS1FVFUyOTAzMjAxNzAwMVxTZXF1ZW5jZV8wMDFcQUYwOTgtLUwxNy50aWZzcQB+AAV3GAAAAAIAAAAAAAAFcAAAAAAAAAQQAAAAAXNxAH4AB3dRAAAAAgAAAAAAAABsAAAAAAAAAhEAAAACAAAAAAAAAAEAAAABAAdVbmtub3duAAAAAgAAAAAAAAAAAAAAAAAAAAAAAAAAAAAAAAAAAAAAAAAAc3EAfgAMAAAAzwAAApQAAABsAAACEXNxAH4ADgAAAAJzcQB+AAwAAADPAAAClAAAAGwAAAIRdXEAfgATAAAABAAAAGwAAAMAAAAAAAAAAAB1cQB+ABMAAAAEAAACEQAAAuAAAAAAAAAAAHcBAHh4c3EAfgAAdAAFSW1hZ2V0AAZSb3cyNzlzcQB+AAV3GAAAAAIAAAAAAAAFcAAAAAAAAAQQAAAAAXNxAH4AB3dRAAAAAgAAAAAAAAJbAAAAAAAAAf8AAAACAAAAAAAAAAEAAAABAAdVbmtub3duAAAAAgAAAAAAAAAAAAAAAAAAAAAAAAAAAAAAAAAAAAAAAAAAc3EAfgAMAAAA+gAAAoEAAAJbAAAB/3NxAH4ADgAAAAJzcQB+AAwAAAD6AAACgQAAAlsAAAH/dXEAfgATAAAABAAAAlsAAATcAAAAAAAAAAB1cQB+ABMAAAAEAAAB/wAAAvkAAAAAAAAAAHcBAHh4c3EAfgAAcQB+AFB0AHFaOlxWQVNUX1N0ZWZhblx0Z21jaGVycnlcRENBIDExMDUyMDE3IFBsYXRlIDFcMjAxN18wNV8xMF8wOV8zNl8zMy0tRENBIDExMDUyMDE3IFAxMDAxXFNlcXVlbmNlXEFGIDAxXzAwMy0tTDk0LnRpZnNxAH4ABXcYAAAAAgAAAAAAAAVwAAAAAAAABBAAAAABc3EAfgAHd1EAAAACAAAAAAAAArgAAAAAAAACbAAAAAIAAAAAAAAAAQAAAAEAB1Vua25vd24AAAACAAAAAAAAAAAAAAAAAAAAAAAAAAAAAAAAAAAAAAAAAABzcQB+AAwAAABmAAAA0gAAArgAAAIGc3EAfgAOAAAAAnNxAH4ADAAAAGYAAADSAAACuAAAAgZ1cQB+ABMAAAAEAAACuAAAA4oAAAAAAAAAAHVxAH4AEwAAAAQAAAJsAAACBgAAAAAAAAAAdwEAeHhzcQB+AAB0AAVJbWFnZXQABlJvdzM5OXNxAH4ABXcYAAAAAgAAAAAAAAVwAAAAAAAABBAAAAABc3EAfgAHd1EAAAACAAAAAAAAA2YAAAAAAAABcwAAAAIAAAAAAAAAAQAAAAEAB1Vua25vd24AAAACAAAAAAAAAAAAAAAAAAAAAAAAAAAAAAAAAAAAAAAAAABzcQB+AAwAAACOAAACCAAAA2YAAAFzc3EAfgAOAAAAAnNxAH4ADAAAAI4AAAIIAAADZgAAAXN1cQB+ABMAAAAEAAADZgAABW4AAAAAAAAAAHVxAH4AEwAAAAQAAAFzAAACAQAAAAAAAAAAdwEAeHhzcQB+AABxAH4AF3QAZlo6XFZBU1RfU3RlZmFuXEltYWdlX3Byb2Nlc3NpbmdcMjAxN18wMl8xNV8xMV80Nl8zMC0tMTUwMjIwMTcgdGdtY2hlcnJ5IEVUVTAwMVxTZXF1ZW5jZVxBRjAwMy0tTDM0LnRpZnNxAH4ABXcYAAAAAgAAAAAAAAVwAAAAAAAABBAAAAABc3EAfgAHd1EAAAACAAAAAAAAAxwAAAAAAAABugAAAAIAAAAAAAAAAQAAAAEAB1Vua25vd24AAAACAAAAAAAAAAAAAAAAAAAAAAAAAAAAAAAAAAAAAAAAAABzcQB+AAwAAADIAAACUAAAAxwAAAG6c3EAfgAOAAAAAnNxAH4ADAAAAMgAAAJQAAADHAAAAbp1cQB+ABMAAAAEAAADHAAABWwAAAAAAAAAAHVxAH4AEwAAAAQAAAG6AAACggAAAAAAAAAAdwEAeHhzcQB+AABxAH4AUHQAgFo6XFZBU1RfU3RlZmFuXHRnbWNoZXJyeVxEQ0EgMTEwNTIwMTcgUGxhdGUgMVwyMDE3XzA1XzEwXzA5XzM2XzMzLS1EQ0EgMTEwNTIwMTcgUDEwMDFcU2VxdWVuY2VcRXhwNDAwIDAzIDAxIDAxXzAwMi0tTDkzLS1aMDMudGlmc3EAfgAFdxgAAAACAAAAAAAABXAAAAAAAAAEEAAAAAFzcQB+AAd3UQAAAAIAAAAAAAABWgAAAAAAAAJWAAAAAgAAAAAAAAABAAAAAQAHVW5rbm93bgAAAAIAAAAAAAAAAAAAAAAAAAAAAAAAAAAAAAAAAAAAAAAAAHNxAH4ADAAAAFsAAAGQAAABWgAAAlZzcQB+AA4AAAACc3EAfgAMAAAAWwAAAZAAAAFaAAACVnVxAH4AEwAAAAQAAAFaAAAC6gAAAAAAAAAAdXEAfgATAAAABAAAAlYAAAKxAAAAAAAAAAB3AQB4eHNxAH4AAHEAfgBGdAB6WjpcVkFTVF9TdGVmYW5cdGdtY2hlcnJ5XEVUVTEyMDQyMDE3IHBsYXRlMVwyMDE3XzA0XzEyXzA5XzUwXzUyLS1FVFUxMjA0MTdQMTAwMVxTZXF1ZW5jZVxFeHA0MDAgMDMgMDEgMDFfMDAyLS1MNDEtLVowMy50aWZzcQB+AAV3GAAAAAIAAAAAAAAFcAAAAAAAAAQQAAAAAXNxAH4AB3dRAAAAAgAAAAAAAAFBAAAAAAAAAk0AAAACAAAAAAAAAAEAAAABAAdVbmtub3duAAAAAgAAAAAAAAAAAAAAAAAAAAAAAAAAAAAAAAAAAAAAAAAAc3EAfgAMAAAAcAAAAbgAAAFBAAACTXNxAH4ADgAAAAJzcQB+AAwAAABwAAABuAAAAUEAAAJNdXEAfgATAAAABAAAAUEAAAL5AAAAAAAAAAB1cQB+ABMAAAAEAAACTQAAAr0AAAAAAAAAAHcBAHh4c3EAfgAAcQB+AEZ0AGtaOlxWQVNUX1N0ZWZhblx0Z21jaGVycnlcRVRVMTIwNDIwMTcgcGxhdGUxXDIwMTdfMDRfMTJfMDlfNTBfNTItLUVUVTEyMDQxN1AxMDAxXFNlcXVlbmNlXEFGIDAxXzAwMy0tTDIxLnRpZnNxAH4ABXcYAAAAAgAAAAAAAAVwAAAAAAAABBAAAAABc3EAfgAHd1EAAAACAAAAAAAABC0AAAAAAAACAgAAAAIAAAAAAAAAAQAAAAEAB1Vua25vd24AAAACAAAAAAAAAAAAAAAAAAAAAAAAAAAAAAAAAAAAAAAAAABzcQB+AAwAAABnAAABQAAABC0AAAICc3EAfgAOAAAAAnNxAH4ADAAAAGcAAAFAAAAELQAAAgJ1cQB+ABMAAAAEAAAELQAABW0AAAAAAAAAAHVxAH4AEwAAAAQAAAICAAACaQAAAAAAAAAAdwEAeHhzcQB+AABxAH4AA3QAZlo6XFZBU1RfU3RlZmFuXEltYWdlX3Byb2Nlc3NpbmdcMjAxN18wMl8xNV8xMV80Nl8zMC0tMTUwMjIwMTcgdGdtY2hlcnJ5IEVUVTAwMVxTZXF1ZW5jZVxBRjAwMy0tTDQ2LnRpZnNxAH4ABXcYAAAAAgAAAAAAAAVwAAAAAAAABBAAAAABc3EAfgAHd1EAAAACAAAAAAAAAwIAAAAAAAACaAAAAAIAAAAAAAAAAQAAAAEAB1Vua25vd24AAAACAAAAAAAAAAAAAAAAAAAAAAAAAAAAAAAAAAAAAAAAAABzcQB+AAwAAAC+AAAB+AAAAwIAAAJoc3EAfgAOAAAAAnNxAH4ADAAAAL4AAAH4AAADAgAAAmh1cQB+ABMAAAAEAAADAgAABPoAAAAAAAAAAHVxAH4AEwAAAAQAAAJoAAADJgAAAAAAAAAAdwEAeHhzcQB+AABxAH4AWnQAbFo6XFZBU1RfU3RlZmFuXHRnbWNoZXJyeSBFVFUgcGxhdGUxIDI5MDMyMDE3XDIwMTdfMDNfMjlfMTBfNTFfMTYtLUVUVTI5MDMyMDE3MDAxXFNlcXVlbmNlXzAwMVxBRjA5OC0tTDM5LnRpZnNxAH4ABXcYAAAAAgAAAAAAAAVwAAAAAAAABBAAAAABc3EAfgAHd1EAAAACAAAAAAAAA4kAAAAAAAACmQAAAAIAAAAAAAAAAQAAAAEAB1Vua25vd24AAAACAAAAAAAAAAAAAAAAAAAAAAAAAAAAAAAAAAAAAAAAAABzcQB+AAwAAACDAAAB5AAAA4kAAAKZc3EAfgAOAAAAAnNxAH4ADAAAAIMAAAHkAAADiQAAApl1cQB+ABMAAAAEAAADiQAABW0AAAAAAAAAAHVxAH4AEwAAAAQAAAKZAAADHAAAAAAAAAAAdwEAeHhzcQB+AABxAH4AA3QAZlo6XFZBU1RfU3RlZmFuXEltYWdlX3Byb2Nlc3NpbmdcMjAxN18wMl8xNV8xMV80Nl8zMC0tMTUwMjIwMTcgdGdtY2hlcnJ5IEVUVTAwMVxTZXF1ZW5jZVxBRjAwMy0tTDM4LnRpZnNxAH4ABXcYAAAAAgAAAAAAAAVwAAAAAAAABBAAAAABc3EAfgAHd1EAAAACAAAAAAAAAvkAAAAAAAAB3QAAAAIAAAAAAAAAAQAAAAEAB1Vua25vd24AAAACAAAAAAAAAAAAAAAAAAAAAAAAAAAAAAAAAAAAAAAAAABzcQB+AAwAAACkAAACOAAAAvkAAAHdc3EAfgAOAAAAAnNxAH4ADAAAAKQAAAI4AAAC+QAAAd11cQB+ABMAAAAEAAAC+QAABTEAAAAAAAAAAHVxAH4AEwAAAAQAAAHdAAACgQAAAAAAAAAAdwEAeHhzcQB+AABxAH4AF3QAZlo6XFZBU1RfU3RlZmFuXEltYWdlX3Byb2Nlc3NpbmdcMjAxN18wMl8xNV8xMV80Nl8zMC0tMTUwMjIwMTcgdGdtY2hlcnJ5IEVUVTAwMVxTZXF1ZW5jZVxBRjAwMy0tTDUwLnRpZnNxAH4ABXcYAAAAAgAAAAAAAAVwAAAAAAAABBAAAAABc3EAfgAHd1EAAAACAAAAAAAAAqgAAAAAAAABcQAAAAIAAAAAAAAAAQAAAAEAB1Vua25vd24AAAACAAAAAAAAAAAAAAAAAAAAAAAAAAAAAAAAAAAAAAAAAABzcQB+AAwAAACOAAABgQAAAqgAAAFxc3EAfgAOAAAAAnNxAH4ADAAAAI4AAAGBAAACqAAAAXF1cQB+ABMAAAAEAAACqAAABCkAAAAAAAAAAHVxAH4AEwAAAAQAAAFxAAAB/wAAAAAAAAAAdwEAeHhzcQB+AABxAH4AUHQAcVo6XFZBU1RfU3RlZmFuXHRnbWNoZXJyeVxEQ0EgMTEwNTIwMTcgUGxhdGUgMVwyMDE3XzA1XzEwXzA5XzM2XzMzLS1EQ0EgMTEwNTIwMTcgUDEwMDFcU2VxdWVuY2VcQUYgMDFfMDAzLS1MNDcudGlmc3EAfgAFdxgAAAACAAAAAAAABXAAAAAAAAAEEAAAAAFzcQB+AAd3UQAAAAIAAAAAAAABEwAAAAAAAAI7AAAAAgAAAAAAAAABAAAAAQAHVW5rbm93bgAAAAIAAAAAAAAAAAAAAAAAAAAAAAAAAAAAAAAAAAAAAAAAAHNxAH4ADAAAAIoAAAHQAAABEwAAAjtzcQB+AA4AAAACc3EAfgAMAAAAigAAAdAAAAETAAACO3VxAH4AEwAAAAQAAAETAAAC4wAAAAAAAAAAdXEAfgATAAAABAAAAjsAAALFAAAAAAAAAAB3AQB4eHNxAH4AAHQACEltYWdlX0JHdAB7WjpcVkFTVF9TdGVmYW5cdGdtY2hlcnJ5XERDQV8yNTA0MjAxN19QMlwyMDE3XzA0XzI2XzEyXzEzXzA0LS1EQ0FfMjUwNDIwMTdfUDIwMDFcU2VxdWVuY2VcRXhwNDAwIDAzIDAxIDAxXzAwMi0tTDE3LS1aMDIudGlmc3EAfgAFdxgAAAACAAAAAAAABXAAAAAAAAAEEAAAAAFzcQB+AAd3UQAAAAIAAAAAAAABiAAAAAAAAAIAAAAAAgAAAAAAAAABAAAAAQAHVW5rbm93bgAAAAIAAAAAAAAAAAAAAAAAAAAAAAAAAAAAAAAAAAAAAAAAAHNxAH4ADAAAAIAAAAGoAAABiAAAAgBzcQB+AA4AAAACc3EAfgAMAAAAgAAAAagAAAGIAAACAHVxAH4AEwAAAAQAAAGIAAADMAAAAAAAAAAAdXEAfgATAAAABAAAAgAAAAKAAAAAAAAAAAB3AQB4eHNxAH4AAHEAfgBGdABrWjpcVkFTVF9TdGVmYW5cdGdtY2hlcnJ5XEVUVTEyMDQyMDE3IHBsYXRlMVwyMDE3XzA0XzEyXzA5XzUwXzUyLS1FVFUxMjA0MTdQMTAwMVxTZXF1ZW5jZVxBRiAwMV8wMDMtLUwwNS50aWZzcQB+AAV3GAAAAAIAAAAAAAAFcAAAAAAAAAQQAAAAAXNxAH4AB3dRAAAAAgAAAAAAAAEkAAAAAAAAAkYAAAACAAAAAAAAAAEAAAABAAdVbmtub3duAAAAAgAAAAAAAAAAAAAAAAAAAAAAAAAAAAAAAAAAAAAAAAAAc3EAfgAMAAAAbwAAAhYAAAEkAAACRnNxAH4ADgAAAAJzcQB+AAwAAABvAAACFgAAASQAAAJGdXEAfgATAAAABAAAASQAAAM6AAAAAAAAAAB1cQB+ABMAAAAEAAACRgAAArUAAAAAAAAAAHcBAHh4c3EAfgAAcQB+ACF0AGhaOlxWQVNUX1N0ZWZhblx0Z21jaGVycnkgRVRVIHBsYXRlMiAyOTAzMjAxN1wyMDE3XzAzXzI5XzEzXzA2XzE5LS1FVFUyOTAzMjAxNzAwMlxTZXF1ZW5jZVxBRjAwMy0tTDM0LnRpZnNxAH4ABXcYAAAAAgAAAAAAAAVwAAAAAAAABBAAAAABc3EAfgAHd1EAAAACAAAAAAAAAzgAAAAAAAACWgAAAAIAAAAAAAAAAQAAAAEAB1Vua25vd24AAAACAAAAAAAAAAAAAAAAAAAAAAAAAAAAAAAAAAAAAAAAAABzcQB+AAwAAACEAAACMAAAAzgAAAJac3EAfgAOAAAAAnNxAH4ADAAAAIQAAAIwAAADOAAAAlp1cQB+ABMAAAAEAAADOAAABWgAAAAAAAAAAHVxAH4AEwAAAAQAAAJaAAAC3gAAAAAAAAAAdwEAeHhzcQB+AABxAH4AUHQAcVo6XFZBU1RfU3RlZmFuXHRnbWNoZXJyeVxEQ0EgMTEwNTIwMTcgUGxhdGUgMVwyMDE3XzA1XzEwXzA5XzM2XzMzLS1EQ0EgMTEwNTIwMTcgUDEwMDFcU2VxdWVuY2VcQUYgMDFfMDAzLS1MMTQudGlmc3EAfgAFdxgAAAACAAAAAAAABXAAAAAAAAAEEAAAAAFzcQB+AAd3UQAAAAIAAAAAAAACXgAAAAAAAAIUAAAAAgAAAAAAAAABAAAAAQAHVW5rbm93bgAAAAIAAAAAAAAAAAAAAAAAAAAAAAAAAAAAAAAAAAAAAAAAAHNxAH4ADAAAAHcAAAHuAAACXgAAAhRzcQB+AA4AAAACc3EAfgAMAAAAdwAAAe4AAAJeAAACFHVxAH4AEwAAAAQAAAJeAAAETAAAAAAAAAAAdXEAfgATAAAABAAAAhQAAAKLAAAAAAAAAAB3AQB4eHNxAH4AAHEAfgAXdABmWjpcVkFTVF9TdGVmYW5cSW1hZ2VfcHJvY2Vzc2luZ1wyMDE3XzAyXzE1XzExXzQ2XzMwLS0xNTAyMjAxNyB0Z21jaGVycnkgRVRVMDAxXFNlcXVlbmNlXEFGMDAzLS1MMDEudGlmc3EAfgAFdxgAAAACAAAAAAAABXAAAAAAAAAEEAAAAAFzcQB+AAd3UQAAAAIAAAAAAAACPgAAAAAAAAHdAAAAAgAAAAAAAAABAAAAAQAHVW5rbm93bgAAAAIAAAAAAAAAAAAAAAAAAAAAAAAAAAAAAAAAAAAAAAAAAHNxAH4ADAAAARUAAAKfAAACPgAAAd1zcQB+AA4AAAACc3EAfgAMAAABFQAAAp8AAAI+AAAB3XVxAH4AEwAAAAQAAAI+AAAE3QAAAAAAAAAAdXEAfgATAAAABAAAAd0AAALyAAAAAAAAAAB3AQB4eHNxAH4AAHEAfgAhdABoWjpcVkFTVF9TdGVmYW5cdGdtY2hlcnJ5IEVUVSBwbGF0ZTIgMjkwMzIwMTdcMjAxN18wM18yOV8xM18wNl8xOS0tRVRVMjkwMzIwMTcwMDJcU2VxdWVuY2VcQUYwMDMtLUwxOC50aWZzcQB+AAV3GAAAAAIAAAAAAAAFcAAAAAAAAAQQAAAAAXNxAH4AB3dRAAAAAgAAAAAAAARgAAAAAAAAAmoAAAACAAAAAAAAAAEAAAABAAdVbmtub3duAAAAAgAAAAAAAAAAAAAAAAAAAAAAAAAAAAAAAAAAAAAAAAAAc3EAfgAMAAAAogAAAQwAAARgAAACanNxAH4ADgAAAAJzcQB+AAwAAACiAAABDAAABGAAAAJqdXEAfgATAAAABAAABGAAAAVsAAAAAAAAAAB1cQB+ABMAAAAEAAACagAAAwwAAAAAAAAAAHcBAHh4c3EAfgAAdAAISW1hZ2VfQkd0AG9aOlxWQVNUX1N0ZWZhblx0Z21jaGVycnlcRVRVMTIwNDIwMTcgcGxhdGUxXDIwMTdfMDRfMTJfMDlfNTBfNTItLUVUVTEyMDQxN1AxMDAxXFNlcXVlbmNlXzAwMVxBRiAwMV8yODMtLUwwMy50aWZzcQB+AAV3GAAAAAIAAAAAAAAFcAAAAAAAAAQQAAAAAXNxAH4AB3dRAAAAAgAAAAAAAAMFAAAAAAAAAS4AAAACAAAAAAAAAAEAAAABAAdVbmtub3duAAAAAgAAAAAAAAAAAAAAAAAAAAAAAAAAAAAAAAAAAAAAAAAAc3EAfgAMAAAAhAAAAggAAAMFAAABLnNxAH4ADgAAAAJzcQB+AAwAAACEAAACCAAAAwUAAAEudXEAfgATAAAABAAAAwUAAAUNAAAAAAAAAAB1cQB+ABMAAAAEAAABLgAAAbIAAAAAAAAAAHcBAHh4c3EAfgAAcQB+AFp0AGhaOlxWQVNUX1N0ZWZhblx0Z21jaGVycnkgRVRVIHBsYXRlMSAyOTAzMjAxN1wyMDE3XzAzXzI5XzEwXzUxXzE2LS1FVFUyOTAzMjAxNzAwMVxTZXF1ZW5jZVxBRjAwMy0tTDA1LnRpZnNxAH4ABXcYAAAAAgAAAAAAAAVwAAAAAAAABBAAAAABc3EAfgAHd1EAAAACAAAAAAAAA7QAAAAAAAACRQAAAAIAAAAAAAAAAQAAAAEAB1Vua25vd24AAAACAAAAAAAAAAAAAAAAAAAAAAAAAAAAAAAAAAAAAAAAAABzcQB+AAwAAABmAAABZwAAA7QAAAJFc3EAfgAOAAAAAnNxAH4ADAAAAGYAAAFnAAADtAAAAkV1cQB+ABMAAAAEAAADtAAABRsAAAAAAAAAAHVxAH4AEwAAAAQAAAJFAAACqwAAAAAAAAAAdwEAeHhzcQB+AABxAH4AWnQAbFo6XFZBU1RfU3RlZmFuXHRnbWNoZXJyeSBFVFUgcGxhdGUxIDI5MDMyMDE3XDIwMTdfMDNfMjlfMTBfNTFfMTYtLUVUVTI5MDMyMDE3MDAxXFNlcXVlbmNlXzAwMVxBRjA5OC0tTDI0LnRpZnNxAH4ABXcYAAAAAgAAAAAAAAVwAAAAAAAABBAAAAABc3EAfgAHd1EAAAACAAAAAAAAAK4AAAAAAAACWgAAAAIAAAAAAAAAAQAAAAEAB1Vua25vd24AAAACAAAAAAAAAAAAAAAAAAAAAAAAAAAAAAAAAAAAAAAAAABzcQB+AAwAAADGAAACYAAAAK4AAAJac3EAfgAOAAAAAnNxAH4ADAAAAMYAAAJgAAAArgAAAlp1cQB+ABMAAAAEAAAArgAAAw4AAAAAAAAAAHVxAH4AEwAAAAQAAAJaAAADIAAAAAAAAAAAdwEAeHhzcQB+AABxAH4BwXQABlJvdzM4MHNxAH4ABXcYAAAAAgAAAAAAAAVwAAAAAAAABBAAAAABc3EAfgAHd1EAAAACAAAAAAAAAtIAAAAAAAABQgAAAAIAAAAAAAAAAQAAAAEAB1Vua25vd24AAAACAAAAAAAAAAAAAAAAAAAAAAAAAAAAAAAAAAAAAAAAAABzcQB+AAwAAABoAAABsQAAAtIAAAFCc3EAfgAOAAAAAnNxAH4ADAAAAGgAAAGxAAAC0gAAAUJ1cQB+ABMAAAAEAAAC0gAABIMAAAAAAAAAAHVxAH4AEwAAAAQAAAFCAAABqgAAAAAAAAAAdwEAeHhzcQB+AABxAH4AWnQAf1o6XFZBU1RfU3RlZmFuXHRnbWNoZXJyeSBFVFUgcGxhdGUxIDI5MDMyMDE3XDIwMTdfMDNfMjlfMTBfNTFfMTYtLUVUVTI5MDMyMDE3MDAxXFNlcXVlbmNlXzAwMVxFeHA0MDAgMDMgMDEgMDFfMDk3LS1MNTYtLVowMi50aWZzcQB+AAV3GAAAAAIAAAAAAAAFcAAAAAAAAAQQAAAAAnNxAH4AB3dRAAAAAgAAAAAAAADlAAAAAAAAAu0AAAACAAAAAAAAAAEAAAABAAdVbmtub3duAAAAAgAAAAAAAAAAAAAAAAAAAAAAAAAAAAAAAAAAAAAAAAAAc3EAfgAMAAAAlQAAAeQAAADlAAAC7XNxAH4ADgAAAAJzcQB+AAwAAACVAAAB5AAAAOUAAALtdXEAfgATAAAABAAAAOUAAALJAAAAAAAAAAB1cQB+ABMAAAAEAAAC7QAAA4IAAAAAAAAAAHcBAHhzcQB+AAd3UQAAAAIAAAAAAAACMAAAAAAAAAMeAAAAAgAAAAAAAAABAAAAAQAHVW5rbm93bgAAAAIAAAAAAAAAAAAAAAAAAAAAAAAAAAAAAAAAAAAAAAAAAHNxAH4ADAAAAAAAAAAAAAACMAAAAx5zcQB+AA4AAAACc3EAfgAMAAAAAAAAAAAAAAIwAAADHnVxAH4AEwAAAAQAAAIwAAACMAAAAAAAAAAAdXEAfgATAAAABAAAAx4AAAMeAAAAAAAAAAB3AQB4eHNxAH4AAHEAfgBQdABxWjpcVkFTVF9TdGVmYW5cdGdtY2hlcnJ5XERDQSAxMTA1MjAxNyBQbGF0ZSAxXDIwMTdfMDVfMTBfMDlfMzZfMzMtLURDQSAxMTA1MjAxNyBQMTAwMVxTZXF1ZW5jZVxBRiAwMV8wMDMtLUwyNC50aWZzcQB+AAV3GAAAAAIAAAAAAAAFcAAAAAAAAAQQAAAAAXNxAH4AB3dRAAAAAgAAAAAAAADCAAAAAAAAAgwAAAACAAAAAAAAAAEAAAABAAdVbmtub3duAAAAAgAAAAAAAAAAAAAAAAAAAAAAAAAAAAAAAAAAAAAAAAAAc3EAfgAMAAAAdAAAAfgAAADCAAACDHNxAH4ADgAAAAJzcQB+AAwAAAB0AAAB+AAAAMIAAAIMdXEAfgATAAAABAAAAMIAAAK6AAAAAAAAAAB1cQB+ABMAAAAEAAACDAAAAoAAAAAAAAAAAHcBAHh4c3EAfgAAcQB+AFB0AIBaOlxWQVNUX1N0ZWZhblx0Z21jaGVycnlcRENBIDExMDUyMDE3IFBsYXRlIDFcMjAxN18wNV8xMF8wOV8zNl8zMy0tRENBIDExMDUyMDE3IFAxMDAxXFNlcXVlbmNlXEV4cDQwMCAwMyAwMSAwMV8wMDItLUw3Ny0tWjAyLnRpZnNxAH4ABXcYAAAAAgAAAAAAAAVwAAAAAAAABBAAAAABc3EAfgAHd1EAAAACAAAAAAAAAl0AAAAAAAACfAAAAAIAAAAAAAAAAQAAAAEAB1Vua25vd24AAAACAAAAAAAAAAAAAAAAAAAAAAAAAAAAAAAAAAAAAAAAAABzcQB+AAwAAABkAAABmAAAAl0AAAIYc3EAfgAOAAAAAnNxAH4ADAAAAGQAAAGYAAACXQAAAhh1cQB+ABMAAAAEAAACXQAAA/UAAAAAAAAAAHVxAH4AEwAAAAQAAAJ8AAACGAAAAAAAAAAAdwEAeHhzcQB+AABxAH4AIXQAaFo6XFZBU1RfU3RlZmFuXHRnbWNoZXJyeSBFVFUgcGxhdGUyIDI5MDMyMDE3XDIwMTdfMDNfMjlfMTNfMDZfMTktLUVUVTI5MDMyMDE3MDAyXFNlcXVlbmNlXEFGMDAzLS1MMjgudGlmc3EAfgAFdxgAAAACAAAAAAAABXAAAAAAAAAEEAAAAAFzcQB+AAd3UQAAAAIAAAAAAAAA9AAAAAAAAAKIAAAAAgAAAAAAAAABAAAAAQAHVW5rbm93bgAAAAIAAAAAAAAAAAAAAAAAAAAAAAAAAAAAAAAAAAAAAAAAAHNxAH4ADAAAALYAAAI8AAAA9AAAAohzcQB+AA4AAAACc3EAfgAMAAAAtgAAAjwAAAD0AAACiHVxAH4AEwAAAAQAAAD0AAADMAAAAAAAAAAAdXEAfgATAAAABAAAAogAAAM+AAAAAAAAAAB3AQB4eHNxAH4AAHEAfgBGdABrWjpcVkFTVF9TdGVmYW5cdGdtY2hlcnJ5XEVUVTEyMDQyMDE3IHBsYXRlMVwyMDE3XzA0XzEyXzA5XzUwXzUyLS1FVFUxMjA0MTdQMTAwMVxTZXF1ZW5jZVxBRiAwMV8wMDMtLUwzNi50aWZzcQB+AAV3GAAAAAIAAAAAAAAFcAAAAAAAAAQQAAAAAXNxAH4AB3dRAAAAAgAAAAAAAAOKAAAAAAAAAfkAAAACAAAAAAAAAAEAAAABAAdVbmtub3duAAAAAgAAAAAAAAAAAAAAAAAAAAAAAAAAAAAAAAAAAAAAAAAAc3EAfgAMAAAAYAAAAZoAAAOKAAAB+XNxAH4ADgAAAAJzcQB+AAwAAABgAAABmgAAA4oAAAH5dXEAfgATAAAABAAAA4oAAAUkAAAAAAAAAAB1cQB+ABMAAAAEAAAB+QAAAlkAAAAAAAAAAHcBAHh4c3EAfgAAcQB+AFB0AHFaOlxWQVNUX1N0ZWZhblx0Z21jaGVycnlcRENBIDExMDUyMDE3IFBsYXRlIDFcMjAxN18wNV8xMF8wOV8zNl8zMy0tRENBIDExMDUyMDE3IFAxMDAxXFNlcXVlbmNlXEFGIDAxXzAwMy0tTDA4LnRpZnNxAH4ABXcYAAAAAgAAAAAAAAVwAAAAAAAABBAAAAABc3EAfgAHd1EAAAACAAAAAAAAAZQAAAAAAAACOQAAAAIAAAAAAAAAAQAAAAEAB1Vua25vd24AAAACAAAAAAAAAAAAAAAAAAAAAAAAAAAAAAAAAAAAAAAAAABzcQB+AAwAAAA+AAABEwAAAZQAAAI5c3EAfgAOAAAAAnNxAH4ADAAAAD4AAAETAAABlAAAAjl1cQB+ABMAAAAEAAABlAAAAqcAAAAAAAAAAHVxAH4AEwAAAAQAAAI5AAACdwAAAAAAAAAAdwEAeHhzcQB+AABxAH4A9XQAeVo6XFZBU1RfU3RlZmFuXEltYWdlX3Byb2Nlc3NpbmdcMjAxN18wMl8xNV8xMV80Nl8zMC0tMTUwMjIwMTcgdGdtY2hlcnJ5IEVUVTAwMVxTZXF1ZW5jZVxFeHA0MDAgMDMgMDEgMDFfMDAyLS1MMDgtLVowMy50aWZzcQB+AAV3GAAAAAIAAAAAAAAFcAAAAAAAAAQQAAAAAXNxAH4AB3dRAAAAAgAAAAAAAAKFAAAAAAAAAeoAAAACAAAAAAAAAAEAAAABAAdVbmtub3duAAAAAgAAAAAAAAAAAAAAAAAAAAAAAAAAAAAAAAAAAAAAAAAAc3EAfgAMAAAA+wAAAosAAAKFAAAB6nNxAH4ADgAAAAJzcQB+AAwAAAD7AAACiwAAAoUAAAHqdXEAfgATAAAABAAAAoUAAAUQAAAAAAAAAAB1cQB+ABMAAAAEAAAB6gAAAuUAAAAAAAAAAHcBAHh4c3EAfgAAcQB+AFB0AHFaOlxWQVNUX1N0ZWZhblx0Z21jaGVycnlcRENBIDExMDUyMDE3IFBsYXRlIDFcMjAxN18wNV8xMF8wOV8zNl8zMy0tRENBIDExMDUyMDE3IFAxMDAxXFNlcXVlbmNlXEFGIDAxXzAwMy0tTDg1LnRpZnNxAH4ABXcYAAAAAgAAAAAAAAVwAAAAAAAABBAAAAABc3EAfgAHd1EAAAACAAAAAAAAAooAAAAAAAACIAAAAAIAAAAAAAAAAQAAAAEAB1Vua25vd24AAAACAAAAAAAAAAAAAAAAAAAAAAAAAAAAAAAAAAAAAAAAAABzcQB+AAwAAABlAAAA0wAAAooAAAIgc3EAfgAOAAAAAnNxAH4ADAAAAGUAAADTAAACigAAAiB1cQB+ABMAAAAEAAACigAAA10AAAAAAAAAAHVxAH4AEwAAAAQAAAIgAAAChQAAAAAAAAAAdwEAeHhzcQB+AABxAH4ARnQAa1o6XFZBU1RfU3RlZmFuXHRnbWNoZXJyeVxFVFUxMjA0MjAxNyBwbGF0ZTFcMjAxN18wNF8xMl8wOV81MF81Mi0tRVRVMTIwNDE3UDEwMDFcU2VxdWVuY2VcQUYgMDFfMDAzLS1MNTQudGlmc3EAfgAFdxgAAAACAAAAAAAABXAAAAAAAAAEEAAAAAFzcQB+AAd3UQAAAAIAAAAAAAACuQAAAAAAAAHdAAAAAgAAAAAAAAABAAAAAQAHVW5rbm93bgAAAAIAAAAAAAAAAAAAAAAAAAAAAAAAAAAAAAAAAAAAAAAAAHNxAH4ADAAAAHQAAAG3AAACuQAAAd1zcQB+AA4AAAACc3EAfgAMAAAAdAAAAbcAAAK5AAAB3XVxAH4AEwAAAAQAAAK5AAAEcAAAAAAAAAAAdXEAfgATAAAABAAAAd0AAAJRAAAAAAAAAAB3AQB4eHNxAH4AAHEAfgADdABqWjpcVkFTVF9TdGVmYW5cSW1hZ2VfcHJvY2Vzc2luZ1wyMDE3XzAyXzE1XzExXzQ2XzMwLS0xNTAyMjAxNyB0Z21jaGVycnkgRVRVMDAxXFNlcXVlbmNlXzAwMVxBRjE2NS0tTDE2LnRpZnNxAH4ABXcYAAAAAgAAAAAAAAVwAAAAAAAABBAAAAABc3EAfgAHd1EAAAACAAAAAAAAAs8AAAAAAAAB9AAAAAIAAAAAAAAAAQAAAAEAB1Vua25vd24AAAACAAAAAAAAAAAAAAAAAAAAAAAAAAAAAAAAAAAAAAAAAABzcQB+AAwAAADEAAAB1AAAAs8AAAH0c3EAfgAOAAAAAnNxAH4ADAAAAMQAAAHUAAACzwAAAfR1cQB+ABMAAAAEAAACzwAABKMAAAAAAAAAAHVxAH4AEwAAAAQAAAH0AAACuAAAAAAAAAAAdwEAeHhzcQB+AABxAH4BwXQABlJvdzM3M3NxAH4ABXcYAAAAAgAAAAAAAAVwAAAAAAAABBAAAAABc3EAfgAHd1EAAAACAAAAAAAAAvMAAAAAAAABVwAAAAIAAAAAAAAAAQAAAAEAB1Vua25vd24AAAACAAAAAAAAAAAAAAAAAAAAAAAAAAAAAAAAAAAAAAAAAABzcQB+AAwAAABqAAACNQAAAvMAAAFXc3EAfgAOAAAAAnNxAH4ADAAAAGoAAAI1AAAC8wAAAVd1cQB+ABMAAAAEAAAC8wAABSgAAAAAAAAAAHVxAH4AEwAAAAQAAAFXAAABwQAAAAAAAAAAdwEAeHhzcQB+AABxAH4Ao3QAa1o6XFZBU1RfU3RlZmFuXHRnbWNoZXJyeVxFVFUxMjA0MjAxNyBwbGF0ZTFcMjAxN18wNF8xMl8wOV81MF81Mi0tRVRVMTIwNDE3UDEwMDFcU2VxdWVuY2VcQUYgMDFfMDAzLS1MODYudGlmc3EAfgAFdxgAAAACAAAAAAAABXAAAAAAAAAEEAAAAAFzcQB+AAd3UQAAAAIAAAAAAAAA7gAAAAAAAAJWAAAAAgAAAAAAAAABAAAAAQAHVW5rbm93bgAAAAIAAAAAAAAAAAAAAAAAAAAAAAAAAAAAAAAAAAAAAAAAAHNxAH4ADAAAAHAAAAHUAAAA7gAAAlZzcQB+AA4AAAACc3EAfgAMAAAAcAAAAdQAAADuAAACVnVxAH4AEwAAAAQAAADuAAACwgAAAAAAAAAAdXEAfgATAAAABAAAAlYAAALGAAAAAAAAAAB3AQB4eHNxAH4AAHEAfgBQdACAWjpcVkFTVF9TdGVmYW5cdGdtY2hlcnJ5XERDQSAxMTA1MjAxNyBQbGF0ZSAxXDIwMTdfMDVfMTBfMDlfMzZfMzMtLURDQSAxMTA1MjAxNyBQMTAwMVxTZXF1ZW5jZVxFeHA0MDAgMDMgMDEgMDFfMDAyLS1MNzMtLVowNC50aWZzcQB+AAV3GAAAAAIAAAAAAAAFcAAAAAAAAAQQAAAAAXNxAH4AB3dRAAAAAgAAAAAAAAGPAAAAAAAAAlMAAAACAAAAAAAAAAEAAAABAAdVbmtub3duAAAAAgAAAAAAAAAAAAAAAAAAAAAAAAAAAAAAAAAAAAAAAAAAc3EAfgAMAAAAQgAAAUAAAAGPAAACU3NxAH4ADgAAAAJzcQB+AAwAAABCAAABQAAAAY8AAAJTdXEAfgATAAAABAAAAY8AAALPAAAAAAAAAAB1cQB+ABMAAAAEAAACUwAAApUAAAAAAAAAAHcBAHh4c3EAfgAAcQB+AcF0AAZSb3c0OTBzcQB+AAV3GAAAAAIAAAAAAAAFcAAAAAAAAAQQAAAAAXNxAH4AB3dRAAAAAgAAAAAAAALLAAAAAAAAAWMAAAACAAAAAAAAAAEAAAABAAdVbmtub3duAAAAAgAAAAAAAAAAAAAAAAAAAAAAAAAAAAAAAAAAAAAAAAAAc3EAfgAMAAAAfQAAAkUAAALLAAABY3NxAH4ADgAAAAJzcQB+AAwAAAB9AAACRQAAAssAAAFjdXEAfgATAAAABAAAAssAAAUQAAAAAAAAAAB1cQB+ABMAAAAEAAABYwAAAeAAAAAAAAAAAHcBAHh4c3EAfgAAcQB+AKN0AG9aOlxWQVNUX1N0ZWZhblx0Z21jaGVycnlcRVRVMTIwNDIwMTcgcGxhdGUxXDIwMTdfMDRfMTJfMDlfNTBfNTItLUVUVTEyMDQxN1AxMDAxXFNlcXVlbmNlXzAwMVxBRiAwMV8yODMtLUwxOC50aWZzcQB+AAV3GAAAAAIAAAAAAAAFcAAAAAAAAAQQAAAAAXNxAH4AB3dRAAAAAgAAAAAAAADtAAAAAAAAAqgAAAACAAAAAAAAAAEAAAABAAdVbmtub3duAAAAAgAAAAAAAAAAAAAAAAAAAAAAAAAAAAAAAAAAAAAAAAAAc3EAfgAMAAAAeAAAAdkAAADtAAACMHNxAH4ADgAAAAJzcQB+AAwAAAB4AAAB2QAAAO0AAAIwdXEAfgATAAAABAAAAO0AAALGAAAAAAAAAAB1cQB+ABMAAAAEAAACqAAAAjAAAAAAAAAAAHcBAHh4c3EAfgAAcQB+AFp0AGhaOlxWQVNUX1N0ZWZhblx0Z21jaGVycnkgRVRVIHBsYXRlMSAyOTAzMjAxN1wyMDE3XzAzXzI5XzEwXzUxXzE2LS1FVFUyOTAzMjAxNzAwMVxTZXF1ZW5jZVxBRjAwMy0tTDIzLnRpZnNxAH4ABXcYAAAAAgAAAAAAAAVwAAAAAAAABBAAAAABc3EAfgAHd1EAAAACAAAAAAAAAtQAAAAAAAACLgAAAAIAAAAAAAAAAQAAAAEAB1Vua25vd24AAAACAAAAAAAAAAAAAAAAAAAAAAAAAAAAAAAAAAAAAAAAAABzcQB+AAwAAAC+AAACGAAAAtQAAAIuc3EAfgAOAAAAAnNxAH4ADAAAAL4AAAIYAAAC1AAAAi51cQB+ABMAAAAEAAAC1AAABOwAAAAAAAAAAHVxAH4AEwAAAAQAAAIuAAAC7AAAAAAAAAAAdwEAeHhzcQB+AABxAH4AUHQAcVo6XFZBU1RfU3RlZmFuXHRnbWNoZXJyeVxEQ0EgMTEwNTIwMTcgUGxhdGUgMVwyMDE3XzA1XzEwXzA5XzM2XzMzLS1EQ0EgMTEwNTIwMTcgUDEwMDFcU2VxdWVuY2VcQUYgMDFfMDAzLS1MNzgudGlmc3EAfgAFdxgAAAACAAAAAAAABXAAAAAAAAAEEAAAAAFzcQB+AAd3UQAAAAIAAAAAAAAA/AAAAAAAAAJnAAAAAgAAAAAAAAABAAAAAQAHVW5rbm93bgAAAAIAAAAAAAAAAAAAAAAAAAAAAAAAAAAAAAAAAAAAAAAAAHNxAH4ADAAAAG8AAAH4AAAA/AAAAmdzcQB+AA4AAAACc3EAfgAMAAAAbwAAAfgAAAD8AAACZ3VxAH4AEwAAAAQAAAD8AAAC9AAAAAAAAAAAdXEAfgATAAAABAAAAmcAAALWAAAAAAAAAAB3AQB4eHNxAH4AAHEAfgBQdABxWjpcVkFTVF9TdGVmYW5cdGdtY2hlcnJ5XERDQSAxMTA1MjAxNyBQbGF0ZSAxXDIwMTdfMDVfMTBfMDlfMzZfMzMtLURDQSAxMTA1MjAxNyBQMTAwMVxTZXF1ZW5jZVxBRiAwMV8wMDMtLUw5NS50aWZzcQB+AAV3GAAAAAIAAAAAAAAFcAAAAAAAAAQQAAAAAXNxAH4AB3dRAAAAAgAAAAAAAAF/AAAAAAAAAokAAAACAAAAAAAAAAEAAAABAAdVbmtub3duAAAAAgAAAAAAAAAAAAAAAAAAAAAAAAAAAAAAAAAAAAAAAAAAc3EAfgAMAAAAcAAAAaUAAAF/AAACGXNxAH4ADgAAAAJzcQB+AAwAAABwAAABpQAAAX8AAAIZdXEAfgATAAAABAAAAX8AAAMkAAAAAAAAAAB1cQB+ABMAAAAEAAACiQAAAhkAAAAAAAAAAHcBAHh4c3EAfgAAcQB+AFp0AGhaOlxWQVNUX1N0ZWZhblx0Z21jaGVycnkgRVRVIHBsYXRlMSAyOTAzMjAxN1wyMDE3XzAzXzI5XzEwXzUxXzE2LS1FVFUyOTAzMjAxNzAwMVxTZXF1ZW5jZVxBRjAwMy0tTDA2LnRpZnNxAH4ABXcYAAAAAgAAAAAAAAVwAAAAAAAABBAAAAABc3EAfgAHd1EAAAACAAAAAAAAAzEAAAAAAAACxQAAAAIAAAAAAAAAAQAAAAEAB1Vua25vd24AAAACAAAAAAAAAAAAAAAAAAAAAAAAAAAAAAAAAAAAAAAAAABzcQB+AAwAAACcAAACMQAAAzEAAALFc3EAfgAOAAAAAnNxAH4ADAAAAJwAAAIxAAADMQAAAsV1cQB+ABMAAAAEAAADMQAABWIAAAAAAAAAAHVxAH4AEwAAAAQAAALFAAADYQAAAAAAAAAAdwEAeHhzcQB+AABxAH4Ao3QAflo6XFZBU1RfU3RlZmFuXHRnbWNoZXJyeVxFVFUxMjA0MjAxNyBwbGF0ZTFcMjAxN18wNF8xMl8wOV81MF81Mi0tRVRVMTIwNDE3UDEwMDFcU2VxdWVuY2VfMDAxXEV4cDQwMCAwMyAwMSAwMV8yODItLUwxNy0tWjAyLnRpZnNxAH4ABXcYAAAAAgAAAAAAAAVwAAAAAAAABBAAAAABc3EAfgAHd1EAAAACAAAAAAAAAsEAAAAAAAACDQAAAAIAAAAAAAAAAQAAAAEAB1Vua25vd24AAAACAAAAAAAAAAAAAAAAAAAAAAAAAAAAAAAAAAAAAAAAAABzcQB+AAwAAAB3AAACHAAAAsEAAAINc3EAfgAOAAAAAnNxAH4ADAAAAHcAAAIcAAACwQAAAg11cQB+ABMAAAAEAAACwQAABN0AAAAAAAAAAHVxAH4AEwAAAAQAAAINAAAChAAAAAAAAAAAdwEAeHhzcQB+AABxAH4A9XQAZlo6XFZBU1RfU3RlZmFuXEltYWdlX3Byb2Nlc3NpbmdcMjAxN18wMl8xNV8xMV80Nl8zMC0tMTUwMjIwMTcgdGdtY2hlcnJ5IEVUVTAwMVxTZXF1ZW5jZVxBRjAwMy0tTDI0LnRpZnNxAH4ABXcYAAAAAgAAAAAAAAVwAAAAAAAABBAAAAABc3EAfgAHd1EAAAACAAAAAAAAA4oAAAAAAAABxgAAAAIAAAAAAAAAAQAAAAEAB1Vua25vd24AAAACAAAAAAAAAAAAAAAAAAAAAAAAAAAAAAAAAAAAAAAAAABzcQB+AAwAAACiAAAB5AAAA4oAAAHGc3EAfgAOAAAAAnNxAH4ADAAAAKIAAAHkAAADigAAAcZ1cQB+ABMAAAAEAAADigAABW4AAAAAAAAAAHVxAH4AEwAAAAQAAAHGAAACaAAAAAAAAAAAdwEAeHhzcQB+AABxAH4Ao3QAa1o6XFZBU1RfU3RlZmFuXHRnbWNoZXJyeVxFVFUxMjA0MjAxNyBwbGF0ZTFcMjAxN18wNF8xMl8wOV81MF81Mi0tRVRVMTIwNDE3UDEwMDFcU2VxdWVuY2VcQUYgMDFfMDAzLS1MNzUudGlmc3EAfgAFdxgAAAACAAAAAAAABXAAAAAAAAAEEAAAAAFzcQB+AAd3UQAAAAIAAAAAAAAApAAAAAAAAAIkAAAAAgAAAAAAAAABAAAAAQAHVW5rbm93bgAAAAIAAAAAAAAAAAAAAAAAAAAAAAAAAAAAAAAAAAAAAAAAAHNxAH4ADAAAAJAAAAIWAAAApAAAAiRzcQB+AA4AAAACc3EAfgAMAAAAkAAAAhYAAACkAAACJHVxAH4AEwAAAAQAAACkAAACugAAAAAAAAAAdXEAfgATAAAABAAAAiQAAAK0AAAAAAAAAAB3AQB4eHNxAH4AAHEAfgHBdAAGUm93MzYzc3EAfgAFdxgAAAACAAAAAAAABXAAAAAAAAAEEAAAAAFzcQB+AAd3UQAAAAIAAAAAAAACkwAAAAAAAAFqAAAAAgAAAAAAAAABAAAAAQAHVW5rbm93bgAAAAIAAAAAAAAAAAAAAAAAAAAAAAAAAAAAAAAAAAAAAAAAAHNxAH4ADAAAAIsAAAI3AAACkwAAAWpzcQB+AA4AAAACc3EAfgAMAAAAiwAAAjcAAAKTAAABanVxAH4AEwAAAAQAAAKTAAAEygAAAAAAAAAAdXEAfgATAAAABAAAAWoAAAH1AAAAAAAAAAB3AQB4eHNxAH4AAHEAfgHBdAAGUm93NDgxc3EAfgAFdxgAAAACAAAAAAAABXAAAAAAAAAEEAAAAAFzcQB+AAd3UQAAAAIAAAAAAAADFgAAAAAAAAF8AAAAAgAAAAAAAAABAAAAAQAHVW5rbm93bgAAAAIAAAAAAAAAAAAAAAAAAAAAAAAAAAAAAAAAAAAAAAAAAHNxAH4ADAAAAG4AAAGwAAADFgAAAXxzcQB+AA4AAAACc3EAfgAMAAAAbgAAAbAAAAMWAAABfHVxAH4AEwAAAAQAAAMWAAAExgAAAAAAAAAAdXEAfgATAAAABAAAAXwAAAHqAAAAAAAAAAB3AQB4eHNxAH4AAHEAfgD1dABmWjpcVkFTVF9TdGVmYW5cSW1hZ2VfcHJvY2Vzc2luZ1wyMDE3XzAyXzE1XzExXzQ2XzMwLS0xNTAyMjAxNyB0Z21jaGVycnkgRVRVMDAxXFNlcXVlbmNlXEFGMDAzLS1MMzAudGlmc3EAfgAFdxgAAAACAAAAAAAABXAAAAAAAAAEEAAAAAFzcQB+AAd3UQAAAAIAAAAAAAACpQAAAAAAAAIxAAAAAgAAAAAAAAABAAAAAQAHVW5rbm93bgAAAAIAAAAAAAAAAAAAAAAAAAAAAAAAAAAAAAAAAAAAAAAAAHNxAH4ADAAAALgAAAHaAAACpQAAAjFzcQB+AA4AAAACc3EAfgAMAAAAuAAAAdoAAAKlAAACMXVxAH4AEwAAAAQAAAKlAAAEfwAAAAAAAAAAdXEAfgATAAAABAAAAjEAAALpAAAAAAAAAAB3AQB4eHNxAH4AAHEAfgBGdAB6WjpcVkFTVF9TdGVmYW5cdGdtY2hlcnJ5XEVUVTEyMDQyMDE3IHBsYXRlMVwyMDE3XzA0XzEyXzA5XzUwXzUyLS1FVFUxMjA0MTdQMTAwMVxTZXF1ZW5jZVxFeHA0MDAgMDMgMDEgMDFfMDAyLS1MMzMtLVowMi50aWZzcQB+AAV3GAAAAAIAAAAAAAAFcAAAAAAAAAQQAAAAAXNxAH4AB3dRAAAAAgAAAAAAAAMmAAAAAAAAAe0AAAACAAAAAAAAAAEAAAABAAdVbmtub3duAAAAAgAAAAAAAAAAAAAAAAAAAAAAAAAAAAAAAAAAAAAAAAAAc3EAfgAMAAAAgwAAAdMAAAMmAAAB7XNxAH4ADgAAAAJzcQB+AAwAAACDAAAB0wAAAyYAAAHtdXEAfgATAAAABAAAAyYAAAT5AAAAAAAAAAB1cQB+ABMAAAAEAAAB7QAAAnAAAAAAAAAAAHcBAHh4c3EAfgAAcQB+AKN0AGtaOlxWQVNUX1N0ZWZhblx0Z21jaGVycnlcRVRVMTIwNDIwMTcgcGxhdGUxXDIwMTdfMDRfMTJfMDlfNTBfNTItLUVUVTEyMDQxN1AxMDAxXFNlcXVlbmNlXEFGIDAxXzAwMy0tTDkyLnRpZnNxAH4ABXcYAAAAAgAAAAAAAAVwAAAAAAAABBAAAAABc3EAfgAHd1EAAAACAAAAAAAAAWAAAAAAAAACJAAAAAIAAAAAAAAAAQAAAAEAB1Vua25vd24AAAACAAAAAAAAAAAAAAAAAAAAAAAAAAAAAAAAAAAAAAAAAABzcQB+AAwAAACGAAABnQAAAWAAAAIkc3EAfgAOAAAAAnNxAH4ADAAAAIYAAAGdAAABYAAAAiR1cQB+ABMAAAAEAAABYAAAAv0AAAAAAAAAAHVxAH4AEwAAAAQAAAIkAAACqgAAAAAAAAAAdwEAeHhzcQB+AABxAH4CHHQAe1o6XFZBU1RfU3RlZmFuXHRnbWNoZXJyeVxEQ0FfMjUwNDIwMTdfUDJcMjAxN18wNF8yNl8xMl8xM18wNC0tRENBXzI1MDQyMDE3X1AyMDAxXFNlcXVlbmNlXEV4cDQwMCAwMyAwMSAwMV8wMDItLUwwMS0tWjAyLnRpZnNxAH4ABXcYAAAAAgAAAAAAAAVwAAAAAAAABBAAAAABc3EAfgAHd1EAAAACAAAAAAAAAYEAAAAAAAAB5gAAAAIAAAAAAAAAAQAAAAEAB1Vua25vd24AAAACAAAAAAAAAAAAAAAAAAAAAAAAAAAAAAAAAAAAAAAAAABzcQB+AAwAAABoAAABuAAAAYEAAAHmc3EAfgAOAAAAAnNxAH4ADAAAAGgAAAG4AAABgQAAAeZ1cQB+ABMAAAAEAAABgQAAAzkAAAAAAAAAAHVxAH4AEwAAAAQAAAHmAAACTgAAAAAAAAAAdwEAeHhzcQB+AABxAH4AWnQAaFo6XFZBU1RfU3RlZmFuXHRnbWNoZXJyeSBFVFUgcGxhdGUxIDI5MDMyMDE3XDIwMTdfMDNfMjlfMTBfNTFfMTYtLUVUVTI5MDMyMDE3MDAxXFNlcXVlbmNlXEFGMDAzLS1MMTIudGlmc3EAfgAFdxgAAAACAAAAAAAABXAAAAAAAAAEEAAAAAFzcQB+AAd3UQAAAAIAAAAAAAAChQAAAAAAAAI8AAAAAgAAAAAAAAABAAAAAQAHVW5rbm93bgAAAAIAAAAAAAAAAAAAAAAAAAAAAAAAAAAAAAAAAAAAAAAAAHNxAH4ADAAAAMgAAAJkAAAChQAAAjxzcQB+AA4AAAACc3EAfgAMAAAAyAAAAmQAAAKFAAACPHVxAH4AEwAAAAQAAAKFAAAE6QAAAAAAAAAAdXEAfgATAAAABAAAAjwAAAMEAAAAAAAAAAB3AQB4eHNxAH4AAHEAfgBadABsWjpcVkFTVF9TdGVmYW5cdGdtY2hlcnJ5IEVUVSBwbGF0ZTEgMjkwMzIwMTdcMjAxN18wM18yOV8xMF81MV8xNi0tRVRVMjkwMzIwMTcwMDFcU2VxdWVuY2VfMDAxXEFGMDk4LS1MMDMudGlmc3EAfgAFdxgAAAACAAAAAAAABXAAAAAAAAAEEAAAAAFzcQB+AAd3UQAAAAIAAAAAAAAAvQAAAAAAAAJuAAAAAgAAAAAAAAABAAAAAQAHVW5rbm93bgAAAAIAAAAAAAAAAAAAAAAAAAAAAAAAAAAAAAAAAAAAAAAAAHNxAH4ADAAAAKIAAAIkAAAAvQAAAm5zcQB+AA4AAAACc3EAfgAMAAAAogAAAiQAAAC9AAACbnVxAH4AEwAAAAQAAAC9AAAC4QAAAAAAAAAAdXEAfgATAAAABAAAAm4AAAMQAAAAAAAAAAB3AQB4eHNxAH4AAHEAfgBQdACAWjpcVkFTVF9TdGVmYW5cdGdtY2hlcnJ5XERDQSAxMTA1MjAxNyBQbGF0ZSAxXDIwMTdfMDVfMTBfMDlfMzZfMzMtLURDQSAxMTA1MjAxNyBQMTAwMVxTZXF1ZW5jZVxFeHA0MDAgMDMgMDEgMDFfMDAyLS1MNDMtLVowNi50aWZzcQB+AAV3GAAAAAIAAAAAAAAFcAAAAAAAAAQQAAAAAXNxAH4AB3dRAAAAAgAAAAAAAAGuAAAAAAAAAiIAAAACAAAAAAAAAAEAAAABAAdVbmtub3duAAAAAgAAAAAAAAAAAAAAAAAAAAAAAAAAAAAAAAAAAAAAAAAAc3EAfgAMAAAAawAAAQQAAAGuAAACInNxAH4ADgAAAAJzcQB+AAwAAABrAAABBAAAAa4AAAIidXEAfgATAAAABAAAAa4AAAKyAAAAAAAAAAB1cQB+ABMAAAAEAAACIgAAAo0AAAAAAAAAAHcBAHh4c3EAfgAAcQB+AAN0AH1aOlxWQVNUX1N0ZWZhblxJbWFnZV9wcm9jZXNzaW5nXDIwMTdfMDJfMTVfMTFfNDZfMzAtLTE1MDIyMDE3IHRnbWNoZXJyeSBFVFUwMDFcU2VxdWVuY2VfMDAxXEV4cDQwMCAwMyAwMSAwMV8xNjQtLUwyOS0tWjAzLnRpZnNxAH4ABXcYAAAAAgAAAAAAAAVwAAAAAAAABBAAAAABc3EAfgAHd1EAAAACAAAAAAAAAogAAAAAAAAB9wAAAAIAAAAAAAAAAQAAAAEAB1Vua25vd24AAAACAAAAAAAAAAAAAAAAAAAAAAAAAAAAAAAAAAAAAAAAAABzcQB+AAwAAADOAAACEQAAAogAAAH3c3EAfgAOAAAAAnNxAH4ADAAAAM4AAAIRAAACiAAAAfd1cQB+ABMAAAAEAAACiAAABJkAAAAAAAAAAHVxAH4AEwAAAAQAAAH3AAACxQAAAAAAAAAAdwEAeHhzcQB+AABxAH4Ao3QAb1o6XFZBU1RfU3RlZmFuXHRnbWNoZXJyeVxFVFUxMjA0MjAxNyBwbGF0ZTFcMjAxN18wNF8xMl8wOV81MF81Mi0tRVRVMTIwNDE3UDEwMDFcU2VxdWVuY2VfMDAxXEFGIDAxXzI4My0tTDEzLnRpZnNxAH4ABXcYAAAAAgAAAAAAAAVwAAAAAAAABBAAAAABc3EAfgAHd1EAAAACAAAAAAAAAwoAAAAAAAAB+AAAAAIAAAAAAAAAAQAAAAEAB1Vua25vd24AAAACAAAAAAAAAAAAAAAAAAAAAAAAAAAAAAAAAAAAAAAAAABzcQB+AAwAAABuAAABggAAAwoAAAH4c3EAfgAOAAAAAnNxAH4ADAAAAG4AAAGCAAADCgAAAfh1cQB+ABMAAAAEAAADCgAABIwAAAAAAAAAAHVxAH4AEwAAAAQAAAH4AAACZgAAAAAAAAAAdwEAeHhzcQB+AABxAH4ARnQAa1o6XFZBU1RfU3RlZmFuXHRnbWNoZXJyeVxFVFUxMjA0MjAxNyBwbGF0ZTFcMjAxN18wNF8xMl8wOV81MF81Mi0tRVRVMTIwNDE3UDEwMDFcU2VxdWVuY2VcQUYgMDFfMDAzLS1MMTUudGlmc3EAfgAFdxgAAAACAAAAAAAABXAAAAAAAAAEEAAAAAFzcQB+AAd3UQAAAAIAAAAAAAABbgAAAAAAAAF9AAAAAgAAAAAAAAABAAAAAQAHVW5rbm93bgAAAAIAAAAAAAAAAAAAAAAAAAAAAAAAAAAAAAAAAAAAAAAAAHNxAH4ADAAAAHEAAAGDAAABbgAAAX1zcQB+AA4AAAACc3EAfgAMAAAAcQAAAYMAAAFuAAABfXVxAH4AEwAAAAQAAAFuAAAC8QAAAAAAAAAAdXEAfgATAAAABAAAAX0AAAHuAAAAAAAAAAB3AQB4eHNxAH4AAHEAfgBQdABxWjpcVkFTVF9TdGVmYW5cdGdtY2hlcnJ5XERDQSAxMTA1MjAxNyBQbGF0ZSAxXDIwMTdfMDVfMTBfMDlfMzZfMzMtLURDQSAxMTA1MjAxNyBQMTAwMVxTZXF1ZW5jZVxBRiAwMV8wMDMtLUwyOS50aWZzcQB+AAV3GAAAAAIAAAAAAAAFcAAAAAAAAAQQAAAAAXNxAH4AB3dRAAAAAgAAAAAAAAFJAAAAAAAAAiQAAAACAAAAAAAAAAEAAAABAAdVbmtub3duAAAAAgAAAAAAAAAAAAAAAAAAAAAAAAAAAAAAAAAAAAAAAAAAc3EAfgAMAAAATgAAATUAAAFJAAACJHNxAH4ADgAAAAJzcQB+AAwAAABOAAABNQAAAUkAAAIkdXEAfgATAAAABAAAAUkAAAJ+AAAAAAAAAAB1cQB+ABMAAAAEAAACJAAAAnIAAAAAAAAAAHcBAHh4c3EAfgAAcQB+AFB0AHFaOlxWQVNUX1N0ZWZhblx0Z21jaGVycnlcRENBIDExMDUyMDE3IFBsYXRlIDFcMjAxN18wNV8xMF8wOV8zNl8zMy0tRENBIDExMDUyMDE3IFAxMDAxXFNlcXVlbmNlXEFGIDAxXzAwMy0tTDY0LnRpZnNxAH4ABXcYAAAAAgAAAAAAAAVwAAAAAAAABBAAAAABc3EAfgAHd1EAAAACAAAAAAAAA4gAAAAAAAACQgAAAAIAAAAAAAAAAQAAAAEAB1Vua25vd24AAAACAAAAAAAAAAAAAAAAAAAAAAAAAAAAAAAAAAAAAAAAAABzcQB+AAwAAABNAAABAgAAA4gAAAJCc3EAfgAOAAAAAnNxAH4ADAAAAE0AAAECAAADiAAAAkJ1cQB+ABMAAAAEAAADiAAABIoAAAAAAAAAAHVxAH4AEwAAAAQAAAJCAAACjwAAAAAAAAAAdwEAeHhzcQB+AABxAH4Ao3QAb1o6XFZBU1RfU3RlZmFuXHRnbWNoZXJyeVxFVFUxMjA0MjAxNyBwbGF0ZTFcMjAxN18wNF8xMl8wOV81MF81Mi0tRVRVMTIwNDE3UDEwMDFcU2VxdWVuY2VfMDAxXEFGIDAxXzI4My0tTDIyLnRpZnNxAH4ABXcYAAAAAgAAAAAAAAVwAAAAAAAABBAAAAABc3EAfgAHd1EAAAACAAAAAAAAA8QAAAAAAAAB7gAAAAIAAAAAAAAAAQAAAAEAB1Vua25vd24AAAACAAAAAAAAAAAAAAAAAAAAAAAAAAAAAAAAAAAAAAAAAABzcQB+AAwAAAB/AAABqgAAA8QAAAHuc3EAfgAOAAAAAnNxAH4ADAAAAH8AAAGqAAADxAAAAe51cQB+ABMAAAAEAAADxAAABW4AAAAAAAAAAHVxAH4AEwAAAAQAAAHuAAACbQAAAAAAAAAAdwEAeHhzcQB+AABxAH4AUHQAcVo6XFZBU1RfU3RlZmFuXHRnbWNoZXJyeVxEQ0EgMTEwNTIwMTcgUGxhdGUgMVwyMDE3XzA1XzEwXzA5XzM2XzMzLS1EQ0EgMTEwNTIwMTcgUDEwMDFcU2VxdWVuY2VcQUYgMDFfMDAzLS1MMjEudGlmc3EAfgAFdxgAAAACAAAAAAAABXAAAAAAAAAEEAAAAAFzcQB+AAd3UQAAAAIAAAAAAAABLAAAAAAAAAImAAAAAgAAAAAAAAABAAAAAQAHVW5rbm93bgAAAAIAAAAAAAAAAAAAAAAAAAAAAAAAAAAAAAAAAAAAAAAAAHNxAH4ADAAAAFoAAAG6AAABLAAAAiZzcQB+AA4AAAACc3EAfgAMAAAAWgAAAboAAAEsAAACJnVxAH4AEwAAAAQAAAEsAAAC5gAAAAAAAAAAdXEAfgATAAAABAAAAiYAAAKAAAAAAAAAAAB3AQB4eHNxAH4AAHEAfgCjdABvWjpcVkFTVF9TdGVmYW5cdGdtY2hlcnJ5XEVUVTEyMDQyMDE3IHBsYXRlMVwyMDE3XzA0XzEyXzA5XzUwXzUyLS1FVFUxMjA0MTdQMTAwMVxTZXF1ZW5jZV8wMDFcQUYgMDFfMjgzLS1MMTQudGlmc3EAfgAFdxgAAAACAAAAAAAABXAAAAAAAAAEEAAAAAFzcQB+AAd3UQAAAAIAAAAAAAADIQAAAAAAAAHlAAAAAgAAAAAAAAABAAAAAQAHVW5rbm93bgAAAAIAAAAAAAAAAAAAAAAAAAAAAAAAAAAAAAAAAAAAAAAAAHNxAH4ADAAAAHUAAAHlAAADIQAAAeVzcQB+AA4AAAACc3EAfgAMAAAAdQAAAeUAAAMhAAAB5XVxAH4AEwAAAAQAAAMhAAAFBgAAAAAAAAAAdXEAfgATAAAABAAAAeUAAAJaAAAAAAAAAAB3AQB4eHNxAH4AAHEAfgBadABsWjpcVkFTVF9TdGVmYW5cdGdtY2hlcnJ5IEVUVSBwbGF0ZTEgMjkwMzIwMTdcMjAxN18wM18yOV8xMF81MV8xNi0tRVRVMjkwMzIwMTcwMDFcU2VxdWVuY2VfMDAxXEFGMDk4LS1MMjMudGlmc3EAfgAFdxgAAAACAAAAAAAABXAAAAAAAAAEEAAAAAFzcQB+AAd3UQAAAAIAAAAAAAAA8QAAAAAAAAJeAAAAAgAAAAAAAAABAAAAAQAHVW5rbm93bgAAAAIAAAAAAAAAAAAAAAAAAAAAAAAAAAAAAAAAAAAAAAAAAHNxAH4ADAAAAJgAAAIDAAAA8QAAAl5zcQB+AA4AAAACc3EAfgAMAAAAmAAAAgMAAADxAAACXnVxAH4AEwAAAAQAAADxAAAC9AAAAAAAAAAAdXEAfgATAAAABAAAAl4AAAL2AAAAAAAAAAB3AQB4eHNxAH4AAHEAfgHBdAAGUm93OTA0c3EAfgAFdxgAAAACAAAAAAAABXAAAAAAAAAEEAAAAAFzcQB+AAd3UQAAAAIAAAAAAAACwgAAAAAAAAFUAAAAAgAAAAAAAAABAAAAAQAHVW5rbm93bgAAAAIAAAAAAAAAAAAAAAAAAAAAAAAAAAAAAAAAAAAAAAAAAHNxAH4ADAAAAIsAAAHjAAACwgAAAVRzcQB+AA4AAAACc3EAfgAMAAAAiwAAAeMAAALCAAABVHVxAH4AEwAAAAQAAALCAAAEpQAAAAAAAAAAdXEAfgATAAAABAAAAVQAAAHfAAAAAAAAAAB3AQB4eHNxAH4AAHEAfgBadABsWjpcVkFTVF9TdGVmYW5cdGdtY2hlcnJ5IEVUVSBwbGF0ZTEgMjkwMzIwMTdcMjAxN18wM18yOV8xMF81MV8xNi0tRVRVMjkwMzIwMTcwMDFcU2VxdWVuY2VfMDAxXEFGMDk4LS1MMTUudGlmc3EAfgAFdxgAAAACAAAAAAAABXAAAAAAAAAEEAAAAAFzcQB+AAd3UQAAAAIAAAAAAAAA8AAAAAAAAAIZAAAAAgAAAAAAAAABAAAAAQAHVW5rbm93bgAAAAIAAAAAAAAAAAAAAAAAAAAAAAAAAAAAAAAAAAAAAAAAAHNxAH4ADAAAAIsAAAIJAAAA8AAAAhlzcQB+AA4AAAACc3EAfgAMAAAAiwAAAgkAAADwAAACGXVxAH4AEwAAAAQAAADwAAAC+QAAAAAAAAAAdXEAfgATAAAABAAAAhkAAAKkAAAAAAAAAAB3AQB4eHNxAH4AAHEAfgBQdACAWjpcVkFTVF9TdGVmYW5cdGdtY2hlcnJ5XERDQSAxMTA1MjAxNyBQbGF0ZSAxXDIwMTdfMDVfMTBfMDlfMzZfMzMtLURDQSAxMTA1MjAxNyBQMTAwMVxTZXF1ZW5jZVxFeHA0MDAgMDMgMDEgMDFfMDAyLS1MNTktLVowMy50aWZzcQB+AAV3GAAAAAIAAAAAAAAFcAAAAAAAAAQQAAAAAXNxAH4AB3dRAAAAAgAAAAAAAAJJAAAAAAAAAnoAAAACAAAAAAAAAAEAAAABAAdVbmtub3duAAAAAgAAAAAAAAAAAAAAAAAAAAAAAAAAAAAAAAAAAAAAAAAAc3EAfgAMAAAAZAAAAccAAAJJAAACFnNxAH4ADgAAAAJzcQB+AAwAAABkAAABxwAAAkkAAAIWdXEAfgATAAAABAAAAkkAAAQQAAAAAAAAAAB1cQB+ABMAAAAEAAACegAAAhYAAAAAAAAAAHcBAHh4c3EAfgAAcQB+ACF0AHtaOlxWQVNUX1N0ZWZhblx0Z21jaGVycnkgRVRVIHBsYXRlMiAyOTAzMjAxN1wyMDE3XzAzXzI5XzEzXzA2XzE5LS1FVFUyOTAzMjAxNzAwMlxTZXF1ZW5jZVxFeHA0MDAgMDMgMDEgMDFfMDAyLS1MMzEtLVowMi50aWZzcQB+AAV3GAAAAAIAAAAAAAAFcAAAAAAAAAQQAAAAAXNxAH4AB3dRAAAAAgAAAAAAAACOAAAAAAAAAlQAAAACAAAAAAAAAAEAAAABAAdVbmtub3duAAAAAgAAAAAAAAAAAAAAAAAAAAAAAAAAAAAAAAAAAAAAAAAAc3EAfgAMAAAAqAAAAugAAACOAAACVHNxAH4ADgAAAAJzcQB+AAwAAACoAAAC6AAAAI4AAAJUdXEAfgATAAAABAAAAI4AAAN2AAAAAAAAAAB1cQB+ABMAAAAEAAACVAAAAvwAAAAAAAAAAHcBAHh4c3EAfgAAcQB+AKN0AHpaOlxWQVNUX1N0ZWZhblx0Z21jaGVycnlcRVRVMTIwNDIwMTcgcGxhdGUxXDIwMTdfMDRfMTJfMDlfNTBfNTItLUVUVTEyMDQxN1AxMDAxXFNlcXVlbmNlXEV4cDQwMCAwMyAwMSAwMV8wMDItLUw3Mi0tWjAzLnRpZnNxAH4ABXcYAAAAAgAAAAAAAAVwAAAAAAAABBAAAAABc3EAfgAHd1EAAAACAAAAAAAAA5YAAAAAAAACZQAAAAIAAAAAAAAAAQAAAAEAB1Vua25vd24AAAACAAAAAAAAAAAAAAAAAAAAAAAAAAAAAAAAAAAAAAAAAABzcQB+AAwAAABYAAABGAAAA5YAAAJlc3EAfgAOAAAAAnNxAH4ADAAAAFgAAAEYAAADlgAAAmV1cQB+ABMAAAAEAAADlgAABK4AAAAAAAAAAHVxAH4AEwAAAAQAAAJlAAACvQAAAAAAAAAAdwEAeHhzcQB+AABxAH4Ao3QAflo6XFZBU1RfU3RlZmFuXHRnbWNoZXJyeVxFVFUxMjA0MjAxNyBwbGF0ZTFcMjAxN18wNF8xMl8wOV81MF81Mi0tRVRVMTIwNDE3UDEwMDFcU2VxdWVuY2VfMDAxXEV4cDQwMCAwMyAwMSAwMV8yODItLUwyMC0tWjAyLnRpZnNxAH4ABXcYAAAAAgAAAAAAAAVwAAAAAAAABBAAAAABc3EAfgAHd1EAAAACAAAAAAAAApwAAAAAAAACIgAAAAIAAAAAAAAAAQAAAAEAB1Vua25vd24AAAACAAAAAAAAAAAAAAAAAAAAAAAAAAAAAAAAAAAAAAAAAABzcQB+AAwAAACPAAAB7gAAAK4AAAIic3EAfgAOAAAAAnNxAH4ADAAAAI8AAAHuAAAArgAAAiJ1cQB+ABMAAAAEAAACnAAAAK4AAAAAAAAAAHVxAH4AEwAAAAQAAAIiAAACsQAAAAAAAAAAdwEAeHhzcQB+AABxAH4ARnQAelo6XFZBU1RfU3RlZmFuXHRnbWNoZXJyeVxFVFUxMjA0MjAxNyBwbGF0ZTFcMjAxN18wNF8xMl8wOV81MF81Mi0tRVRVMTIwNDE3UDEwMDFcU2VxdWVuY2VcRXhwNDAwIDAzIDAxIDAxXzAwMi0tTDI2LS1aMDMudGlmc3EAfgAFdxgAAAACAAAAAAAABXAAAAAAAAAEEAAAAAFzcQB+AAd3UQAAAAIAAAAAAAABBAAAAAAAAAI8AAAAAgAAAAAAAAABAAAAAQAHVW5rbm93bgAAAAIAAAAAAAAAAAAAAAAAAAAAAAAAAAAAAAAAAAAAAAAAAHNxAH4ADAAAAHIAAAHUAAABBAAAAjxzcQB+AA4AAAACc3EAfgAMAAAAcgAAAdQAAAEEAAACPHVxAH4AEwAAAAQAAAEEAAAC2AAAAAAAAAAAdXEAfgATAAAABAAAAjwAAAKuAAAAAAAAAAB3AQB4eHNxAH4AAHEAfgBQdAB7WjpcVkFTVF9TdGVmYW5cdGdtY2hlcnJ5XERDQSAxMTA1MjAxNyBQbGF0ZSAxXDIwMTdfMDVfMTBfMDlfMzZfMzMtLURDQSAxMTA1MjAxNyBQMTAwMVxTZXF1ZW5jZVxFeHA0MDAgMDMgMDEgMDFfMDAyLS1aMDQudGlmc3EAfgAFdxgAAAACAAAAAAAABXAAAAAAAAAEEAAAAAFzcQB+AAd3UQAAAAIAAAAAAAABDAAAAAAAAAI1AAAAAgAAAAAAAAABAAAAAQAHVW5rbm93bgAAAAIAAAAAAAAAAAAAAAAAAAAAAAAAAAAAAAAAAAAAAAAAAHNxAH4ADAAAAG0AAAG5AAABDAAAAjVzcQB+AA4AAAACc3EAfgAMAAAAbQAAAbkAAAEMAAACNXVxAH4AEwAAAAQAAAEMAAACxQAAAAAAAAAAdXEAfgATAAAABAAAAjUAAAKiAAAAAAAAAAB3AQB4eHNxAH4AAHEAfgCjdABrWjpcVkFTVF9TdGVmYW5cdGdtY2hlcnJ5XEVUVTEyMDQyMDE3IHBsYXRlMVwyMDE3XzA0XzEyXzA5XzUwXzUyLS1FVFUxMjA0MTdQMTAwMVxTZXF1ZW5jZVxBRiAwMV8wMDMtLUw3MS50aWZzcQB+AAV3GAAAAAIAAAAAAAAFcAAAAAAAAAQQAAAAAXNxAH4AB3dRAAAAAgAAAAAAAAEBAAAAAAAAAfkAAAACAAAAAAAAAAEAAAABAAdVbmtub3duAAAAAgAAAAAAAAAAAAAAAAAAAAAAAAAAAAAAAAAAAAAAAAAAc3EAfgAMAAAAcwAAAewAAAEBAAAB+XNxAH4ADgAAAAJzcQB+AAwAAABzAAAB7AAAAQEAAAH5dXEAfgATAAAABAAAAQEAAALtAAAAAAAAAAB1cQB+ABMAAAAEAAAB+QAAAmwAAAAAAAAAAHcBAHh4c3EAfgAAcQB+AFp0AGxaOlxWQVNUX1N0ZWZhblx0Z21jaGVycnkgRVRVIHBsYXRlMSAyOTAzMjAxN1wyMDE3XzAzXzI5XzEwXzUxXzE2LS1FVFUyOTAzMjAxNzAwMVxTZXF1ZW5jZV8wMDFcQUYwOTgtLUwzOC50aWZzcQB+AAV3GAAAAAIAAAAAAAAFcAAAAAAAAAQQAAAAAXNxAH4AB3dRAAAAAgAAAAAAAACgAAAAAAAAAi0AAAACAAAAAAAAAAEAAAABAAdVbmtub3duAAAAAgAAAAAAAAAAAAAAAAAAAAAAAAAAAAAAAAAAAAAAAAAAc3EAfgAMAAAArwAAAoAAAACgAAACLXNxAH4ADgAAAAJzcQB+AAwAAACvAAACgAAAAKAAAAItdXEAfgATAAAABAAAAKAAAAMgAAAAAAAAAAB1cQB+ABMAAAAEAAACLQAAAtwAAAAAAAAAAHcBAHh4c3EAfgAAcQB+AFp0AH9aOlxWQVNUX1N0ZWZhblx0Z21jaGVycnkgRVRVIHBsYXRlMSAyOTAzMjAxN1wyMDE3XzAzXzI5XzEwXzUxXzE2LS1FVFUyOTAzMjAxNzAwMVxTZXF1ZW5jZV8wMDFcRXhwNDAwIDAzIDAxIDAxXzA5Ny0tTDQzLS1aMDEudGlmc3EAfgAFdxgAAAACAAAAAAAABXAAAAAAAAAEEAAAAAFzcQB+AAd3UQAAAAIAAAAAAAADdAAAAAAAAAJBAAAAAgAAAAAAAAABAAAAAQAHVW5rbm93bgAAAAIAAAAAAAAAAAAAAAAAAAAAAAAAAAAAAAAAAAAAAAAAAHNxAH4ADAAAAJQAAAH2AAADdAAAAkFzcQB+AA4AAAACc3EAfgAMAAAAlAAAAfYAAAN0AAACQXVxAH4AEwAAAAQAAAN0AAAFagAAAAAAAAAAdXEAfgATAAAABAAAAkEAAALVAAAAAAAAAAB3AQB4eHNxAH4AAHEAfgBadABoWjpcVkFTVF9TdGVmYW5cdGdtY2hlcnJ5IEVUVSBwbGF0ZTEgMjkwMzIwMTdcMjAxN18wM18yOV8xMF81MV8xNi0tRVRVMjkwMzIwMTcwMDFcU2VxdWVuY2VcQUYwMDMtLUwwNC50aWZzcQB+AAV3GAAAAAIAAAAAAAAFcAAAAAAAAAQQAAAAAXNxAH4AB3dRAAAAAgAAAAAAAAL6AAAAAAAAAksAAAACAAAAAAAAAAEAAAABAAdVbmtub3duAAAAAgAAAAAAAAAAAAAAAAAAAAAAAAAAAAAAAAAAAAAAAAAAc3EAfgAMAAAAfAAAAeQAAAL6AAACS3NxAH4ADgAAAAJzcQB+AAwAAAB8AAAB5AAAAvoAAAJLdXEAfgATAAAABAAAAvoAAATeAAAAAAAAAAB1cQB+ABMAAAAEAAACSwAAAscAAAAAAAAAAHcBAHh4c3EAfgAAcQB+AFp0AH9aOlxWQVNUX1N0ZWZhblx0Z21jaGVycnkgRVRVIHBsYXRlMSAyOTAzMjAxN1wyMDE3XzAzXzI5XzEwXzUxXzE2LS1FVFUyOTAzMjAxNzAwMVxTZXF1ZW5jZV8wMDFcRXhwNDAwIDAzIDAxIDAxXzA5Ny0tTDA4LS1aMDIudGlmc3EAfgAFdxgAAAACAAAAAAAABXAAAAAAAAAEEAAAAAFzcQB+AAd3UQAAAAIAAAAAAAABOgAAAAAAAAJEAAAAAgAAAAAAAAABAAAAAQAHVW5rbm93bgAAAAIAAAAAAAAAAAAAAAAAAAAAAAAAAAAAAAAAAAAAAAAAAHNxAH4ADAAAAI0AAAHPAAABOgAAAkRzcQB+AA4AAAACc3EAfgAMAAAAjQAAAc8AAAE6AAACRHVxAH4AEwAAAAQAAAE6AAADCQAAAAAAAAAAdXEAfgATAAAABAAAAkQAAALRAAAAAAAAAAB3AQB4eHNxAH4AAHEAfgBQdACAWjpcVkFTVF9TdGVmYW5cdGdtY2hlcnJ5XERDQSAxMTA1MjAxNyBQbGF0ZSAxXDIwMTdfMDVfMTBfMDlfMzZfMzMtLURDQSAxMTA1MjAxNyBQMTAwMVxTZXF1ZW5jZVxFeHA0MDAgMDMgMDEgMDFfMDAyLS1MODktLVowMi50aWZzcQB+AAV3GAAAAAIAAAAAAAAFcAAAAAAAAAQQAAAAAXNxAH4AB3dRAAAAAgAAAAAAAAJdAAAAAAAAAiYAAAACAAAAAAAAAAEAAAABAAdVbmtub3duAAAAAgAAAAAAAAAAAAAAAAAAAAAAAAAAAAAAAAAAAAAAAAAAc3EAfgAMAAAAXwAAAf4AAAJdAAACJnNxAH4ADgAAAAJzcQB+AAwAAABfAAAB/gAAAl0AAAImdXEAfgATAAAABAAAAl0AAARbAAAAAAAAAAB1cQB+ABMAAAAEAAACJgAAAoUAAAAAAAAAAHcBAHh4c3EAfgAAcQB+AFp0AGdaOlxWQVNUX1N0ZWZhblx0Z21jaGVycnkgRVRVIHBsYXRlMSAyOTAzMjAxN1wyMDE3XzAzXzI5XzEwXzUxXzE2LS1FVFUyOTAzMjAxNzAwMVxTZXF1ZW5jZV8wMDFcQUYwOTgudGlmc3EAfgAFdxgAAAACAAAAAAAABXAAAAAAAAAEEAAAAAFzcQB+AAd3UQAAAAIAAAAAAAAClQAAAAAAAAGwAAAAAgAAAAAAAAABAAAAAQAHVW5rbm93bgAAAAIAAAAAAAAAAAAAAAAAAAAAAAAAAAAAAAAAAAAAAAAAAHNxAH4ADAAAAMwAAAJFAAAClQAAAbBzcQB+AA4AAAACc3EAfgAMAAAAzAAAAkUAAAKVAAABsHVxAH4AEwAAAAQAAAKVAAAE2gAAAAAAAAAAdXEAfgATAAAABAAAAbAAAAJ8AAAAAAAAAAB3AQB4eHNxAH4AAHEAfgJTdAB6WjpcVkFTVF9TdGVmYW5cdGdtY2hlcnJ5XEVUVTEyMDQyMDE3IHBsYXRlMVwyMDE3XzA0XzEyXzA5XzUwXzUyLS1FVFUxMjA0MTdQMTAwMVxTZXF1ZW5jZVxFeHA0MDAgMDMgMDEgMDFfMDAyLS1MODItLVowMy50aWZzcQB+AAV3GAAAAAIAAAAAAAAFcAAAAAAAAAQQAAAAAXNxAH4AB3dRAAAAAgAAAAAAAAEkAAAAAAAAAjgAAAACAAAAAAAAAAEAAAABAAdVbmtub3duAAAAAgAAAAAAAAAAAAAAAAAAAAAAAAAAAAAAAAAAAAAAAAAAc3EAfgAMAAAAfAAAAdUAAAEkAAACOHNxAH4ADgAAAAJzcQB+AAwAAAB8AAAB1QAAASQAAAI4dXEAfgATAAAABAAAASQAAAL5AAAAAAAAAAB1cQB+ABMAAAAEAAACOAAAArQAAAAAAAAAAHcBAHh4c3EAfgAAcQB+AFB0AHFaOlxWQVNUX1N0ZWZhblx0Z21jaGVycnlcRENBIDExMDUyMDE3IFBsYXRlIDFcMjAxN18wNV8xMF8wOV8zNl8zMy0tRENBIDExMDUyMDE3IFAxMDAxXFNlcXVlbmNlXEFGIDAxXzAwMy0tTDE3LnRpZnNxAH4ABXcYAAAAAgAAAAAAAAVwAAAAAAAABBAAAAABc3EAfgAHd1EAAAACAAAAAAAAAX8AAAAAAAACFQAAAAIAAAAAAAAAAQAAAAEAB1Vua25vd24AAAACAAAAAAAAAAAAAAAAAAAAAAAAAAAAAAAAAAAAAAAAAABzcQB+AAwAAAB6AAABTwAAAX8AAAIVc3EAfgAOAAAAAnNxAH4ADAAAAHoAAAFPAAABfwAAAhV1cQB+ABMAAAAEAAABfwAAAs4AAAAAAAAAAHVxAH4AEwAAAAQAAAIVAAACjwAAAAAAAAAAdwEAeHhzcQB+AABxAH4AWnQAbFo6XFZBU1RfU3RlZmFuXHRnbWNoZXJyeSBFVFUgcGxhdGUxIDI5MDMyMDE3XDIwMTdfMDNfMjlfMTBfNTFfMTYtLUVUVTI5MDMyMDE3MDAxXFNlcXVlbmNlXzAwMVxBRjA5OC0tTDQyLnRpZnNxAH4ABXcYAAAAAgAAAAAAAAVwAAAAAAAABBAAAAABc3EAfgAHd1EAAAACAAAAAAAAAOYAAAAAAAACfAAAAAIAAAAAAAAAAQAAAAEAB1Vua25vd24AAAACAAAAAAAAAAAAAAAAAAAAAAAAAAAAAAAAAAAAAAAAAABzcQB+AAwAAACkAAACAgAAAOYAAAJ8c3EAfgAOAAAAAnNxAH4ADAAAAKQAAAICAAAA5gAAAnx1cQB+ABMAAAAEAAAA5gAAAugAAAAAAAAAAHVxAH4AEwAAAAQAAAJ8AAADIAAAAAAAAAAAdwEAeHhzcQB+AABxAH4AIXQAaFo6XFZBU1RfU3RlZmFuXHRnbWNoZXJyeSBFVFUgcGxhdGUyIDI5MDMyMDE3XDIwMTdfMDNfMjlfMTNfMDZfMTktLUVUVTI5MDMyMDE3MDAyXFNlcXVlbmNlXEFGMDAzLS1MMDYudGlmc3EAfgAFdxgAAAACAAAAAAAABXAAAAAAAAAEEAAAAAFzcQB+AAd3UQAAAAIAAAAAAAAAogAAAAAAAAJUAAAAAgAAAAAAAAABAAAAAQAHVW5rbm93bgAAAAIAAAAAAAAAAAAAAAAAAAAAAAAAAAAAAAAAAAAAAAAAAHNxAH4ADAAAAKQAAALQAAAAogAAAlRzcQB+AA4AAAACc3EAfgAMAAAApAAAAtAAAACiAAACVHVxAH4AEwAAAAQAAACiAAADcgAAAAAAAAAAdXEAfgATAAAABAAAAlQAAAL4AAAAAAAAAAB3AQB4eHNxAH4AAHEAfgBGdABrWjpcVkFTVF9TdGVmYW5cdGdtY2hlcnJ5XEVUVTEyMDQyMDE3IHBsYXRlMVwyMDE3XzA0XzEyXzA5XzUwXzUyLS1FVFUxMjA0MTdQMTAwMVxTZXF1ZW5jZVxBRiAwMV8wMDMtLUw0NC50aWZzcQB+AAV3GAAAAAIAAAAAAAAFcAAAAAAAAAQQAAAAAXNxAH4AB3dRAAAAAgAAAAAAAAJ4AAAAAAAAAgAAAAACAAAAAAAAAAEAAAABAAdVbmtub3duAAAAAgAAAAAAAAAAAAAAAAAAAAAAAAAAAAAAAAAAAAAAAAAAc3EAfgAMAAAAbQAAAagAAAJ4AAACAHNxAH4ADgAAAAJzcQB+AAwAAABtAAABqAAAAngAAAIAdXEAfgATAAAABAAAAngAAAQgAAAAAAAAAAB1cQB+ABMAAAAEAAACAAAAAm0AAAAAAAAAAHcBAHh4c3EAfgAAcQB+ABd0AGpaOlxWQVNUX1N0ZWZhblxJbWFnZV9wcm9jZXNzaW5nXDIwMTdfMDJfMTVfMTFfNDZfMzAtLTE1MDIyMDE3IHRnbWNoZXJyeSBFVFUwMDFcU2VxdWVuY2VfMDAxXEFGMTY1LS1MMDMudGlmc3EAfgAFdxgAAAACAAAAAAAABXAAAAAAAAAEEAAAAAFzcQB+AAd3UQAAAAIAAAAAAAACdgAAAAAAAAHgAAAAAgAAAAAAAAABAAAAAQAHVW5rbm93bgAAAAIAAAAAAAAAAAAAAAAAAAAAAAAAAAAAAAAAAAAAAAAAAHNxAH4ADAAAAMgAAAJYAAACdgAAAeBzcQB+AA4AAAACc3EAfgAMAAAAyAAAAlgAAAJ2AAAB4HVxAH4AEwAAAAQAAAJ2AAAEzgAAAAAAAAAAdXEAfgATAAAABAAAAeAAAAKoAAAAAAAAAAB3AQB4eHNxAH4AAHEAfgBQdACAWjpcVkFTVF9TdGVmYW5cdGdtY2hlcnJ5XERDQSAxMTA1MjAxNyBQbGF0ZSAxXDIwMTdfMDVfMTBfMDlfMzZfMzMtLURDQSAxMTA1MjAxNyBQMTAwMVxTZXF1ZW5jZVxFeHA0MDAgMDMgMDEgMDFfMDAyLS1MMzktLVowNC50aWZzcQB+AAV3GAAAAAIAAAAAAAAFcAAAAAAAAAQQAAAAAXNxAH4AB3dRAAAAAgAAAAAAAAG/AAAAAAAAAhMAAAACAAAAAAAAAAEAAAABAAdVbmtub3duAAAAAgAAAAAAAAAAAAAAAAAAAAAAAAAAAAAAAAAAAAAAAAAAc3EAfgAMAAAAWAAAAXsAAAG/AAACE3NxAH4ADgAAAAJzcQB+AAwAAABYAAABewAAAb8AAAITdXEAfgATAAAABAAAAb8AAAM6AAAAAAAAAAB1cQB+ABMAAAAEAAACEwAAAmsAAAAAAAAAAHcBAHh4c3EAfgAAcQB+AFB0AIBaOlxWQVNUX1N0ZWZhblx0Z21jaGVycnlcRENBIDExMDUyMDE3IFBsYXRlIDFcMjAxN18wNV8xMF8wOV8zNl8zMy0tRENBIDExMDUyMDE3IFAxMDAxXFNlcXVlbmNlXEV4cDQwMCAwMyAwMSAwMV8wMDItLUw3OS0tWjAzLnRpZnNxAH4ABXcYAAAAAgAAAAAAAAVwAAAAAAAABBAAAAABc3EAfgAHd1EAAAACAAAAAAAAAPkAAAAAAAACKgAAAAIAAAAAAAAAAQAAAAEAB1Vua25vd24AAAACAAAAAAAAAAAAAAAAAAAAAAAAAAAAAAAAAAAAAAAAAABzcQB+AAwAAAB4AAAB2gAAAPkAAAIqc3EAfgAOAAAAAnNxAH4ADAAAAHgAAAHaAAAA+QAAAip1cQB+ABMAAAAEAAAA+QAAAtMAAAAAAAAAAHVxAH4AEwAAAAQAAAIqAAACogAAAAAAAAAAdwEAeHhzcQB+AABxAH4AUHQAcVo6XFZBU1RfU3RlZmFuXHRnbWNoZXJyeVxEQ0EgMTEwNTIwMTcgUGxhdGUgMVwyMDE3XzA1XzEwXzA5XzM2XzMzLS1EQ0EgMTEwNTIwMTcgUDEwMDFcU2VxdWVuY2VcQUYgMDFfMDAzLS1MMzYudGlmc3EAfgAFdxgAAAACAAAAAAAABXAAAAAAAAAEEAAAAAFzcQB+AAd3UQAAAAIAAAAAAAACZgAAAAAAAAIzAAAAAgAAAAAAAAABAAAAAQAHVW5rbm93bgAAAAIAAAAAAAAAAAAAAAAAAAAAAAAAAAAAAAAAAAAAAAAAAHNxAH4ADAAAAG4AAAHVAAACZgAAAjNzcQB+AA4AAAACc3EAfgAMAAAAbgAAAdUAAAJmAAACM3VxAH4AEwAAAAQAAAJmAAAEOwAAAAAAAAAAdXEAfgATAAAABAAAAjMAAAKhAAAAAAAAAAB3AQB4eHNxAH4AAHEAfgJTdABrWjpcVkFTVF9TdGVmYW5cdGdtY2hlcnJ5XEVUVTEyMDQyMDE3IHBsYXRlMVwyMDE3XzA0XzEyXzA5XzUwXzUyLS1FVFUxMjA0MTdQMTAwMVxTZXF1ZW5jZVxBRiAwMV8wMDMtLUw4Ny50aWZzcQB+AAV3GAAAAAIAAAAAAAAFcAAAAAAAAAQQAAAAAXNxAH4AB3dRAAAAAgAAAAAAAAPFAAAAAAAAAqoAAAACAAAAAAAAAAEAAAABAAdVbmtub3duAAAAAgAAAAAAAAAAAAAAAAAAAAAAAAAAAAAAAAAAAAAAAAAAc3EAfgAMAAAAdwAAAakAAAPFAAACqnNxAH4ADgAAAAJzcQB+AAwAAAB3AAABqQAAA8UAAAKqdXEAfgATAAAABAAAA8UAAAVuAAAAAAAAAAB1cQB+ABMAAAAEAAACqgAAAyEAAAAAAAAAAHcBAHh4c3EAfgAAcQB+AEZ0AGZaOlxWQVNUX1N0ZWZhblx0Z21jaGVycnlcRVRVMTIwNDIwMTcgcGxhdGUxXDIwMTdfMDRfMTJfMDlfNTBfNTItLUVUVTEyMDQxN1AxMDAxXFNlcXVlbmNlXEFGIDAxXzAwMy50aWZzcQB+AAV3GAAAAAIAAAAAAAAFcAAAAAAAAAQQAAAAAXNxAH4AB3dRAAAAAgAAAAAAAAFBAAAAAAAAAekAAAACAAAAAAAAAAEAAAABAAdVbmtub3duAAAAAgAAAAAAAAAAAAAAAAAAAAAAAAAAAAAAAAAAAAAAAAAAc3EAfgAMAAAAfQAAAcsAAAFBAAAB6XNxAH4ADgAAAAJzcQB+AAwAAAB9AAABywAAAUEAAAHpdXEAfgATAAAABAAAAUEAAAMMAAAAAAAAAAB1cQB+ABMAAAAEAAAB6QAAAmYAAAAAAAAAAHcBAHh4c3EAfgAAcQB+AFB0AIBaOlxWQVNUX1N0ZWZhblx0Z21jaGVycnlcRENBIDExMDUyMDE3IFBsYXRlIDFcMjAxN18wNV8xMF8wOV8zNl8zMy0tRENBIDExMDUyMDE3IFAxMDAxXFNlcXVlbmNlXEV4cDQwMCAwMyAwMSAwMV8wMDItLUw0MC0tWjA0LnRpZnNxAH4ABXcYAAAAAgAAAAAAAAVwAAAAAAAABBAAAAABc3EAfgAHd1EAAAACAAAAAAAAAo4AAAAAAAACEQAAAAIAAAAAAAAAAQAAAAEAB1Vua25vd24AAAACAAAAAAAAAAAAAAAAAAAAAAAAAAAAAAAAAAAAAAAAAABzcQB+AAwAAABbAAAA7AAAAo4AAAIRc3EAfgAOAAAAAnNxAH4ADAAAAFsAAADsAAACjgAAAhF1cQB+ABMAAAAEAAACjgAAA3oAAAAAAAAAAHVxAH4AEwAAAAQAAAIRAAACbAAAAAAAAAAAdwEAeHhzcQB+AABxAH4AUHQAcVo6XFZBU1RfU3RlZmFuXHRnbWNoZXJyeVxEQ0EgMTEwNTIwMTcgUGxhdGUgMVwyMDE3XzA1XzEwXzA5XzM2XzMzLS1EQ0EgMTEwNTIwMTcgUDEwMDFcU2VxdWVuY2VcQUYgMDFfMDAzLS1MNzkudGlmc3EAfgAFdxgAAAACAAAAAAAABXAAAAAAAAAEEAAAAAFzcQB+AAd3UQAAAAIAAAAAAAAA7wAAAAAAAAIrAAAAAgAAAAAAAAABAAAAAQAHVW5rbm93bgAAAAIAAAAAAAAAAAAAAAAAAAAAAAAAAAAAAAAAAAAAAAAAAHNxAH4ADAAAAHcAAAHcAAAA7wAAAitzcQB+AA4AAAACc3EAfgAMAAAAdwAAAdwAAADvAAACK3VxAH4AEwAAAAQAAADvAAACywAAAAAAAAAAdXEAfgATAAAABAAAAisAAAKiAAAAAAAAAAB3AQB4eHNxAH4AAHEAfgJTdAB6WjpcVkFTVF9TdGVmYW5cdGdtY2hlcnJ5XEVUVTEyMDQyMDE3IHBsYXRlMVwyMDE3XzA0XzEyXzA5XzUwXzUyLS1FVFUxMjA0MTdQMTAwMVxTZXF1ZW5jZVxFeHA0MDAgMDMgMDEgMDFfMDAyLS1MMjQtLVowMy50aWZzcQB+AAV3GAAAAAIAAAAAAAAFcAAAAAAAAAQQAAAAAXNxAH4AB3dRAAAAAgAAAAAAAAR+AAAAAAAAAW0AAAACAAAAAAAAAAEAAAABAAdVbmtub3duAAAAAgAAAAAAAAAAAAAAAAAAAAAAAAAAAAAAAAAAAAAAAAAAc3EAfgAMAAAANQAAAPAAAAR+AAABbXNxAH4ADgAAAAJzcQB+AAwAAAA1AAAA8AAABH4AAAFtdXEAfgATAAAABAAABH4AAAVuAAAAAAAAAAB1cQB+ABMAAAAEAAABbQAAAaIAAAAAAAAAAHcBAHh4c3EAfgAAcQB+AKN0AH5aOlxWQVNUX1N0ZWZhblx0Z21jaGVycnlcRVRVMTIwNDIwMTcgcGxhdGUxXDIwMTdfMDRfMTJfMDlfNTBfNTItLUVUVTEyMDQxN1AxMDAxXFNlcXVlbmNlXzAwMVxFeHA0MDAgMDMgMDEgMDFfMjgyLS1MMzUtLVowMi50aWZzcQB+AAV3GAAAAAIAAAAAAAAFcAAAAAAAAAQQAAAAAXNxAH4AB3dRAAAAAgAAAAAAAAJ8AAAAAAAAAg4AAAACAAAAAAAAAAEAAAABAAdVbmtub3duAAAAAgAAAAAAAAAAAAAAAAAAAAAAAAAAAAAAAAAAAAAAAAAAc3EAfgAMAAAApwAAAm4AAAJ8AAACDnNxAH4ADgAAAAJzcQB+AAwAAACnAAACbgAAAnwAAAIOdXEAfgATAAAABAAAAnwAAATqAAAAAAAAAAB1cQB+ABMAAAAEAAACDgAAArUAAAAAAAAAAHcBAHh4c3EAfgAAcQB+AFB0AHFaOlxWQVNUX1N0ZWZhblx0Z21jaGVycnlcRENBIDExMDUyMDE3IFBsYXRlIDFcMjAxN18wNV8xMF8wOV8zNl8zMy0tRENBIDExMDUyMDE3IFAxMDAxXFNlcXVlbmNlXEFGIDAxXzAwMy0tTDQ1LnRpZnNxAH4ABXcYAAAAAgAAAAAAAAVwAAAAAAAABBAAAAABc3EAfgAHd1EAAAACAAAAAAAAASIAAAAAAAACewAAAAIAAAAAAAAAAQAAAAEAB1Vua25vd24AAAACAAAAAAAAAAAAAAAAAAAAAAAAAAAAAAAAAAAAAAAAAABzcQB+AAwAAAB0AAAB+AAAASIAAAIHc3EAfgAOAAAAAnNxAH4ADAAAAHQAAAH4AAABIgAAAgd1cQB+ABMAAAAEAAABIgAAAxoAAAAAAAAAAHVxAH4AEwAAAAQAAAJ7AAACBwAAAAAAAAAAdwEAeHhzcQB+AABxAH4CHHQAe1o6XFZBU1RfU3RlZmFuXHRnbWNoZXJyeVxEQ0FfMjUwNDIwMTdfUDJcMjAxN18wNF8yNl8xMl8xM18wNC0tRENBXzI1MDQyMDE3X1AyMDAxXFNlcXVlbmNlXEV4cDQwMCAwMyAwMSAwMV8wMDItLUwyNi0tWjA0LnRpZnNxAH4ABXcYAAAAAgAAAAAAAAVwAAAAAAAABBAAAAABc3EAfgAHd1EAAAACAAAAAAAAAeAAAAAAAAACNAAAAAIAAAAAAAAAAQAAAAEAB1Vua25vd24AAAACAAAAAAAAAAAAAAAAAAAAAAAAAAAAAAAAAAAAAAAAAABzcQB+AAwAAABWAAABgAAAAeAAAAI0c3EAfgAOAAAAAnNxAH4ADAAAAFYAAAGAAAAB4AAAAjR1cQB+ABMAAAAEAAAB4AAAA2AAAAAAAAAAAHVxAH4AEwAAAAQAAAI0AAACigAAAAAAAAAAdwEAeHhzcQB+AABxAH4AUHQAcVo6XFZBU1RfU3RlZmFuXHRnbWNoZXJyeVxEQ0EgMTEwNTIwMTcgUGxhdGUgMVwyMDE3XzA1XzEwXzA5XzM2XzMzLS1EQ0EgMTEwNTIwMTcgUDEwMDFcU2VxdWVuY2VcQUYgMDFfMDAzLS1MODgudGlmc3EAfgAFdxgAAAACAAAAAAAABXAAAAAAAAAEEAAAAAFzcQB+AAd3UQAAAAIAAAAAAAAAcQAAAAAAAAHCAAAAAgAAAAAAAAABAAAAAQAHVW5rbm93bgAAAAIAAAAAAAAAAAAAAAAAAAAAAAAAAAAAAAAAAAAAAAAAAHNxAH4ADAAAAG0AAAHmAAAAcQAAAcJzcQB+AA4AAAACc3EAfgAMAAAAbQAAAeYAAABxAAABwnVxAH4AEwAAAAQAAABxAAACVwAAAAAAAAAAdXEAfgATAAAABAAAAcIAAAIvAAAAAAAAAAB3AQB4eHNxAH4AAHEAfgBGdABrWjpcVkFTVF9TdGVmYW5cdGdtY2hlcnJ5XEVUVTEyMDQyMDE3IHBsYXRlMVwyMDE3XzA0XzEyXzA5XzUwXzUyLS1FVFUxMjA0MTdQMTAwMVxTZXF1ZW5jZVxBRiAwMV8wMDMtLUw1OS50aWZzcQB+AAV3GAAAAAIAAAAAAAAFcAAAAAAAAAQQAAAAAXNxAH4AB3dRAAAAAgAAAAAAAADsAAAAAAAAAkQAAAACAAAAAAAAAAEAAAABAAdVbmtub3duAAAAAgAAAAAAAAAAAAAAAAAAAAAAAAAAAAAAAAAAAAAAAAAAc3EAfgAMAAAAYgAAAeIAAADsAAACRHNxAH4ADgAAAAJzcQB+AAwAAABiAAAB4gAAAOwAAAJEdXEAfgATAAAABAAAAOwAAALOAAAAAAAAAAB1cQB+ABMAAAAEAAACRAAAAqYAAAAAAAAAAHcBAHh4c3EAfgAAcQB+AEZ0AGtaOlxWQVNUX1N0ZWZhblx0Z21jaGVycnlcRVRVMTIwNDIwMTcgcGxhdGUxXDIwMTdfMDRfMTJfMDlfNTBfNTItLUVUVTEyMDQxN1AxMDAxXFNlcXVlbmNlXEFGIDAxXzAwMy0tTDE2LnRpZnNxAH4ABXcYAAAAAgAAAAAAAAVwAAAAAAAABBAAAAABc3EAfgAHd1EAAAACAAAAAAAAAwEAAAAAAAAB5gAAAAIAAAAAAAAAAQAAAAEAB1Vua25vd24AAAACAAAAAAAAAAAAAAAAAAAAAAAAAAAAAAAAAAAAAAAAAABzcQB+AAwAAACYAAABsAAAAwEAAAHmc3EAfgAOAAAAAnNxAH4ADAAAAJgAAAGwAAADAQAAAeZ1cQB+ABMAAAAEAAADAQAABLEAAAAAAAAAAHVxAH4AEwAAAAQAAAHmAAACfgAAAAAAAAAAdwEAeHhzcQB+AABxAH4AA3QAalo6XFZBU1RfU3RlZmFuXEltYWdlX3Byb2Nlc3NpbmdcMjAxN18wMl8xNV8xMV80Nl8zMC0tMTUwMjIwMTcgdGdtY2hlcnJ5IEVUVTAwMVxTZXF1ZW5jZV8wMDFcQUYxNjUtLUwyMS50aWZzcQB+AAV3GAAAAAIAAAAAAAAFcAAAAAAAAAQQAAAAAXNxAH4AB3dRAAAAAgAAAAAAAAKSAAAAAAAAAgoAAAACAAAAAAAAAAEAAAABAAdVbmtub3duAAAAAgAAAAAAAAAAAAAAAAAAAAAAAAAAAAAAAAAAAAAAAAAAc3EAfgAMAAAAyAAAAmQAAAKSAAACCnNxAH4ADgAAAAJzcQB+AAwAAADIAAACZAAAApIAAAIKdXEAfgATAAAABAAAApIAAAT2AAAAAAAAAAB1cQB+ABMAAAAEAAACCgAAAtIAAAAAAAAAAHcBAHh4c3EAfgAAcQB+Ahx0AHtaOlxWQVNUX1N0ZWZhblx0Z21jaGVycnlcRENBXzI1MDQyMDE3X1AyXDIwMTdfMDRfMjZfMTJfMTNfMDQtLURDQV8yNTA0MjAxN19QMjAwMVxTZXF1ZW5jZVxFeHA0MDAgMDMgMDEgMDFfMDAyLS1MMjUtLVowMy50aWZzcQB+AAV3GAAAAAIAAAAAAAAFcAAAAAAAAAQQAAAAAXNxAH4AB3dRAAAAAgAAAAAAAAPXAAAAAAAAAgcAAAACAAAAAAAAAAEAAAABAAdVbmtub3duAAAAAgAAAAAAAAAAAAAAAAAAAAAAAAAAAAAAAAAAAAAAAAAAc3EAfgAMAAAAVgAAAZUAAAPXAAACB3NxAH4ADgAAAAJzcQB+AAwAAABWAAABlQAAA9cAAAIHdXEAfgATAAAABAAAA9cAAAVsAAAAAAAAAAB1cQB+ABMAAAAEAAACBwAAAl0AAAAAAAAAAHcBAHh4c3EAfgAAcQB+ABd0AGpaOlxWQVNUX1N0ZWZhblxJbWFnZV9wcm9jZXNzaW5nXDIwMTdfMDJfMTVfMTFfNDZfMzAtLTE1MDIyMDE3IHRnbWNoZXJyeSBFVFUwMDFcU2VxdWVuY2VfMDAxXEFGMTY1LS1MMzEudGlmc3EAfgAFdxgAAAACAAAAAAAABXAAAAAAAAAEEAAAAAFzcQB+AAd3UQAAAAIAAAAAAAAC7gAAAAAAAAFDAAAAAgAAAAAAAAABAAAAAQAHVW5rbm93bgAAAAIAAAAAAAAAAAAAAAAAAAAAAAAAAAAAAAAAAAAAAAAAAHNxAH4ADAAAAMsAAAHkAAAC7gAAAUNzcQB+AA4AAAACc3EAfgAMAAAAywAAAeQAAALuAAABQ3VxAH4AEwAAAAQAAALuAAAE0gAAAAAAAAAAdXEAfgATAAAABAAAAUMAAAIOAAAAAAAAAAB3AQB4eHNxAH4AAHEAfgAhdABoWjpcVkFTVF9TdGVmYW5cdGdtY2hlcnJ5IEVUVSBwbGF0ZTIgMjkwMzIwMTdcMjAxN18wM18yOV8xM18wNl8xOS0tRVRVMjkwMzIwMTcwMDJcU2VxdWVuY2VcQUYwMDMtLUwyNS50aWZzcQB+AAV3GAAAAAIAAAAAAAAFcAAAAAAAAAQQAAAAAXNxAH4AB3dRAAAAAgAAAAAAAACcAAAAAAAAAjoAAAACAAAAAAAAAAEAAAABAAdVbmtub3duAAAAAgAAAAAAAAAAAAAAAAAAAAAAAAAAAAAAAAAAAAAAAAAAc3EAfgAMAAAAwgAAAt4AAACcAAACOnNxAH4ADgAAAAJzcQB+AAwAAADCAAAC3gAAAJwAAAI6dXEAfgATAAAABAAAAJwAAAN6AAAAAAAAAAB1cQB+ABMAAAAEAAACOgAAAvwAAAAAAAAAAHcBAHh4c3EAfgAAcQB+AKN0AGtaOlxWQVNUX1N0ZWZhblx0Z21jaGVycnlcRVRVMTIwNDIwMTcgcGxhdGUxXDIwMTdfMDRfMTJfMDlfNTBfNTItLUVUVTEyMDQxN1AxMDAxXFNlcXVlbmNlXEFGIDAxXzAwMy0tTDgwLnRpZnNxAH4ABXcYAAAAAgAAAAAAAAVwAAAAAAAABBAAAAABc3EAfgAHd1EAAAACAAAAAAAAANUAAAAAAAACLAAAAAIAAAAAAAAAAQAAAAEAB1Vua25vd24AAAACAAAAAAAAAAAAAAAAAAAAAAAAAAAAAAAAAAAAAAAAAABzcQB+AAwAAAB1AAACJwAAANUAAAIsc3EAfgAOAAAAAnNxAH4ADAAAAHUAAAInAAAA1QAAAix1cQB+ABMAAAAEAAAA1QAAAvwAAAAAAAAAAHVxAH4AEwAAAAQAAAIsAAACoQAAAAAAAAAAdwEAeHhzcQB+AABxAH4AUHQAgFo6XFZBU1RfU3RlZmFuXHRnbWNoZXJyeVxEQ0EgMTEwNTIwMTcgUGxhdGUgMVwyMDE3XzA1XzEwXzA5XzM2XzMzLS1EQ0EgMTEwNTIwMTcgUDEwMDFcU2VxdWVuY2VcRXhwNDAwIDAzIDAxIDAxXzAwMi0tTDQ2LS1aMDMudGlmc3EAfgAFdxgAAAACAAAAAAAABXAAAAAAAAAEEAAAAAFzcQB+AAd3UQAAAAIAAAAAAAACSwAAAAAAAAItAAAAAgAAAAAAAAABAAAAAQAHVW5rbm93bgAAAAIAAAAAAAAAAAAAAAAAAAAAAAAAAAAAAAAAAAAAAAAAAHNxAH4ADAAAAG8AAAG4AAACSwAAAi1zcQB+AA4AAAACc3EAfgAMAAAAbwAAAbgAAAJLAAACLXVxAH4AEwAAAAQAAAJLAAAEAwAAAAAAAAAAdXEAfgATAAAABAAAAi0AAAKcAAAAAAAAAAB3AQB4eHNxAH4AAHEAfgCjdAB6WjpcVkFTVF9TdGVmYW5cdGdtY2hlcnJ5XEVUVTEyMDQyMDE3IHBsYXRlMVwyMDE3XzA0XzEyXzA5XzUwXzUyLS1FVFUxMjA0MTdQMTAwMVxTZXF1ZW5jZVxFeHA0MDAgMDMgMDEgMDFfMDAyLS1MNjgtLVowNC50aWZzcQB+AAV3GAAAAAIAAAAAAAAFcAAAAAAAAAQQAAAAAXNxAH4AB3dRAAAAAgAAAAAAAAFiAAAAAAAAAhUAAAACAAAAAAAAAAEAAAABAAdVbmtub3duAAAAAgAAAAAAAAAAAAAAAAAAAAAAAAAAAAAAAAAAAAAAAAAAc3EAfgAMAAAAXQAAAWwAAAFiAAACFXNxAH4ADgAAAAJzcQB+AAwAAABdAAABbAAAAWIAAAIVdXEAfgATAAAABAAAAWIAAALOAAAAAAAAAAB1cQB+ABMAAAAEAAACFQAAAnIAAAAAAAAAAHcBAHh4c3EAfgAAcQB+AFp0AH9aOlxWQVNUX1N0ZWZhblx0Z21jaGVycnkgRVRVIHBsYXRlMSAyOTAzMjAxN1wyMDE3XzAzXzI5XzEwXzUxXzE2LS1FVFUyOTAzMjAxNzAwMVxTZXF1ZW5jZV8wMDFcRXhwNDAwIDAzIDAxIDAxXzA5Ny0tTDIzLS1aMDIudGlmc3EAfgAFdxgAAAACAAAAAAAABXAAAAAAAAAEEAAAABVzcQB+AAd3UQAAAAIAAAAAAAABDgAAAAAAAAJcAAAAAgAAAAAAAAABAAAAAQAHVW5rbm93bgAAAAIAAAAAAAABDgAAAAAAAAL8AAAAAAAAAlwAAAAAAAAC5XNxAH4ADAAAAIoAAAHvAAABDgAAAlxzcQB+AA4AAAACc3EAfgAMAAAAigAAAe8AAAEOAAACXHVxAH4AEwAAAAQAAAEOAAAC/QAAAAAAAAAAdXEAfgATAAAABAAAAlwAAALmAAAAAAAAAAB3AQB4c3EAfgAHd1EAAAACAAAAAAAAAugAAAAAAAAC1QAAAAIAAAAAAAAAAQAAAAEAB1Vua25vd24AAAACAAAAAAAAAugAAAAAAAAC5wAAAAAAAALVAAAAAAAAAtRzcQB+AAwAAAAAAAAAAAAAAugAAALVc3EAfgAOAAAAAnNxAH4ADAAAAAAAAAAAAAAC6AAAAtV1cQB+ABMAAAAEAAAC6AAAAugAAAAAAAAAAHVxAH4AEwAAAAQAAALVAAAC1QAAAAAAAAAAdwEAeHNxAH4AB3dRAAAAAgAAAAAAAALoAAAAAAAAAtUAAAACAAAAAAAAAAEAAAABAAdVbmtub3duAAAAAgAAAAAAAALoAAAAAAAAAucAAAAAAAAC1QAAAAAAAALUc3EAfgAMAAAAAAAAAAAAAALoAAAC1XNxAH4ADgAAAAJzcQB+AAwAAAAAAAAAAAAAAugAAALVdXEAfgATAAAABAAAAugAAALoAAAAAAAAAAB1cQB+ABMAAAAEAAAC1QAAAtUAAAAAAAAAAHcBAHhzcQB+AAd3UQAAAAIAAAAAAAAC6AAAAAAAAALRAAAAAgAAAAAAAAABAAAAAQAHVW5rbm93bgAAAAIAAAAAAAAC6AAAAAAAAALnAAAAAAAAAtEAAAAAAAAC0HNxAH4ADAAAAAAAAAAAAAAC6AAAAtFzcQB+AA4AAAACc3EAfgAMAAAAAAAAAAAAAALoAAAC0XVxAH4AEwAAAAQAAALoAAAC6AAAAAAAAAAAdXEAfgATAAAABAAAAtEAAALRAAAAAAAAAAB3AQB4c3EAfgAHd1EAAAACAAAAAAAAAugAAAAAAAAC0AAAAAIAAAAAAAAAAQAAAAEAB1Vua25vd24AAAACAAAAAAAAAugAAAAAAAAC5wAAAAAAAALQAAAAAAAAAs9zcQB+AAwAAAAAAAAAAAAAAugAAALQc3EAfgAOAAAAAnNxAH4ADAAAAAAAAAAAAAAC6AAAAtB1cQB+ABMAAAAEAAAC6AAAAugAAAAAAAAAAHVxAH4AEwAAAAQAAALQAAAC0AAAAAAAAAAAdwEAeHNxAH4AB3dRAAAAAgAAAAAAAALpAAAAAAAAAtAAAAACAAAAAAAAAAEAAAABAAdVbmtub3duAAAAAgAAAAAAAALpAAAAAAAAAugAAAAAAAAC0AAAAAAAAALPc3EAfgAMAAAAAAAAAAAAAALpAAAC0HNxAH4ADgAAAAJzcQB+AAwAAAAAAAAAAAAAAukAAALQdXEAfgATAAAABAAAAukAAALpAAAAAAAAAAB1cQB+ABMAAAAEAAAC0AAAAtAAAAAAAAAAAHcBAHhzcQB+AAd3UQAAAAIAAAAAAAAC8QAAAAAAAALRAAAAAgAAAAAAAAABAAAAAQAHVW5rbm93bgAAAAIAAAAAAAAC8QAAAAAAAALwAAAAAAAAAtEAAAAAAAAC0HNxAH4ADAAAAAAAAAAAAAAC8QAAAtFzcQB+AA4AAAACc3EAfgAMAAAAAAAAAAAAAALxAAAC0XVxAH4AEwAAAAQAAALxAAAC8QAAAAAAAAAAdXEAfgATAAAABAAAAtEAAALRAAAAAAAAAAB3AQB4c3EAfgAHd1EAAAACAAAAAAAAAvEAAAAAAAAC0gAAAAIAAAAAAAAAAQAAAAEAB1Vua25vd24AAAACAAAAAAAAAvEAAAAAAAADIQAAAAAAAALSAAAAAAAAAu9zcQB+AAwAAAAeAAAAMQAAAvEAAALSc3EAfgAOAAAAAnNxAH4ADAAAAB4AAAAxAAAC8QAAAtJ1cQB+ABMAAAAEAAAC8QAAAyIAAAAAAAAAAHVxAH4AEwAAAAQAAALSAAAC8AAAAAAAAAAAdwEAeHNxAH4AB3dRAAAAAgAAAAAAAAMNAAAAAAAAAuQAAAACAAAAAAAAAAEAAAABAAdVbmtub3duAAAAAgAAAAAAAAMNAAAAAAAAAwwAAAAAAAAC5AAAAAAAAALjc3EAfgAMAAAAAAAAAAAAAAMNAAAC5HNxAH4ADgAAAAJzcQB+AAwAAAAAAAAAAAAAAw0AAALkdXEAfgATAAAABAAAAw0AAAMNAAAAAAAAAAB1cQB+ABMAAAAEAAAC5AAAAuQAAAAAAAAAAHcBAHhzcQB+AAd3UQAAAAIAAAAAAAACmgAAAAAAAAMMAAAAAgAAAAAAAAABAAAAAQAHVW5rbm93bgAAAAIAAAAAAAACmgAAAAAAAAKZAAAAAAAAAwwAAAAAAAADC3NxAH4ADAAAAAAAAAAAAAACmgAAAwxzcQB+AA4AAAACc3EAfgAMAAAAAAAAAAAAAAKaAAADDHVxAH4AEwAAAAQAAAKaAAACmgAAAAAAAAAAdXEAfgATAAAABAAAAwwAAAMMAAAAAAAAAAB3AQB4c3EAfgAHd1EAAAACAAAAAAAAA8EAAAAAAAADAQAAAAIAAAAAAAAAAQAAAAEAB1Vua25vd24AAAACAAAAAAAAA8EAAAAAAAADwAAAAAAAAAMBAAAAAAAAAwBzcQB+AAwAAAAAAAAAAAAAA8EAAAMBc3EAfgAOAAAAAnNxAH4ADAAAAAAAAAAAAAADwQAAAwF1cQB+ABMAAAAEAAADwQAAA8EAAAAAAAAAAHVxAH4AEwAAAAQAAAMBAAADAQAAAAAAAAAAdwEAeHNxAH4AB3dRAAAAAgAAAAAAAAPCAAAAAAAAAwEAAAACAAAAAAAAAAEAAAABAAdVbmtub3duAAAAAgAAAAAAAAPCAAAAAAAAA8EAAAAAAAADAQAAAAAAAAMAc3EAfgAMAAAAAAAAAAAAAAPCAAADAXNxAH4ADgAAAAJzcQB+AAwAAAAAAAAAAAAAA8IAAAMBdXEAfgATAAAABAAAA8IAAAPCAAAAAAAAAAB1cQB+ABMAAAAEAAADAQAAAwEAAAAAAAAAAHcBAHhzcQB+AAd3UQAAAAIAAAAAAAADwgAAAAAAAAMBAAAAAgAAAAAAAAABAAAAAQAHVW5rbm93bgAAAAIAAAAAAAADwgAAAAAAAAPBAAAAAAAAAwEAAAAAAAADAHNxAH4ADAAAAAAAAAAAAAADwgAAAwFzcQB+AA4AAAACc3EAfgAMAAAAAAAAAAAAAAPCAAADAXVxAH4AEwAAAAQAAAPCAAADwgAAAAAAAAAAdXEAfgATAAAABAAAAwEAAAMBAAAAAAAAAAB3AQB4c3EAfgAHd1EAAAACAAAAAAAAA8IAAAAAAAADAgAAAAIAAAAAAAAAAQAAAAEAB1Vua25vd24AAAACAAAAAAAAA8IAAAAAAAADwQAAAAAAAAMCAAAAAAAAAwFzcQB+AAwAAAAAAAAAAAAAA8IAAAMCc3EAfgAOAAAAAnNxAH4ADAAAAAAAAAAAAAADwgAAAwJ1cQB+ABMAAAAEAAADwgAAA8IAAAAAAAAAAHVxAH4AEwAAAAQAAAMCAAADAgAAAAAAAAAAdwEAeHNxAH4AB3dRAAAAAgAAAAAAAAPCAAAAAAAAAwMAAAACAAAAAAAAAAEAAAABAAdVbmtub3duAAAAAgAAAAAAAAPCAAAAAAAAA8EAAAAAAAADAwAAAAAAAAMCc3EAfgAMAAAAAAAAAAAAAAPCAAADA3NxAH4ADgAAAAJzcQB+AAwAAAAAAAAAAAAAA8IAAAMDdXEAfgATAAAABAAAA8IAAAPCAAAAAAAAAAB1cQB+ABMAAAAEAAADAwAAAwMAAAAAAAAAAHcBAHhzcQB+AAd3UQAAAAIAAAAAAAADwAAAAAAAAAMDAAAAAgAAAAAAAAABAAAAAQAHVW5rbm93bgAAAAIAAAAAAAADwAAAAAAAAAO/AAAAAAAAAwMAAAAAAAADAnNxAH4ADAAAAAAAAAAAAAADwAAAAwNzcQB+AA4AAAACc3EAfgAMAAAAAAAAAAAAAAPAAAADA3VxAH4AEwAAAAQAAAPAAAADwAAAAAAAAAAAdXEAfgATAAAABAAAAwMAAAMDAAAAAAAAAAB3AQB4c3EAfgAHd1EAAAACAAAAAAAAA8AAAAAAAAADAQAAAAIAAAAAAAAAAQAAAAEAB1Vua25vd24AAAACAAAAAAAAA8AAAAAAAAADvwAAAAAAAAMBAAAAAAAAAwBzcQB+AAwAAAAAAAAAAAAAA8AAAAMBc3EAfgAOAAAAAnNxAH4ADAAAAAAAAAAAAAADwAAAAwF1cQB+ABMAAAAEAAADwAAAA8AAAAAAAAAAAHVxAH4AEwAAAAQAAAMBAAADAQAAAAAAAAAAdwEAeHNxAH4AB3dRAAAAAgAAAAAAAAPAAAAAAAAAAwEAAAACAAAAAAAAAAEAAAABAAdVbmtub3duAAAAAgAAAAAAAAAAAAAAAAAAAAAAAAAAAAAAAAAAAAAAAAAAc3EAfgAMAAAABAAAAAkAAAPAAAADAXNxAH4ADgAAAAJzcQB+AAwAAAAEAAAACQAAA8AAAAMBdXEAfgATAAAABAAAA8AAAAPJAAAAAAAAAAB1cQB+ABMAAAAEAAADAQAAAwUAAAAAAAAAAHcBAHhzcQB+AAd3UQAAAAIAAAAAAAADxQAAAAAAAAMCAAAAAgAAAAAAAAABAAAAAQAHVW5rbm93bgAAAAIAAAAAAAAAAAAAAAAAAAAAAAAAAAAAAAAAAAAAAAAAAHNxAH4ADAAAAAAAAAAAAAADxQAAAwJzcQB+AA4AAAACc3EAfgAMAAAAAAAAAAAAAAPFAAADAnVxAH4AEwAAAAQAAAPFAAADxQAAAAAAAAAAdXEAfgATAAAABAAAAwIAAAMCAAAAAAAAAAB3AQB4c3EAfgAHd1EAAAACAAAAAAAAA8QAAAAAAAADAQAAAAIAAAAAAAAAAQAAAAEAB1Vua25vd24AAAACAAAAAAAAAAAAAAAAAAAAAAAAAAAAAAAAAAAAAAAAAABzcQB+AAwAAAAOAAAAJwAAA8QAAAMBc3EAfgAOAAAAAnNxAH4ADAAAAA4AAAAnAAADxAAAAwF1cQB+ABMAAAAEAAADxAAAA+sAAAAAAAAAAHVxAH4AEwAAAAQAAAMBAAADDwAAAAAAAAAAdwEAeHNxAH4AB3dRAAAAAgAAAAAAAAPbAAAAAAAAAwgAAAACAAAAAAAAAAEAAAABAAdVbmtub3duAAAAAgAAAAAAAAAAAAAAAAAAAAAAAAAAAAAAAAAAAAAAAAAAc3EAfgAMAAAAAAAAAAAAAAPbAAADCHNxAH4ADgAAAAJzcQB+AAwAAAAAAAAAAAAAA9sAAAMIdXEAfgATAAAABAAAA9sAAAPbAAAAAAAAAAB1cQB+ABMAAAAEAAADCAAAAwgAAAAAAAAAAHcBAHh4c3EAfgAAcQB+AAN0AH1aOlxWQVNUX1N0ZWZhblxJbWFnZV9wcm9jZXNzaW5nXDIwMTdfMDJfMTVfMTFfNDZfMzAtLTE1MDIyMDE3IHRnbWNoZXJyeSBFVFUwMDFcU2VxdWVuY2VfMDAxXEV4cDQwMCAwMyAwMSAwMV8xNjQtLUwwNi0tWjAyLnRpZnNxAH4ABXcYAAAAAgAAAAAAAAVwAAAAAAAABBAAAAABc3EAfgAHd1EAAAACAAAAAAAAAmsAAAAAAAAB2gAAAAIAAAAAAAAAAQAAAAEAB1Vua25vd24AAAACAAAAAAAAAAAAAAAAAAAAAAAAAAAAAAAAAAAAAAAAAABzcQB+AAwAAAC0AAABwwAAAmsAAAHac3EAfgAOAAAAAnNxAH4ADAAAALQAAAHDAAACawAAAdp1cQB+ABMAAAAEAAACawAABC4AAAAAAAAAAHVxAH4AEwAAAAQAAAHaAAACjgAAAAAAAAAAdwEAeHhzcQB+AABxAH4AUHQAgFo6XFZBU1RfU3RlZmFuXHRnbWNoZXJyeVxEQ0EgMTEwNTIwMTcgUGxhdGUgMVwyMDE3XzA1XzEwXzA5XzM2XzMzLS1EQ0EgMTEwNTIwMTcgUDEwMDFcU2VxdWVuY2VcRXhwNDAwIDAzIDAxIDAxXzAwMi0tTDg0LS1aMDMudGlmc3EAfgAFdxgAAAACAAAAAAAABXAAAAAAAAAEEAAAAAFzcQB+AAd3UQAAAAIAAAAAAAACqQAAAAAAAAIQAAAAAgAAAAAAAAABAAAAAQAHVW5rbm93bgAAAAIAAAAAAAAAAAAAAAAAAAAAAAAAAAAAAAAAAAAAAAAAAHNxAH4ADAAAAHcAAAFsAAACqQAAAhBzcQB+AA4AAAACc3EAfgAMAAAAdwAAAWwAAAKpAAACEHVxAH4AEwAAAAQAAAKpAAAEFQAAAAAAAAAAdXEAfgATAAAABAAAAhAAAAKHAAAAAAAAAAB3AQB4eHNxAH4AAHEAfgBadABsWjpcVkFTVF9TdGVmYW5cdGdtY2hlcnJ5IEVUVSBwbGF0ZTEgMjkwMzIwMTdcMjAxN18wM18yOV8xMF81MV8xNi0tRVRVMjkwMzIwMTcwMDFcU2VxdWVuY2VfMDAxXEFGMDk4LS1MMjIudGlmc3EAfgAFdxgAAAACAAAAAAAABXAAAAAAAAAEEAAAAAFzcQB+AAd3UQAAAAIAAAAAAAAAogAAAAAAAAJUAAAAAgAAAAAAAAABAAAAAQAHVW5rbm93bgAAAAIAAAAAAAAAAAAAAAAAAAAAAAAAAAAAAAAAAAAAAAAAAHNxAH4ADAAAALkAAAJ+AAAAogAAAlRzcQB+AA4AAAACc3EAfgAMAAAAuQAAAn4AAACiAAACVHVxAH4AEwAAAAQAAACiAAADIAAAAAAAAAAAdXEAfgATAAAABAAAAlQAAAMNAAAAAAAAAAB3AQB4eHNxAH4AAHEAfgBQdABxWjpcVkFTVF9TdGVmYW5cdGdtY2hlcnJ5XERDQSAxMTA1MjAxNyBQbGF0ZSAxXDIwMTdfMDVfMTBfMDlfMzZfMzMtLURDQSAxMTA1MjAxNyBQMTAwMVxTZXF1ZW5jZVxBRiAwMV8wMDMtLUw2NS50aWZzcQB+AAV3GAAAAAIAAAAAAAAFcAAAAAAAAAQQAAAAAXNxAH4AB3dRAAAAAgAAAAAAAAFHAAAAAAAAAooAAAACAAAAAAAAAAEAAAABAAdVbmtub3duAAAAAgAAAAAAAAAAAAAAAAAAAAAAAAAAAAAAAAAAAAAAAAAAc3EAfgAMAAAAaQAAAUgAAAFHAAACinNxAH4ADgAAAAJzcQB+AAwAAABpAAABSAAAAUcAAAKKdXEAfgATAAAABAAAAUcAAAKPAAAAAAAAAAB1cQB+ABMAAAAEAAACigAAAvMAAAAAAAAAAHcBAHh4c3EAfgAAcQB+AFp0AGhaOlxWQVNUX1N0ZWZhblx0Z21jaGVycnkgRVRVIHBsYXRlMSAyOTAzMjAxN1wyMDE3XzAzXzI5XzEwXzUxXzE2LS1FVFUyOTAzMjAxNzAwMVxTZXF1ZW5jZVxBRjAwMy0tTDAzLnRpZnNxAH4ABXcYAAAAAgAAAAAAAAVwAAAAAAAABBAAAAABc3EAfgAHd1EAAAACAAAAAAAAA1wAAAAAAAACPwAAAAIAAAAAAAAAAQAAAAEAB1Vua25vd24AAAACAAAAAAAAAAAAAAAAAAAAAAAAAAAAAAAAAAAAAAAAAABzcQB+AAwAAACaAAAB2QAAA1wAAAI/c3EAfgAOAAAAAnNxAH4ADAAAAJoAAAHZAAADXAAAAj91cQB+ABMAAAAEAAADXAAABTUAAAAAAAAAAHVxAH4AEwAAAAQAAAI/AAAC2QAAAAAAAAAAdwEAeHhzcQB+AABxAH4AUHQAgFo6XFZBU1RfU3RlZmFuXHRnbWNoZXJyeVxEQ0EgMTEwNTIwMTcgUGxhdGUgMVwyMDE3XzA1XzEwXzA5XzM2XzMzLS1EQ0EgMTEwNTIwMTcgUDEwMDFcU2VxdWVuY2VcRXhwNDAwIDAzIDAxIDAxXzAwMi0tTDM4LS1aMDMudGlmc3EAfgAFdxgAAAACAAAAAAAABXAAAAAAAAAEEAAAAAFzcQB+AAd3UQAAAAIAAAAAAAABLwAAAAAAAAJdAAAAAgAAAAAAAAABAAAAAQAHVW5rbm93bgAAAAIAAAAAAAAAAAAAAAAAAAAAAAAAAAAAAAAAAAAAAAAAAHNxAH4ADAAAAGcAAAGBAAABLwAAAl1zcQB+AA4AAAACc3EAfgAMAAAAZwAAAYEAAAEvAAACXXVxAH4AEwAAAAQAAAEvAAACsAAAAAAAAAAAdXEAfgATAAAABAAAAl0AAALEAAAAAAAAAAB3AQB4eHNxAH4AAHEAfgAXdAB9WjpcVkFTVF9TdGVmYW5cSW1hZ2VfcHJvY2Vzc2luZ1wyMDE3XzAyXzE1XzExXzQ2XzMwLS0xNTAyMjAxNyB0Z21jaGVycnkgRVRVMDAxXFNlcXVlbmNlXzAwMVxFeHA0MDAgMDMgMDEgMDFfMTY0LS1MMjAtLVowMy50aWZzcQB+AAV3GAAAAAIAAAAAAAAFcAAAAAAAAAQQAAAAAXNxAH4AB3dRAAAAAgAAAAAAAAKoAAAAAAAAAhoAAAACAAAAAAAAAAEAAAABAAdVbmtub3duAAAAAgAAAAAAAAAAAAAAAAAAAAAAAAAAAAAAAAAAAAAAAAAAc3EAfgAMAAAAkgAAAekAAAKoAAACGnNxAH4ADgAAAAJzcQB+AAwAAACSAAAB6QAAAqgAAAIadXEAfgATAAAABAAAAqgAAASRAAAAAAAAAAB1cQB+ABMAAAAEAAACGgAAAqwAAAAAAAAAAHcBAHh4c3EAfgAAcQB+AKN0AH5aOlxWQVNUX1N0ZWZhblx0Z21jaGVycnlcRVRVMTIwNDIwMTcgcGxhdGUxXDIwMTdfMDRfMTJfMDlfNTBfNTItLUVUVTEyMDQxN1AxMDAxXFNlcXVlbmNlXzAwMVxFeHA0MDAgMDMgMDEgMDFfMjgyLS1MMTUtLVowMy50aWZzcQB+AAV3GAAAAAIAAAAAAAAFcAAAAAAAAAQQAAAAAXNxAH4AB3dRAAAAAgAAAAAAAADtAAAAAAAAAjoAAAACAAAAAAAAAAEAAAABAAdVbmtub3duAAAAAgAAAAAAAAAAAAAAAAAAAAAAAAAAAAAAAAAAAAAAAAAAc3EAfgAMAAAAXgAAAaAAAADtAAACOnNxAH4ADgAAAAJzcQB+AAwAAABeAAABoAAAAO0AAAI6dXEAfgATAAAABAAAAO0AAAKNAAAAAAAAAAB1cQB+ABMAAAAEAAACOgAAApgAAAAAAAAAAHcBAHh4c3EAfgAAcQB+ABd0AGZaOlxWQVNUX1N0ZWZhblxJbWFnZV9wcm9jZXNzaW5nXDIwMTdfMDJfMTVfMTFfNDZfMzAtLTE1MDIyMDE3IHRnbWNoZXJyeSBFVFUwMDFcU2VxdWVuY2VcQUYwMDMtLUwzNi50aWZzcQB+AAV3GAAAAAIAAAAAAAAFcAAAAAAAAAQQAAAAAXNxAH4AB3dRAAAAAgAAAAAAAASJAAAAAAAAAdEAAAACAAAAAAAAAAEAAAABAAdVbmtub3duAAAAAgAAAAAAAAAAAAAAAAAAAAAAAAAAAAAAAAAAAAAAAAAAc3EAfgAMAAAAcwAAAOMAAASJAAAB0XNxAH4ADgAAAAJzcQB+AAwAAABzAAAA4wAABIkAAAHRdXEAfgATAAAABAAABIkAAAVsAAAAAAAAAAB1cQB+ABMAAAAEAAAB0QAAAkQAAAAAAAAAAHcBAHh4c3EAfgAAcQB+AFp0AGhaOlxWQVNUX1N0ZWZhblx0Z21jaGVycnkgRVRVIHBsYXRlMSAyOTAzMjAxN1wyMDE3XzAzXzI5XzEwXzUxXzE2LS1FVFUyOTAzMjAxNzAwMVxTZXF1ZW5jZVxBRjAwMy0tTDE4LnRpZnNxAH4ABXcYAAAAAgAAAAAAAAVwAAAAAAAABBAAAAABc3EAfgAHd1EAAAACAAAAAAAAAloAAAAAAAACOQAAAAIAAAAAAAAAAQAAAAEAB1Vua25vd24AAAACAAAAAAAAAAAAAAAAAAAAAAAAAAAAAAAAAAAAAAAAAABzcQB+AAwAAAC4AAACOwAAAloAAAI5c3EAfgAOAAAAAnNxAH4ADAAAALgAAAI7AAACWgAAAjl1cQB+ABMAAAAEAAACWgAABJUAAAAAAAAAAHVxAH4AEwAAAAQAAAI5AAAC8QAAAAAAAAAAdwEAeHhzcQB+AABxAH4AA3QAZlo6XFZBU1RfU3RlZmFuXEltYWdlX3Byb2Nlc3NpbmdcMjAxN18wMl8xNV8xMV80Nl8zMC0tMTUwMjIwMTcgdGdtY2hlcnJ5IEVUVTAwMVxTZXF1ZW5jZVxBRjAwMy0tTDQ4LnRpZnNxAH4ABXcYAAAAAgAAAAAAAAVwAAAAAAAABBAAAAABc3EAfgAHd1EAAAACAAAAAAAAAt8AAAAAAAACBwAAAAIAAAAAAAAAAQAAAAEAB1Vua25vd24AAAACAAAAAAAAAAAAAAAAAAAAAAAAAAAAAAAAAAAAAAAAAABzcQB+AAwAAACLAAABpwAAAt8AAAIHc3EAfgAOAAAAAnNxAH4ADAAAAIsAAAGnAAAC3wAAAgd1cQB+ABMAAAAEAAAC3wAABIYAAAAAAAAAAHVxAH4AEwAAAAQAAAIHAAACkgAAAAAAAAAAdwEAeHhzcQB+AABxAH4AUHQAcVo6XFZBU1RfU3RlZmFuXHRnbWNoZXJyeVxEQ0EgMTEwNTIwMTcgUGxhdGUgMVwyMDE3XzA1XzEwXzA5XzM2XzMzLS1EQ0EgMTEwNTIwMTcgUDEwMDFcU2VxdWVuY2VcQUYgMDFfMDAzLS1MMzcudGlmc3EAfgAFdxgAAAACAAAAAAAABXAAAAAAAAAEEAAAAAFzcQB+AAd3UQAAAAIAAAAAAAACKQAAAAAAAAIDAAAAAgAAAAAAAAABAAAAAQAHVW5rbm93bgAAAAIAAAAAAAAAAAAAAAAAAAAAAAAAAAAAAAAAAAAAAAAAAHNxAH4ADAAAAHMAAAIDAAACKQAAAgNzcQB+AA4AAAACc3EAfgAMAAAAcwAAAgMAAAIpAAACA3VxAH4AEwAAAAQAAAIpAAAELAAAAAAAAAAAdXEAfgATAAAABAAAAgMAAAJ2AAAAAAAAAAB3AQB4eHNxAH4AAHEAfgBQdACAWjpcVkFTVF9TdGVmYW5cdGdtY2hlcnJ5XERDQSAxMTA1MjAxNyBQbGF0ZSAxXDIwMTdfMDVfMTBfMDlfMzZfMzMtLURDQSAxMTA1MjAxNyBQMTAwMVxTZXF1ZW5jZVxFeHA0MDAgMDMgMDEgMDFfMDAyLS1MMDItLVowNC50aWZzcQB+AAV3GAAAAAIAAAAAAAAFcAAAAAAAAAQQAAAAAXNxAH4AB3dRAAAAAgAAAAAAAADeAAAAAAAAAiMAAAACAAAAAAAAAAEAAAABAAdVbmtub3duAAAAAgAAAAAAAAAAAAAAAAAAAAAAAAAAAAAAAAAAAAAAAAAAc3EAfgAMAAAAVQAAAggAAADeAAACI3NxAH4ADgAAAAJzcQB+AAwAAABVAAACCAAAAN4AAAIjdXEAfgATAAAABAAAAN4AAALmAAAAAAAAAAB1cQB+ABMAAAAEAAACIwAAAngAAAAAAAAAAHcBAHh4c3EAfgAAcQB+APV0AHlaOlxWQVNUX1N0ZWZhblxJbWFnZV9wcm9jZXNzaW5nXDIwMTdfMDJfMTVfMTFfNDZfMzAtLTE1MDIyMDE3IHRnbWNoZXJyeSBFVFUwMDFcU2VxdWVuY2VcRXhwNDAwIDAzIDAxIDAxXzAwMi0tTDE0LS1aMDIudGlmc3EAfgAFdxgAAAACAAAAAAAABXAAAAAAAAAEEAAAAAFzcQB+AAd3UQAAAAIAAAAAAAAD4QAAAAAAAAHnAAAAAgAAAAAAAAABAAAAAQAHVW5rbm93bgAAAAIAAAAAAAAAAAAAAAAAAAAAAAAAAAAAAAAAAAAAAAAAAHNxAH4ADAAAAKsAAAGKAAAD4QAAAedzcQB+AA4AAAACc3EAfgAMAAAAqwAAAYoAAAPhAAAB53VxAH4AEwAAAAQAAAPhAAAFawAAAAAAAAAAdXEAfgATAAAABAAAAecAAAKSAAAAAAAAAAB3AQB4eHNxAH4AAHEAfgAhdABoWjpcVkFTVF9TdGVmYW5cdGdtY2hlcnJ5IEVUVSBwbGF0ZTIgMjkwMzIwMTdcMjAxN18wM18yOV8xM18wNl8xOS0tRVRVMjkwMzIwMTcwMDJcU2VxdWVuY2VcQUYwMDMtLUwzMi50aWZzcQB+AAV3GAAAAAIAAAAAAAAFcAAAAAAAAAQQAAAAAXNxAH4AB3dRAAAAAgAAAAAAAACkAAAAAAAAAmoAAAACAAAAAAAAAAEAAAABAAdVbmtub3duAAAAAgAAAAAAAAAAAAAAAAAAAAAAAAAAAAAAAAAAAAAAAAAAc3EAfgAMAAAAwgAAArgAAACkAAACanNxAH4ADgAAAAJzcQB+AAwAAADCAAACuAAAAKQAAAJqdXEAfgATAAAABAAAAKQAAANcAAAAAAAAAAB1cQB+ABMAAAAEAAACagAAAywAAAAAAAAAAHcBAHh4c3EAfgAAcQB+AEZ0AHpaOlxWQVNUX1N0ZWZhblx0Z21jaGVycnlcRVRVMTIwNDIwMTcgcGxhdGUxXDIwMTdfMDRfMTJfMDlfNTBfNTItLUVUVTEyMDQxN1AxMDAxXFNlcXVlbmNlXEV4cDQwMCAwMyAwMSAwMV8wMDItLUwwNC0tWjA1LnRpZnNxAH4ABXcYAAAAAgAAAAAAAAVwAAAAAAAABBAAAAABc3EAfgAHd1EAAAACAAAAAAAAAXAAAAAAAAACMgAAAAIAAAAAAAAAAQAAAAEAB1Vua25vd24AAAACAAAAAAAAAAAAAAAAAAAAAAAAAAAAAAAAAAAAAAAAAABzcQB+AAwAAAByAAABTgAAAXAAAAIyc3EAfgAOAAAAAnNxAH4ADAAAAHIAAAFOAAABcAAAAjJ1cQB+ABMAAAAEAAABcAAAAr4AAAAAAAAAAHVxAH4AEwAAAAQAAAIyAAACpAAAAAAAAAAAdwEAeHhzcQB+AABxAH4CU3QAelo6XFZBU1RfU3RlZmFuXHRnbWNoZXJyeVxFVFUxMjA0MjAxNyBwbGF0ZTFcMjAxN18wNF8xMl8wOV81MF81Mi0tRVRVMTIwNDE3UDEwMDFcU2VxdWVuY2VcRXhwNDAwIDAzIDAxIDAxXzAwMi0tTDM3LS1aMDMudGlmc3EAfgAFdxgAAAACAAAAAAAABXAAAAAAAAAEEAAAAAFzcQB+AAd3UQAAAAIAAAAAAAAA6AAAAAAAAAIxAAAAAgAAAAAAAAABAAAAAQAHVW5rbm93bgAAAAIAAAAAAAAAAAAAAAAAAAAAAAAAAAAAAAAAAAAAAAAAAHNxAH4ADAAAAGcAAAG8AAAA6AAAAjFzcQB+AA4AAAACc3EAfgAMAAAAZwAAAbwAAADoAAACMXVxAH4AEwAAAAQAAADoAAACpAAAAAAAAAAAdXEAfgATAAAABAAAAjEAAAKYAAAAAAAAAAB3AQB4eHNxAH4AAHEAfgBadABsWjpcVkFTVF9TdGVmYW5cdGdtY2hlcnJ5IEVUVSBwbGF0ZTEgMjkwMzIwMTdcMjAxN18wM18yOV8xMF81MV8xNi0tRVRVMjkwMzIwMTcwMDFcU2VxdWVuY2VfMDAxXEFGMDk4LS1MNDMudGlmc3EAfgAFdxgAAAACAAAAAAAABXAAAAAAAAAEEAAAAAFzcQB+AAd3UQAAAAIAAAAAAAADVAAAAAAAAAI+AAAAAgAAAAAAAAABAAAAAQAHVW5rbm93bgAAAAIAAAAAAAAAAAAAAAAAAAAAAAAAAAAAAAAAAAAAAAAAAHNxAH4ADAAAAJQAAAIVAAADVAAAAj5zcQB+AA4AAAACc3EAfgAMAAAAlAAAAhUAAANUAAACPnVxAH4AEwAAAAQAAANUAAAFaQAAAAAAAAAAdXEAfgATAAAABAAAAj4AAALSAAAAAAAAAAB3AQB4eHNxAH4AAHEAfgADdABqWjpcVkFTVF9TdGVmYW5cSW1hZ2VfcHJvY2Vzc2luZ1wyMDE3XzAyXzE1XzExXzQ2XzMwLS0xNTAyMjAxNyB0Z21jaGVycnkgRVRVMDAxXFNlcXVlbmNlXzAwMVxBRjE2NS0tTDA4LnRpZnNxAH4ABXcYAAAAAgAAAAAAAAVwAAAAAAAABBAAAAABc3EAfgAHd1EAAAACAAAAAAAAAosAAAAAAAACBwAAAAIAAAAAAAAAAQAAAAEAB1Vua25vd24AAAACAAAAAAAAAAAAAAAAAAAAAAAAAAAAAAAAAAAAAAAAAABzcQB+AAwAAACoAAAB6gAAAosAAAIHc3EAfgAOAAAAAnNxAH4ADAAAAKgAAAHqAAACiwAAAgd1cQB+ABMAAAAEAAACiwAABHUAAAAAAAAAAHVxAH4AEwAAAAQAAAIHAAACrwAAAAAAAAAAdwEAeHhzcQB+AABxAH4CU3QAelo6XFZBU1RfU3RlZmFuXHRnbWNoZXJyeVxFVFUxMjA0MjAxNyBwbGF0ZTFcMjAxN18wNF8xMl8wOV81MF81Mi0tRVRVMTIwNDE3UDEwMDFcU2VxdWVuY2VcRXhwNDAwIDAzIDAxIDAxXzAwMi0tTDI3LS1aMDQudGlmc3EAfgAFdxgAAAACAAAAAAAABXAAAAAAAAAEEAAAAAFzcQB+AAd3UQAAAAIAAAAAAAABMQAAAAAAAAIVAAAAAgAAAAAAAAABAAAAAQAHVW5rbm93bgAAAAIAAAAAAAAAAAAAAAAAAAAAAAAAAAAAAAAAAAAAAAAAAHNxAH4ADAAAAJMAAAGPAAABMQAAAhVzcQB+AA4AAAACc3EAfgAMAAAAkwAAAY8AAAExAAACFXVxAH4AEwAAAAQAAAExAAACwAAAAAAAAAAAdXEAfgATAAAABAAAAhUAAAKoAAAAAAAAAAB3AQB4eHNxAH4AAHEAfgBQdABxWjpcVkFTVF9TdGVmYW5cdGdtY2hlcnJ5XERDQSAxMTA1MjAxNyBQbGF0ZSAxXDIwMTdfMDVfMTBfMDlfMzZfMzMtLURDQSAxMTA1MjAxNyBQMTAwMVxTZXF1ZW5jZVxBRiAwMV8wMDMtLUw4Ny50aWZzcQB+AAV3GAAAAAIAAAAAAAAFcAAAAAAAAAQQAAAAAXNxAH4AB3dRAAAAAgAAAAAAAAEtAAAAAAAAAisAAAACAAAAAAAAAAEAAAABAAdVbmtub3duAAAAAgAAAAAAAAAAAAAAAAAAAAAAAAAAAAAAAAAAAAAAAAAAc3EAfgAMAAAAWAAAASoAAAEtAAACK3NxAH4ADgAAAAJzcQB+AAwAAABYAAABKgAAAS0AAAIrdXEAfgATAAAABAAAAS0AAAJXAAAAAAAAAAB1cQB+ABMAAAAEAAACKwAAAoMAAAAAAAAAAHcBAHh4c3EAfgAAcQB+AFB0AHFaOlxWQVNUX1N0ZWZhblx0Z21jaGVycnlcRENBIDExMDUyMDE3IFBsYXRlIDFcMjAxN18wNV8xMF8wOV8zNl8zMy0tRENBIDExMDUyMDE3IFAxMDAxXFNlcXVlbmNlXEFGIDAxXzAwMy0tTDQ0LnRpZnNxAH4ABXcYAAAAAgAAAAAAAAVwAAAAAAAABBAAAAABc3EAfgAHd1EAAAACAAAAAAAAApAAAAAAAAACXwAAAAIAAAAAAAAAAQAAAAEAB1Vua25vd24AAAACAAAAAAAAAAAAAAAAAAAAAAAAAAAAAAAAAAAAAAAAAABzcQB+AAwAAABhAAABAgAAApAAAAH+c3EAfgAOAAAAAnNxAH4ADAAAAGEAAAECAAACkAAAAf51cQB+ABMAAAAEAAACkAAAA5IAAAAAAAAAAHVxAH4AEwAAAAQAAAJfAAAB/gAAAAAAAAAAdwEAeHhzcQB+AABxAH4ARnQAa1o6XFZBU1RfU3RlZmFuXHRnbWNoZXJyeVxFVFUxMjA0MjAxNyBwbGF0ZTFcMjAxN18wNF8xMl8wOV81MF81Mi0tRVRVMTIwNDE3UDEwMDFcU2VxdWVuY2VcQUYgMDFfMDAzLS1MMTcudGlmc3EAfgAFdxgAAAACAAAAAAAABXAAAAAAAAAEEAAAAAFzcQB+AAd3UQAAAAIAAAAAAAAC6AAAAAAAAAHUAAAAAgAAAAAAAAABAAAAAQAHVW5rbm93bgAAAAIAAAAAAAAAAAAAAAAAAAAAAAAAAAAAAAAAAAAAAAAAAHNxAH4ADAAAAI0AAAGpAAAC6AAAAdRzcQB+AA4AAAACc3EAfgAMAAAAjQAAAakAAALoAAAB1HVxAH4AEwAAAAQAAALoAAAEkQAAAAAAAAAAdXEAfgATAAAABAAAAdQAAAJhAAAAAAAAAAB3AQB4eHNxAH4AAHEAfgCjdAB+WjpcVkFTVF9TdGVmYW5cdGdtY2hlcnJ5XEVUVTEyMDQyMDE3IHBsYXRlMVwyMDE3XzA0XzEyXzA5XzUwXzUyLS1FVFUxMjA0MTdQMTAwMVxTZXF1ZW5jZV8wMDFcRXhwNDAwIDAzIDAxIDAxXzI4Mi0tTDMzLS1aMDMudGlmc3EAfgAFdxgAAAACAAAAAAAABXAAAAAAAAAEEAAAAAFzcQB+AAd3UQAAAAIAAAAAAAAECAAAAAAAAAHwAAAAAgAAAAAAAAABAAAAAQAHVW5rbm93bgAAAAIAAAAAAAAAAAAAAAAAAAAAAAAAAAAAAAAAAAAAAAAAAHNxAH4ADAAAAJAAAAFmAAAECAAAAfBzcQB+AA4AAAACc3EAfgAMAAAAkAAAAWYAAAQIAAAB8HVxAH4AEwAAAAQAAAQIAAAFbgAAAAAAAAAAdXEAfgATAAAABAAAAfAAAAKAAAAAAAAAAAB3AQB4eHNxAH4AAHEAfgFfdABhWjpcVkFTVF9TdGVmYW5cSW1hZ2VfcHJvY2Vzc2luZ1wyMDE3XzAyXzE1XzExXzQ2XzMwLS0xNTAyMjAxNyB0Z21jaGVycnkgRVRVMDAxXFNlcXVlbmNlXEFGMDAzLnRpZnNxAH4ABXcYAAAAAgAAAAAAAAVwAAAAAAAABBAAAAABc3EAfgAHd1EAAAACAAAAAAAAAksAAAAAAAABpgAAAAIAAAAAAAAAAQAAAAEAB1Vua25vd24AAAACAAAAAAAAAksAAAAAAAAEmwAAAAAAAAGmAAAAAAAAAppzcQB+AAwAAAD1AAACUQAAAkgAAAGsc3EAfgAOAAAAAnNxAH4ADAAAAPUAAAJRAAACSAAAAax1cQB+ABMAAAAEAAACSAAABJkAAAAAAAAAAHVxAH4AEwAAAAQAAAGsAAACoQAAAAAAAAAAdwEAeHhzcQB+AABxAH4AIXQAe1o6XFZBU1RfU3RlZmFuXHRnbWNoZXJyeSBFVFUgcGxhdGUyIDI5MDMyMDE3XDIwMTdfMDNfMjlfMTNfMDZfMTktLUVUVTI5MDMyMDE3MDAyXFNlcXVlbmNlXEV4cDQwMCAwMyAwMSAwMV8wMDItLUwzMC0tWjAxLnRpZnNxAH4ABXcYAAAAAgAAAAAAAAVwAAAAAAAABBAAAAABc3EAfgAHd1EAAAACAAAAAAAAARQAAAAAAAACUgAAAAIAAAAAAAAAAQAAAAEAB1Vua25vd24AAAACAAAAAAAAAAAAAAAAAAAAAAAAAAAAAAAAAAAAAAAAAABzcQB+AAwAAACaAAACEgAAARQAAAJSc3EAfgAOAAAAAnNxAH4ADAAAAJoAAAISAAABFAAAAlJ1cQB+ABMAAAAEAAABFAAAAyYAAAAAAAAAAHVxAH4AEwAAAAQAAAJSAAAC7AAAAAAAAAAAdwEAeHhzcQB+AABxAH4AUHQAcVo6XFZBU1RfU3RlZmFuXHRnbWNoZXJyeVxEQ0EgMTEwNTIwMTcgUGxhdGUgMVwyMDE3XzA1XzEwXzA5XzM2XzMzLS1EQ0EgMTEwNTIwMTcgUDEwMDFcU2VxdWVuY2VcQUYgMDFfMDAzLS1MMDEudGlmc3EAfgAFdxgAAAACAAAAAAAABXAAAAAAAAAEEAAAAAFzcQB+AAd3UQAAAAIAAAAAAAACTAAAAAAAAAIbAAAAAgAAAAAAAAABAAAAAQAHVW5rbm93bgAAAAIAAAAAAAAAAAAAAAAAAAAAAAAAAAAAAAAAAAAAAAAAAHNxAH4ADAAAAF8AAAGdAAACTAAAAhtzcQB+AA4AAAACc3EAfgAMAAAAXwAAAZ0AAAJMAAACG3VxAH4AEwAAAAQAAAJMAAAD6QAAAAAAAAAAdXEAfgATAAAABAAAAhsAAAJ6AAAAAAAAAAB3AQB4eHNxAH4AAHEAfgIcdAB7WjpcVkFTVF9TdGVmYW5cdGdtY2hlcnJ5XERDQV8yNTA0MjAxN19QMlwyMDE3XzA0XzI2XzEyXzEzXzA0LS1EQ0FfMjUwNDIwMTdfUDIwMDFcU2VxdWVuY2VcRXhwNDAwIDAzIDAxIDAxXzAwMi0tTDEyLS1aMDIudGlmc3EAfgAFdxgAAAACAAAAAAAABXAAAAAAAAAEEAAAAAFzcQB+AAd3UQAAAAIAAAAAAAABQwAAAAAAAAILAAAAAgAAAAAAAAABAAAAAQAHVW5rbm93bgAAAAIAAAAAAAAAAAAAAAAAAAAAAAAAAAAAAAAAAAAAAAAAAHNxAH4ADAAAAIoAAAG/AAABQwAAAgtzcQB+AA4AAAACc3EAfgAMAAAAigAAAb8AAAFDAAACC3VxAH4AEwAAAAQAAAFDAAADAgAAAAAAAAAAdXEAfgATAAAABAAAAgsAAAKVAAAAAAAAAAB3AQB4eHNxAH4AAHEAfgBGdAB6WjpcVkFTVF9TdGVmYW5cdGdtY2hlcnJ5XEVUVTEyMDQyMDE3IHBsYXRlMVwyMDE3XzA0XzEyXzA5XzUwXzUyLS1FVFUxMjA0MTdQMTAwMVxTZXF1ZW5jZVxFeHA0MDAgMDMgMDEgMDFfMDAyLS1MNTItLVowNC50aWZzcQB+AAV3GAAAAAIAAAAAAAAFcAAAAAAAAAQQAAAAAXNxAH4AB3dRAAAAAgAAAAAAAAFmAAAAAAAAAiUAAAACAAAAAAAAAAEAAAABAAdVbmtub3duAAAAAgAAAAAAAAAAAAAAAAAAAAAAAAAAAAAAAAAAAAAAAAAAc3EAfgAMAAAAYwAAAgIAAAFmAAACJXNxAH4ADgAAAAJzcQB+AAwAAABjAAACAgAAAWYAAAIldXEAfgATAAAABAAAAWYAAANoAAAAAAAAAAB1cQB+ABMAAAAEAAACJQAAAogAAAAAAAAAAHcBAHh4c3EAfgAAcQB+AFp0AH9aOlxWQVNUX1N0ZWZhblx0Z21jaGVycnkgRVRVIHBsYXRlMSAyOTAzMjAxN1wyMDE3XzAzXzI5XzEwXzUxXzE2LS1FVFUyOTAzMjAxNzAwMVxTZXF1ZW5jZV8wMDFcRXhwNDAwIDAzIDAxIDAxXzA5Ny0tTDM2LS1aMDIudGlmc3EAfgAFdxgAAAACAAAAAAAABXAAAAAAAAAEEAAAAAFzcQB+AAd3UQAAAAIAAAAAAAAAzAAAAAAAAAJ9AAAAAgAAAAAAAAABAAAAAQAHVW5rbm93bgAAAAIAAAAAAAAAAAAAAAAAAAAAAAAAAAAAAAAAAAAAAAAAAHNxAH4ADAAAAJEAAAIoAAAAzAAAAn1zcQB+AA4AAAACc3EAfgAMAAAAkQAAAigAAADMAAACfXVxAH4AEwAAAAQAAADMAAAC9AAAAAAAAAAAdXEAfgATAAAABAAAAn0AAAMOAAAAAAAAAAB3AQB4eHNxAH4AAHEAfgBGdABrWjpcVkFTVF9TdGVmYW5cdGdtY2hlcnJ5XEVUVTEyMDQyMDE3IHBsYXRlMVwyMDE3XzA0XzEyXzA5XzUwXzUyLS1FVFUxMjA0MTdQMTAwMVxTZXF1ZW5jZVxBRiAwMV8wMDMtLUwwMi50aWZzcQB+AAV3GAAAAAIAAAAAAAAFcAAAAAAAAAQQAAAAAXNxAH4AB3dRAAAAAgAAAAAAAAFWAAAAAAAAAj4AAAACAAAAAAAAAAEAAAABAAdVbmtub3duAAAAAgAAAAAAAAAAAAAAAAAAAAAAAAAAAAAAAAAAAAAAAAAAc3EAfgAMAAAAhgAAAcIAAAFWAAACPnNxAH4ADgAAAAJzcQB+AAwAAACGAAABwgAAAVYAAAI+dXEAfgATAAAABAAAAVYAAAMYAAAAAAAAAAB1cQB+ABMAAAAEAAACPgAAAsQAAAAAAAAAAHcBAHh4c3EAfgAAcQB+ABd0AGpaOlxWQVNUX1N0ZWZhblxJbWFnZV9wcm9jZXNzaW5nXDIwMTdfMDJfMTVfMTFfNDZfMzAtLTE1MDIyMDE3IHRnbWNoZXJyeSBFVFUwMDFcU2VxdWVuY2VfMDAxXEFGMTY1LS1MMDIudGlmc3EAfgAFdxgAAAACAAAAAAAABXAAAAAAAAAEEAAAAAFzcQB+AAd3UQAAAAIAAAAAAAACQAAAAAAAAAH7AAAAAgAAAAAAAAABAAAAAQAHVW5rbm93bgAAAAIAAAAAAAAAAAAAAAAAAAAAAAAAAAAAAAAAAAAAAAAAAHNxAH4ADAAAAMgAAAKOAAACQAAAAftzcQB+AA4AAAACc3EAfgAMAAAAyAAAAo4AAAJAAAAB+3VxAH4AEwAAAAQAAAJAAAAEzgAAAAAAAAAAdXEAfgATAAAABAAAAfsAAALDAAAAAAAAAAB3AQB4eHNxAH4AAHEAfgCjdABrWjpcVkFTVF9TdGVmYW5cdGdtY2hlcnJ5XEVUVTEyMDQyMDE3IHBsYXRlMVwyMDE3XzA0XzEyXzA5XzUwXzUyLS1FVFUxMjA0MTdQMTAwMVxTZXF1ZW5jZVxBRiAwMV8wMDMtLUw4OC50aWZzcQB+AAV3GAAAAAIAAAAAAAAFcAAAAAAAAAQQAAAAAXNxAH4AB3dRAAAAAgAAAAAAAAOqAAAAAAAAAggAAAACAAAAAAAAAAEAAAABAAdVbmtub3duAAAAAgAAAAAAAAAAAAAAAAAAAAAAAAAAAAAAAAAAAAAAAAAAc3EAfgAMAAAAigAAAZ4AAAOqAAACCHNxAH4ADgAAAAJzcQB+AAwAAACKAAABngAAA6oAAAIIdXEAfgATAAAABAAAA6oAAAVIAAAAAAAAAAB1cQB+ABMAAAAEAAACCAAAApIAAAAAAAAAAHcBAHh4c3EAfgAAcQB+Ahx0AHtaOlxWQVNUX1N0ZWZhblx0Z21jaGVycnlcRENBXzI1MDQyMDE3X1AyXDIwMTdfMDRfMjZfMTJfMTNfMDQtLURDQV8yNTA0MjAxN19QMjAwMVxTZXF1ZW5jZVxFeHA0MDAgMDMgMDEgMDFfMDAyLS1MMDItLVowMy50aWZzcQB+AAV3GAAAAAIAAAAAAAAFcAAAAAAAAAQQAAAAAXNxAH4AB3dRAAAAAgAAAAAAAAGWAAAAAAAAAigAAAACAAAAAAAAAAEAAAABAAdVbmtub3duAAAAAgAAAAAAAAAAAAAAAAAAAAAAAAAAAAAAAAAAAAAAAAAAc3EAfgAMAAAAdQAAAeEAAAGWAAACKHNxAH4ADgAAAAJzcQB+AAwAAAB1AAAB4QAAAZYAAAIodXEAfgATAAAABAAAAZYAAAN3AAAAAAAAAAB1cQB+ABMAAAAEAAACKAAAAp0AAAAAAAAAAHcBAHh4c3EAfgAAcQB+ACF0AGhaOlxWQVNUX1N0ZWZhblx0Z21jaGVycnkgRVRVIHBsYXRlMiAyOTAzMjAxN1wyMDE3XzAzXzI5XzEzXzA2XzE5LS1FVFUyOTAzMjAxNzAwMlxTZXF1ZW5jZVxBRjAwMy0tTDExLnRpZnNxAH4ABXcYAAAAAgAAAAAAAAVwAAAAAAAABBAAAAABc3EAfgAHd1EAAAACAAAAAAAAASAAAAAAAAACagAAAAIAAAAAAAAAAQAAAAEAB1Vua25vd24AAAACAAAAAAAAAAAAAAAAAAAAAAAAAAAAAAAAAAAAAAAAAABzcQB+AAwAAACKAAACeAAAASAAAAJqc3EAfgAOAAAAAnNxAH4ADAAAAIoAAAJ4AAABIAAAAmp1cQB+ABMAAAAEAAABIAAAA5gAAAAAAAAAAHVxAH4AEwAAAAQAAAJqAAAC9AAAAAAAAAAAdwEAeHhzcQB+AABxAH4AWnQAbFo6XFZBU1RfU3RlZmFuXHRnbWNoZXJyeSBFVFUgcGxhdGUxIDI5MDMyMDE3XDIwMTdfMDNfMjlfMTBfNTFfMTYtLUVUVTI5MDMyMDE3MDAxXFNlcXVlbmNlXzAwMVxBRjA5OC0tTDE2LnRpZnNxAH4ABXcYAAAAAgAAAAAAAAVwAAAAAAAABBAAAAABc3EAfgAHd1EAAAACAAAAAAAAAIkAAAAAAAACUQAAAAIAAAAAAAAAAQAAAAEAB1Vua25vd24AAAACAAAAAAAAAAAAAAAAAAAAAAAAAAAAAAAAAAAAAAAAAABzcQB+AAwAAADFAAACYwAAAIkAAAJRc3EAfgAOAAAAAnNxAH4ADAAAAMUAAAJjAAAAiQAAAlF1cQB+ABMAAAAEAAAAiQAAAuwAAAAAAAAAAHVxAH4AEwAAAAQAAAJRAAADFgAAAAAAAAAAdwEAeHhzcQB+AABxAH4AUHQAgFo6XFZBU1RfU3RlZmFuXHRnbWNoZXJyeVxEQ0EgMTEwNTIwMTcgUGxhdGUgMVwyMDE3XzA1XzEwXzA5XzM2XzMzLS1EQ0EgMTEwNTIwMTcgUDEwMDFcU2VxdWVuY2VcRXhwNDAwIDAzIDAxIDAxXzAwMi0tTDA1LS1aMDQudGlmc3EAfgAFdxgAAAACAAAAAAAABXAAAAAAAAAEEAAAAAFzcQB+AAd3UQAAAAIAAAAAAAACDwAAAAAAAAIbAAAAAgAAAAAAAAABAAAAAQAHVW5rbm93bgAAAAIAAAAAAAAAAAAAAAAAAAAAAAAAAAAAAAAAAAAAAAAAAHNxAH4ADAAAAFsAAAG3AAACDwAAAhtzcQB+AA4AAAACc3EAfgAMAAAAWwAAAbcAAAIPAAACG3VxAH4AEwAAAAQAAAIPAAADxgAAAAAAAAAAdXEAfgATAAAABAAAAhsAAAJ2AAAAAAAAAAB3AQB4eHNxAH4AAHEAfgBQdACAWjpcVkFTVF9TdGVmYW5cdGdtY2hlcnJ5XERDQSAxMTA1MjAxNyBQbGF0ZSAxXDIwMTdfMDVfMTBfMDlfMzZfMzMtLURDQSAxMTA1MjAxNyBQMTAwMVxTZXF1ZW5jZVxFeHA0MDAgMDMgMDEgMDFfMDAyLS1MNjktLVowMy50aWZzcQB+AAV3GAAAAAIAAAAAAAAFcAAAAAAAAAQQAAAAAXNxAH4AB3dRAAAAAgAAAAAAAAHYAAAAAAAAApAAAAACAAAAAAAAAAEAAAABAAdVbmtub3duAAAAAgAAAAAAAAAAAAAAAAAAAAAAAAAAAAAAAAAAAAAAAAAAc3EAfgAMAAAAUwAAARIAAAHYAAACPXNxAH4ADgAAAAJzcQB+AAwAAABTAAABEgAAAdgAAAI9dXEAfgATAAAABAAAAdgAAALqAAAAAAAAAAB1cQB+ABMAAAAEAAACkAAAAj0AAAAAAAAAAHcBAHh4c3EAfgAAcQB+AFp0AGhaOlxWQVNUX1N0ZWZhblx0Z21jaGVycnkgRVRVIHBsYXRlMSAyOTAzMjAxN1wyMDE3XzAzXzI5XzEwXzUxXzE2LS1FVFUyOTAzMjAxNzAwMVxTZXF1ZW5jZVxBRjAwMy0tTDI1LnRpZnNxAH4ABXcYAAAAAgAAAAAAAAVwAAAAAAAABBAAAAABc3EAfgAHd1EAAAACAAAAAAAAA1YAAAAAAAABcQAAAAIAAAAAAAAAAQAAAAEAB1Vua25vd24AAAACAAAAAAAAAAAAAAAAAAAAAAAAAAAAAAAAAAAAAAAAAABzcQB+AAwAAADDAAACFgAAA1YAAAFxc3EAfgAOAAAAAnNxAH4ADAAAAMMAAAIWAAADVgAAAXF1cQB+ABMAAAAEAAADVgAABWwAAAAAAAAAAHVxAH4AEwAAAAQAAAFxAAACNAAAAAAAAAAAdwEAeHhzcQB+AABxAH4AUHQAcVo6XFZBU1RfU3RlZmFuXHRnbWNoZXJyeVxEQ0EgMTEwNTIwMTcgUGxhdGUgMVwyMDE3XzA1XzEwXzA5XzM2XzMzLS1EQ0EgMTEwNTIwMTcgUDEwMDFcU2VxdWVuY2VcQUYgMDFfMDAzLS1MNTAudGlmc3EAfgAFdxgAAAACAAAAAAAABXAAAAAAAAAEEAAAAAFzcQB+AAd3UQAAAAIAAAAAAAACVQAAAAAAAAJ6AAAAAgAAAAAAAAABAAAAAQAHVW5rbm93bgAAAAIAAAAAAAAAAAAAAAAAAAAAAAAAAAAAAAAAAAAAAAAAAHNxAH4ADAAAAHIAAAHXAAACVQAAAghzcQB+AA4AAAACc3EAfgAMAAAAcgAAAdcAAAJVAAACCHVxAH4AEwAAAAQAAAJVAAAELAAAAAAAAAAAdXEAfgATAAAABAAAAnoAAAIIAAAAAAAAAAB3AQB4eHNxAH4AAHEAfgBQdACAWjpcVkFTVF9TdGVmYW5cdGdtY2hlcnJ5XERDQSAxMTA1MjAxNyBQbGF0ZSAxXDIwMTdfMDVfMTBfMDlfMzZfMzMtLURDQSAxMTA1MjAxNyBQMTAwMVxTZXF1ZW5jZVxFeHA0MDAgMDMgMDEgMDFfMDAyLS1MMzAtLVowNC50aWZzcQB+AAV3GAAAAAIAAAAAAAAFcAAAAAAAAAQQAAAAAXNxAH4AB3dRAAAAAgAAAAAAAAEeAAAAAAAAAiYAAAACAAAAAAAAAAEAAAABAAdVbmtub3duAAAAAgAAAAAAAAAAAAAAAAAAAAAAAAAAAAAAAAAAAAAAAAAAc3EAfgAMAAAAUgAAATEAAAEeAAACJnNxAH4ADgAAAAJzcQB+AAwAAABSAAABMQAAAR4AAAImdXEAfgATAAAABAAAAR4AAAJPAAAAAAAAAAB1cQB+ABMAAAAEAAACJgAAAngAAAAAAAAAAHcBAHh4c3EAfgAAcQB+AcF0AAZSb3c4NzBzcQB+AAV3GAAAAAIAAAAAAAAFcAAAAAAAAAQQAAAAAXNxAH4AB3dRAAAAAgAAAAAAAAMcAAAAAAAAAVUAAAACAAAAAAAAAAEAAAABAAdVbmtub3duAAAAAgAAAAAAAAAAAAAAAAAAAAAAAAAAAAAAAAAAAAAAAAAAc3EAfgAMAAAAUAAAAXYAAAMcAAABVXNxAH4ADgAAAAJzcQB+AAwAAABQAAABdgAAAxwAAAFVdXEAfgATAAAABAAAAxwAAASSAAAAAAAAAAB1cQB+ABMAAAAEAAABVQAAAaUAAAAAAAAAAHcBAHh4c3EAfgAAcQB+AFp0AGxaOlxWQVNUX1N0ZWZhblx0Z21jaGVycnkgRVRVIHBsYXRlMSAyOTAzMjAxN1wyMDE3XzAzXzI5XzEwXzUxXzE2LS1FVFUyOTAzMjAxNzAwMVxTZXF1ZW5jZV8wMDFcQUYwOTgtLUwyMS50aWZzcQB+AAV3GAAAAAIAAAAAAAAFcAAAAAAAAAQQAAAAAXNxAH4AB3dRAAAAAgAAAAAAAADEAAAAAAAAAlQAAAACAAAAAAAAAAEAAAABAAdVbmtub3duAAAAAgAAAAAAAAAAAAAAAAAAAAAAAAAAAAAAAAAAAAAAAAAAc3EAfgAMAAAAqgAAAj0AAADEAAACVHNxAH4ADgAAAAJzcQB+AAwAAACqAAACPQAAAMQAAAJUdXEAfgATAAAABAAAAMQAAAMBAAAAAAAAAAB1cQB+ABMAAAAEAAACVAAAAv4AAAAAAAAAAHcBAHh4c3EAfgAAcQB+AFp0AH9aOlxWQVNUX1N0ZWZhblx0Z21jaGVycnkgRVRVIHBsYXRlMSAyOTAzMjAxN1wyMDE3XzAzXzI5XzEwXzUxXzE2LS1FVFUyOTAzMjAxNzAwMVxTZXF1ZW5jZV8wMDFcRXhwNDAwIDAzIDAxIDAxXzA5Ny0tTDIwLS1aMDIudGlmc3EAfgAFdxgAAAACAAAAAAAABXAAAAAAAAAEEAAAAAFzcQB+AAd3UQAAAAIAAAAAAAAAzQAAAAAAAAIcAAAAAgAAAAAAAAABAAAAAQAHVW5rbm93bgAAAAIAAAAAAAAAAAAAAAAAAAAAAAAAAAAAAAAAAAAAAAAAAHNxAH4ADAAAAH0AAAIIAAAAzQAAAhxzcQB+AA4AAAACc3EAfgAMAAAAfQAAAggAAADNAAACHHVxAH4AEwAAAAQAAADNAAAC1QAAAAAAAAAAdXEAfgATAAAABAAAAhwAAAKZAAAAAAAAAAB3AQB4eHNxAH4AAHEAfgADdABqWjpcVkFTVF9TdGVmYW5cSW1hZ2VfcHJvY2Vzc2luZ1wyMDE3XzAyXzE1XzExXzQ2XzMwLS0xNTAyMjAxNyB0Z21jaGVycnkgRVRVMDAxXFNlcXVlbmNlXzAwMVxBRjE2NS0tTDAzLnRpZnNxAH4ABXcYAAAAAgAAAAAAAAVwAAAAAAAABBAAAAABc3EAfgAHd1EAAAACAAAAAAAAAmgAAAAAAAAB2gAAAAIAAAAAAAAAAQAAAAEAB1Vua25vd24AAAACAAAAAAAAAAAAAAAAAAAAAAAAAAAAAAAAAAAAAAAAAABzcQB+AAwAAADVAAACZQAAAmgAAAHac3EAfgAOAAAAAnNxAH4ADAAAANUAAAJlAAACaAAAAdp1cQB+ABMAAAAEAAACaAAABM0AAAAAAAAAAHVxAH4AEwAAAAQAAAHaAAACrwAAAAAAAAAAdwEAeHhzcQB+AABxAH4Ao3QAa1o6XFZBU1RfU3RlZmFuXHRnbWNoZXJyeVxFVFUxMjA0MjAxNyBwbGF0ZTFcMjAxN18wNF8xMl8wOV81MF81Mi0tRVRVMTIwNDE3UDEwMDFcU2VxdWVuY2VcQUYgMDFfMDAzLS1MNzMudGlmc3EAfgAFdxgAAAACAAAAAAAABXAAAAAAAAAEEAAAAAFzcQB+AAd3UQAAAAIAAAAAAAABRQAAAAAAAAIiAAAAAgAAAAAAAAABAAAAAQAHVW5rbm93bgAAAAIAAAAAAAAAAAAAAAAAAAAAAAAAAAAAAAAAAAAAAAAAAHNxAH4ADAAAAH4AAAGQAAABRQAAAiJzcQB+AA4AAAACc3EAfgAMAAAAfgAAAZAAAAFFAAACInVxAH4AEwAAAAQAAAFFAAAC1QAAAAAAAAAAdXEAfgATAAAABAAAAiIAAAKgAAAAAAAAAAB3AQB4eHNxAH4AAHEAfgBadABsWjpcVkFTVF9TdGVmYW5cdGdtY2hlcnJ5IEVUVSBwbGF0ZTEgMjkwMzIwMTdcMjAxN18wM18yOV8xMF81MV8xNi0tRVRVMjkwMzIwMTcwMDFcU2VxdWVuY2VfMDAxXEFGMDk4LS1MMDUudGlmc3EAfgAFdxgAAAACAAAAAAAABXAAAAAAAAAEEAAAAAFzcQB+AAd3UQAAAAIAAAAAAAAAmQAAAAAAAAJSAAAAAgAAAAAAAAABAAAAAQAHVW5rbm93bgAAAAIAAAAAAAAAAAAAAAAAAAAAAAAAAAAAAAAAAAAAAAAAAHNxAH4ADAAAAKgAAAI3AAAAmQAAAlJzcQB+AA4AAAACc3EAfgAMAAAAqAAAAjcAAACZAAACUnVxAH4AEwAAAAQAAACZAAAC0AAAAAAAAAAAdXEAfgATAAAABAAAAlIAAAL6AAAAAAAAAAB3AQB4eHNxAH4AAHEAfgD1dABmWjpcVkFTVF9TdGVmYW5cSW1hZ2VfcHJvY2Vzc2luZ1wyMDE3XzAyXzE1XzExXzQ2XzMwLS0xNTAyMjAxNyB0Z21jaGVycnkgRVRVMDAxXFNlcXVlbmNlXEFGMDAzLS1MMTIudGlmc3EAfgAFdxgAAAACAAAAAAAABXAAAAAAAAAEEAAAAAFzcQB+AAd3UQAAAAIAAAAAAAACeAAAAAAAAAIdAAAAAgAAAAAAAAABAAAAAQAHVW5rbm93bgAAAAIAAAAAAAAAAAAAAAAAAAAAAAAAAAAAAAAAAAAAAAAAAHNxAH4ADAAAAOUAAAIOAAACeAAAAh1zcQB+AA4AAAACc3EAfgAMAAAA5QAAAg4AAAJ4AAACHXVxAH4AEwAAAAQAAAJ4AAAEhgAAAAAAAAAAdXEAfgATAAAABAAAAh0AAAMCAAAAAAAAAAB3AQB4eHNxAH4AAHEAfgCjdABvWjpcVkFTVF9TdGVmYW5cdGdtY2hlcnJ5XEVUVTEyMDQyMDE3IHBsYXRlMVwyMDE3XzA0XzEyXzA5XzUwXzUyLS1FVFUxMjA0MTdQMTAwMVxTZXF1ZW5jZV8wMDFcQUYgMDFfMjgzLS1MMzIudGlmc3EAfgAFdxgAAAACAAAAAAAABXAAAAAAAAAEEAAAAAFzcQB+AAd3UQAAAAIAAAAAAAAC5gAAAAAAAAImAAAAAgAAAAAAAAABAAAAAQAHVW5rbm93bgAAAAIAAAAAAAAAAAAAAAAAAAAAAAAAAAAAAAAAAAAAAAAAAHNxAH4ADAAAAIIAAAINAAAA2QAAAiZzcQB+AA4AAAACc3EAfgAMAAAAggAAAg0AAADZAAACJnVxAH4AEwAAAAQAAALmAAAA2QAAAAAAAAAAdXEAfgATAAAABAAAAiYAAAKoAAAAAAAAAAB3AQB4eHNxAH4AAHEAfgD1dABmWjpcVkFTVF9TdGVmYW5cSW1hZ2VfcHJvY2Vzc2luZ1wyMDE3XzAyXzE1XzExXzQ2XzMwLS0xNTAyMjAxNyB0Z21jaGVycnkgRVRVMDAxXFNlcXVlbmNlXEFGMDAzLS1MMTkudGlmc3EAfgAFdxgAAAACAAAAAAAABXAAAAAAAAAEEAAAAAFzcQB+AAd3UQAAAAIAAAAAAAACkgAAAAAAAAHQAAAAAgAAAAAAAAABAAAAAQAHVW5rbm93bgAAAAIAAAAAAAAAAAAAAAAAAAAAAAAAAAAAAAAAAAAAAAAAAHNxAH4ADAAAAL4AAAInAAACkgAAAdBzcQB+AA4AAAACc3EAfgAMAAAAvgAAAicAAAKSAAAB0HVxAH4AEwAAAAQAAAKSAAAEuQAAAAAAAAAAdXEAfgATAAAABAAAAdAAAAKOAAAAAAAAAAB3AQB4eHNxAH4AAHEAfgBQdABxWjpcVkFTVF9TdGVmYW5cdGdtY2hlcnJ5XERDQSAxMTA1MjAxNyBQbGF0ZSAxXDIwMTdfMDVfMTBfMDlfMzZfMzMtLURDQSAxMTA1MjAxNyBQMTAwMVxTZXF1ZW5jZVxBRiAwMV8wMDMtLUw3NC50aWZzcQB+AAV3GAAAAAIAAAAAAAAFcAAAAAAAAAQQAAAAAXNxAH4AB3dRAAAAAgAAAAAAAAEdAAAAAAAAAj8AAAACAAAAAAAAAAEAAAABAAdVbmtub3duAAAAAgAAAAAAAAAAAAAAAAAAAAAAAAAAAAAAAAAAAAAAAAAAc3EAfgAMAAAAXwAAAX4AAAEdAAACP3NxAH4ADgAAAAJzcQB+AAwAAABfAAABfgAAAR0AAAI/dXEAfgATAAAABAAAAR0AAAKbAAAAAAAAAAB1cQB+ABMAAAAEAAACPwAAAp4AAAAAAAAAAHcBAHh4c3EAfgAAcQB+AEZ0AHpaOlxWQVNUX1N0ZWZhblx0Z21jaGVycnlcRVRVMTIwNDIwMTcgcGxhdGUxXDIwMTdfMDRfMTJfMDlfNTBfNTItLUVUVTEyMDQxN1AxMDAxXFNlcXVlbmNlXEV4cDQwMCAwMyAwMSAwMV8wMDItLUw0Ny0tWjAyLnRpZnNxAH4ABXcYAAAAAgAAAAAAAAVwAAAAAAAABBAAAAABc3EAfgAHd1EAAAACAAAAAAAAAWwAAAAAAAACGQAAAAIAAAAAAAAAAQAAAAEAB1Vua25vd24AAAACAAAAAAAAAAAAAAAAAAAAAAAAAAAAAAAAAAAAAAAAAABzcQB+AAwAAABlAAABcAAAAWwAAAIZc3EAfgAOAAAAAnNxAH4ADAAAAGUAAAFwAAABbAAAAhl1cQB+ABMAAAAEAAABbAAAAtwAAAAAAAAAAHVxAH4AEwAAAAQAAAIZAAACfgAAAAAAAAAAdwEAeHhzcQB+AABxAH4ARnQAa1o6XFZBU1RfU3RlZmFuXHRnbWNoZXJyeVxFVFUxMjA0MjAxNyBwbGF0ZTFcMjAxN18wNF8xMl8wOV81MF81Mi0tRVRVMTIwNDE3UDEwMDFcU2VxdWVuY2VcQUYgMDFfMDAzLS1MNjUudGlmc3EAfgAFdxgAAAACAAAAAAAABXAAAAAAAAAEEAAAAAFzcQB+AAd3UQAAAAIAAAAAAAABSQAAAAAAAAHeAAAAAgAAAAAAAAABAAAAAQAHVW5rbm93bgAAAAIAAAAAAAAAAAAAAAAAAAAAAAAAAAAAAAAAAAAAAAAAAHNxAH4ADAAAAHAAAAGVAAABSQAAAd5zcQB+AA4AAAACc3EAfgAMAAAAcAAAAZUAAAFJAAAB3nVxAH4AEwAAAAQAAAFJAAAC3gAAAAAAAAAAdXEAfgATAAAABAAAAd4AAAJOAAAAAAAAAAB3AQB4eHNxAH4AAHEAfgBQdABxWjpcVkFTVF9TdGVmYW5cdGdtY2hlcnJ5XERDQSAxMTA1MjAxNyBQbGF0ZSAxXDIwMTdfMDVfMTBfMDlfMzZfMzMtLURDQSAxMTA1MjAxNyBQMTAwMVxTZXF1ZW5jZVxBRiAwMV8wMDMtLUw2Ni50aWZzcQB+AAV3GAAAAAIAAAAAAAAFcAAAAAAAAAQQAAAAAXNxAH4AB3dRAAAAAgAAAAAAAAJnAAAAAAAAAnQAAAACAAAAAAAAAAEAAAABAAdVbmtub3duAAAAAgAAAAAAAAAAAAAAAAAAAAAAAAAAAAAAAAAAAAAAAAAAc3EAfgAMAAAAagAAAeEAAAJnAAACCnNxAH4ADgAAAAJzcQB+AAwAAABqAAAB4QAAAmcAAAIKdXEAfgATAAAABAAAAmcAAARIAAAAAAAAAAB1cQB+ABMAAAAEAAACdAAAAgoAAAAAAAAAAHcBAHh4c3EAfgAAcQB+AcF0AAZSb3c3NDVzcQB+AAV3GAAAAAIAAAAAAAAFcAAAAAAAAAQQAAAAAXNxAH4AB3dRAAAAAgAAAAAAAALpAAAAAAAAAdsAAAACAAAAAAAAAAEAAAABAAdVbmtub3duAAAAAgAAAAAAAAAAAAAAAAAAAAAAAAAAAAAAAAAAAAAAAAAAc3EAfgAMAAAAaAAAAdUAAALpAAAB23NxAH4ADgAAAAJzcQB+AAwAAABoAAAB1QAAAukAAAHbdXEAfgATAAAABAAAAukAAAS+AAAAAAAAAAB1cQB+ABMAAAAEAAAB2wAAAkMAAAAAAAAAAHcBAHh4c3EAfgAAcQB+AcF0AAZSb3c5ODZzcQB+AAV3GAAAAAIAAAAAAAAFcAAAAAAAAAQQAAAAAXNxAH4AB3dRAAAAAgAAAAAAAALNAAAAAAAAAaYAAAACAAAAAAAAAAEAAAABAAdVbmtub3duAAAAAgAAAAAAAAAAAAAAAAAAAAAAAAAAAAAAAAAAAAAAAAAAc3EAfgAMAAAAfgAAAiAAAALNAAABpnNxAH4ADgAAAAJzcQB+AAwAAAB+AAACIAAAAs0AAAGmdXEAfgATAAAABAAAAs0AAATtAAAAAAAAAAB1cQB+ABMAAAAEAAABpgAAAiQAAAAAAAAAAHcBAHh4c3EAfgAAcQB+AEZ0AHpaOlxWQVNUX1N0ZWZhblx0Z21jaGVycnlcRVRVMTIwNDIwMTcgcGxhdGUxXDIwMTdfMDRfMTJfMDlfNTBfNTItLUVUVTEyMDQxN1AxMDAxXFNlcXVlbmNlXEV4cDQwMCAwMyAwMSAwMV8wMDItLUwzMS0tWjA0LnRpZnNxAH4ABXcYAAAAAgAAAAAAAAVwAAAAAAAABBAAAAABc3EAfgAHd1EAAAACAAAAAAAAAYgAAAAAAAACQAAAAAIAAAAAAAAAAQAAAAEAB1Vua25vd24AAAACAAAAAAAAAAAAAAAAAAAAAAAAAAAAAAAAAAAAAAAAAABzcQB+AAwAAABmAAABkQAAAYgAAAJAc3EAfgAOAAAAAnNxAH4ADAAAAGYAAAGRAAABiAAAAkB1cQB+ABMAAAAEAAABiAAAAxkAAAAAAAAAAHVxAH4AEwAAAAQAAAJAAAACpgAAAAAAAAAAdwEAeHhzcQB+AABxAH4Ao3QAb1o6XFZBU1RfU3RlZmFuXHRnbWNoZXJyeVxFVFUxMjA0MjAxNyBwbGF0ZTFcMjAxN18wNF8xMl8wOV81MF81Mi0tRVRVMTIwNDE3UDEwMDFcU2VxdWVuY2VfMDAxXEFGIDAxXzI4My0tTDI0LnRpZnNxAH4ABXcYAAAAAgAAAAAAAAVwAAAAAAAABBAAAAABc3EAfgAHd1EAAAACAAAAAAAAATAAAAAAAAACKAAAAAIAAAAAAAAAAQAAAAEAB1Vua25vd24AAAACAAAAAAAAAAAAAAAAAAAAAAAAAAAAAAAAAAAAAAAAAABzcQB+AAwAAAB2AAAB4AAAATAAAAIoc3EAfgAOAAAAAnNxAH4ADAAAAHYAAAHgAAABMAAAAih1cQB+ABMAAAAEAAABMAAAAxAAAAAAAAAAAHVxAH4AEwAAAAQAAAIoAAACngAAAAAAAAAAdwEAeHhzcQB+AABxAH4BwXQABlJvdzUwMHNxAH4ABXcYAAAAAgAAAAAAAAVwAAAAAAAABBAAAAABc3EAfgAHd1EAAAACAAAAAAAAAeMAAAAAAAAAjwAAAAIAAAAAAAAAAQAAAAEAB1Vua25vd24AAAACAAAAAAAAAAAAAAAAAAAAAAAAAAAAAAAAAAAAAAAAAABzcQB+AAwAAABdAAABUgAAAeMAAACPc3EAfgAOAAAAAnNxAH4ADAAAAF0AAAFSAAAB4wAAAI91cQB+ABMAAAAEAAAB4wAAAzUAAAAAAAAAAHVxAH4AEwAAAAQAAACPAAAA7AAAAAAAAAAAdwEAeHhzcQB+AABxAH4BwXQABlJvdzg2MXNxAH4ABXcYAAAAAgAAAAAAAAVwAAAAAAAABBAAAAABc3EAfgAHd1EAAAACAAAAAAAAArEAAAAAAAABrwAAAAIAAAAAAAAAAQAAAAEAB1Vua25vd24AAAACAAAAAAAAAAAAAAAAAAAAAAAAAAAAAAAAAAAAAAAAAABzcQB+AAwAAACHAAABngAAArEAAAGvc3EAfgAOAAAAAnNxAH4ADAAAAIcAAAGeAAACsQAAAa91cQB+ABMAAAAEAAACsQAABE8AAAAAAAAAAHVxAH4AEwAAAAQAAAGvAAACNgAAAAAAAAAAdwEAeHhzcQB+AABxAH4CU3QAb1o6XFZBU1RfU3RlZmFuXHRnbWNoZXJyeVxFVFUxMjA0MjAxNyBwbGF0ZTFcMjAxN18wNF8xMl8wOV81MF81Mi0tRVRVMTIwNDE3UDEwMDFcU2VxdWVuY2VfMDAxXEFGIDAxXzI4My0tTDE2LnRpZnNxAH4ABXcYAAAAAgAAAAAAAAVwAAAAAAAABBAAAAABc3EAfgAHd1EAAAACAAAAAAAAAOoAAAAAAAACxAAAAAIAAAAAAAAAAQAAAAEAB1Vua25vd24AAAACAAAAAAAAAAAAAAAAAAAAAAAAAAAAAAAAAAAAAAAAAABzcQB+AAwAAACCAAABtwAAAOoAAALEc3EAfgAOAAAAAnNxAH4ADAAAAIIAAAG3AAAA6gAAAsR1cQB+ABMAAAAEAAAA6gAAAqEAAAAAAAAAAHVxAH4AEwAAAAQAAALEAAADRgAAAAAAAAAAdwEAeHhzcQB+AABxAH4AF3QAZlo6XFZBU1RfU3RlZmFuXEltYWdlX3Byb2Nlc3NpbmdcMjAxN18wMl8xNV8xMV80Nl8zMC0tMTUwMjIwMTcgdGdtY2hlcnJ5IEVUVTAwMVxTZXF1ZW5jZVxBRjAwMy0tTDQ1LnRpZnNxAH4ABXcYAAAAAgAAAAAAAAVwAAAAAAAABBAAAAABc3EAfgAHd1EAAAACAAAAAAAAAgsAAAAAAAACHgAAAAIAAAAAAAAAAQAAAAEAB1Vua25vd24AAAACAAAAAAAAAAAAAAAAAAAAAAAAAAAAAAAAAAAAAAAAAABzcQB+AAwAAABzAAACawAAAgsAAAIec3EAfgAOAAAAAnNxAH4ADAAAAHMAAAJrAAACCwAAAh51cQB+ABMAAAAEAAACCwAABHYAAAAAAAAAAHVxAH4AEwAAAAQAAAIeAAACkQAAAAAAAAAAdwEAeHhzcQB+AABxAH4AUHQAcVo6XFZBU1RfU3RlZmFuXHRnbWNoZXJyeVxEQ0EgMTEwNTIwMTcgUGxhdGUgMVwyMDE3XzA1XzEwXzA5XzM2XzMzLS1EQ0EgMTEwNTIwMTcgUDEwMDFcU2VxdWVuY2VcQUYgMDFfMDAzLS1MMTEudGlmc3EAfgAFdxgAAAACAAAAAAAABXAAAAAAAAAEEAAAAAFzcQB+AAd3UQAAAAIAAAAAAAAA3QAAAAAAAAJGAAAAAgAAAAAAAAABAAAAAQAHVW5rbm93bgAAAAIAAAAAAAAAAAAAAAAAAAAAAAAAAAAAAAAAAAAAAAAAAHNxAH4ADAAAAGkAAAHDAAAA3QAAAkZzcQB+AA4AAAACc3EAfgAMAAAAaQAAAcMAAADdAAACRnVxAH4AEwAAAAQAAADdAAACoAAAAAAAAAAAdXEAfgATAAAABAAAAkYAAAKvAAAAAAAAAAB3AQB4eHNxAH4AAHEAfgBGdABrWjpcVkFTVF9TdGVmYW5cdGdtY2hlcnJ5XEVUVTEyMDQyMDE3IHBsYXRlMVwyMDE3XzA0XzEyXzA5XzUwXzUyLS1FVFUxMjA0MTdQMTAwMVxTZXF1ZW5jZVxBRiAwMV8wMDMtLUwxMC50aWZzcQB+AAV3GAAAAAIAAAAAAAAFcAAAAAAAAAQQAAAAAXNxAH4AB3dRAAAAAgAAAAAAAAONAAAAAAAAAe0AAAACAAAAAAAAAAEAAAABAAdVbmtub3duAAAAAgAAAAAAAAAAAAAAAAAAAAAAAAAAAAAAAAAAAAAAAAAAc3EAfgAMAAAAlAAAAWwAAAONAAAB7XNxAH4ADgAAAAJzcQB+AAwAAACUAAABbAAAA40AAAHtdXEAfgATAAAABAAAA40AAAT5AAAAAAAAAAB1cQB+ABMAAAAEAAAB7QAAAoEAAAAAAAAAAHcBAHh4c3EAfgAAcQB+AFp0AGhaOlxWQVNUX1N0ZWZhblx0Z21jaGVycnkgRVRVIHBsYXRlMSAyOTAzMjAxN1wyMDE3XzAzXzI5XzEwXzUxXzE2LS1FVFUyOTAzMjAxNzAwMVxTZXF1ZW5jZVxBRjAwMy0tTDE3LnRpZnNxAH4ABXcYAAAAAgAAAAAAAAVwAAAAAAAABBAAAAABc3EAfgAHd1EAAAACAAAAAAAAAoEAAAAAAAACNQAAAAIAAAAAAAAAAQAAAAEAB1Vua25vd24AAAACAAAAAAAAAAAAAAAAAAAAAAAAAAAAAAAAAAAAAAAAAABzcQB+AAwAAADJAAACMAAAAoEAAAI1c3EAfgAOAAAAAnNxAH4ADAAAAMkAAAIwAAACgQAAAjV1cQB+ABMAAAAEAAACgQAABLEAAAAAAAAAAHVxAH4AEwAAAAQAAAI1AAAC/gAAAAAAAAAAdwEAeHhzcQB+AABxAH4CHHQAbFo6XFZBU1RfU3RlZmFuXHRnbWNoZXJyeVxEQ0FfMjUwNDIwMTdfUDJcMjAxN18wNF8yNl8xMl8xM18wNC0tRENBXzI1MDQyMDE3X1AyMDAxXFNlcXVlbmNlXEFGIDAxXzAwMy0tTDEwLnRpZnNxAH4ABXcYAAAAAgAAAAAAAAVwAAAAAAAABBAAAAABc3EAfgAHd1EAAAACAAAAAAAAAywAAAAAAAACDgAAAAIAAAAAAAAAAQAAAAEAB1Vua25vd24AAAACAAAAAAAAAAAAAAAAAAAAAAAAAAAAAAAAAAAAAAAAAABzcQB+AAwAAABwAAAB4wAAAywAAAIOc3EAfgAOAAAAAnNxAH4ADAAAAHAAAAHjAAADLAAAAg51cQB+ABMAAAAEAAADLAAABQ8AAAAAAAAAAHVxAH4AEwAAAAQAAAIOAAACfgAAAAAAAAAAdwEAeHhzcQB+AABxAH4AF3QAeVo6XFZBU1RfU3RlZmFuXEltYWdlX3Byb2Nlc3NpbmdcMjAxN18wMl8xNV8xMV80Nl8zMC0tMTUwMjIwMTcgdGdtY2hlcnJ5IEVUVTAwMVxTZXF1ZW5jZVxFeHA0MDAgMDMgMDEgMDFfMDAyLS1MMjYtLVowMy50aWZzcQB+AAV3GAAAAAIAAAAAAAAFcAAAAAAAAAQQAAAAAXNxAH4AB3dRAAAAAgAAAAAAAAOuAAAAAAAAAhoAAAACAAAAAAAAAAEAAAABAAdVbmtub3duAAAAAgAAAAAAAAAAAAAAAAAAAAAAAAAAAAAAAAAAAAAAAAAAc3EAfgAMAAAAjgAAAXkAAAOuAAACGnNxAH4ADgAAAAJzcQB+AAwAAACOAAABeQAAA64AAAIadXEAfgATAAAABAAAA64AAAUnAAAAAAAAAAB1cQB+ABMAAAAEAAACGgAAAqgAAAAAAAAAAHcBAHh4c3EAfgAAcQB+AFB0AHFaOlxWQVNUX1N0ZWZhblx0Z21jaGVycnlcRENBIDExMDUyMDE3IFBsYXRlIDFcMjAxN18wNV8xMF8wOV8zNl8zMy0tRENBIDExMDUyMDE3IFAxMDAxXFNlcXVlbmNlXEFGIDAxXzAwMy0tTDkwLnRpZnNxAH4ABXcYAAAAAgAAAAAAAAVwAAAAAAAABBAAAAABc3EAfgAHd1EAAAACAAAAAAAAAiYAAAAAAAABtAAAAAIAAAAAAAAAAQAAAAEAB1Vua25vd24AAAACAAAAAAAAAAAAAAAAAAAAAAAAAAAAAAAAAAAAAAAAAABzcQB+AAwAAABeAAACGAAAAiYAAAG0c3EAfgAOAAAAAnNxAH4ADAAAAF4AAAIYAAACJgAAAbR1cQB+ABMAAAAEAAACJgAABD4AAAAAAAAAAHVxAH4AEwAAAAQAAAG0AAACEgAAAAAAAAAAdwEAeHhzcQB+AABxAH4BwXQABlJvdzczNXNxAH4ABXcYAAAAAgAAAAAAAAVwAAAAAAAABBAAAAABc3EAfgAHd1EAAAACAAAAAAAAAsAAAAAAAAABfAAAAAIAAAAAAAAAAQAAAAEAB1Vua25vd24AAAACAAAAAAAAAAAAAAAAAAAAAAAAAAAAAAAAAAAAAAAAAABzcQB+AAwAAABWAAAB2wAAAsAAAAF8c3EAfgAOAAAAAnNxAH4ADAAAAFYAAAHbAAACwAAAAXx1cQB+ABMAAAAEAAACwAAABJsAAAAAAAAAAHVxAH4AEwAAAAQAAAF8AAAB0gAAAAAAAAAAdwEAeHhzcQB+AABxAH4AF3QAZlo6XFZBU1RfU3RlZmFuXEltYWdlX3Byb2Nlc3NpbmdcMjAxN18wMl8xNV8xMV80Nl8zMC0tMTUwMjIwMTcgdGdtY2hlcnJ5IEVUVTAwMVxTZXF1ZW5jZVxBRjAwMy0tTDI5LnRpZnNxAH4ABXcYAAAAAgAAAAAAAAVwAAAAAAAABBAAAAABc3EAfgAHd1EAAAACAAAAAAAAAqQAAAAAAAACKQAAAAIAAAAAAAAAAQAAAAEAB1Vua25vd24AAAACAAAAAAAAAAAAAAAAAAAAAAAAAAAAAAAAAAAAAAAAAABzcQB+AAwAAADMAAAChwAAAqQAAAIpc3EAfgAOAAAAAnNxAH4ADAAAAMwAAAKHAAACpAAAAil1cQB+ABMAAAAEAAACpAAABSsAAAAAAAAAAHVxAH4AEwAAAAQAAAIpAAAC9QAAAAAAAAAAdwEAeHhzcQB+AABxAH4AA3QAalo6XFZBU1RfU3RlZmFuXEltYWdlX3Byb2Nlc3NpbmdcMjAxN18wMl8xNV8xMV80Nl8zMC0tMTUwMjIwMTcgdGdtY2hlcnJ5IEVUVTAwMVxTZXF1ZW5jZV8wMDFcQUYxNjUtLUwxMS50aWZzcQB+AAV3GAAAAAIAAAAAAAAFcAAAAAAAAAQQAAAAAXNxAH4AB3dRAAAAAgAAAAAAAAMGAAAAAAAAAdAAAAACAAAAAAAAAAEAAAABAAdVbmtub3duAAAAAgAAAAAAAAAAAAAAAAAAAAAAAAAAAAAAAAAAAAAAAAAAc3EAfgAMAAAArgAAAYMAAAMGAAAB0HNxAH4ADgAAAAJzcQB+AAwAAACuAAABgwAAAwYAAAHQdXEAfgATAAAABAAAAwYAAASJAAAAAAAAAAB1cQB+ABMAAAAEAAAB0AAAAn4AAAAAAAAAAHcBAHh4c3EAfgAAcQB+AcF0AAZSb3c4NTJzcQB+AAV3GAAAAAIAAAAAAAAFcAAAAAAAAAQQAAAAAXNxAH4AB3dRAAAAAgAAAAAAAALTAAAAAAAAAZ4AAAACAAAAAAAAAAEAAAABAAdVbmtub3duAAAAAgAAAAAAAAAAAAAAAAAAAAAAAAAAAAAAAAAAAAAAAAAAc3EAfgAMAAAAawAAAdQAAALTAAABnnNxAH4ADgAAAAJzcQB+AAwAAABrAAAB1AAAAtMAAAGedXEAfgATAAAABAAAAtMAAASnAAAAAAAAAAB1cQB+ABMAAAAEAAABngAAAgkAAAAAAAAAAHcBAHh4c3EAfgAAcQB+AFB0AIBaOlxWQVNUX1N0ZWZhblx0Z21jaGVycnlcRENBIDExMDUyMDE3IFBsYXRlIDFcMjAxN18wNV8xMF8wOV8zNl8zMy0tRENBIDExMDUyMDE3IFAxMDAxXFNlcXVlbmNlXEV4cDQwMCAwMyAwMSAwMV8wMDItLUwwMy0tWjA0LnRpZnNxAH4ABXcYAAAAAgAAAAAAAAVwAAAAAAAABBAAAAABc3EAfgAHd1EAAAACAAAAAAAAANYAAAAAAAACKwAAAAIAAAAAAAAAAQAAAAEAB1Vua25vd24AAAACAAAAAAAAAAAAAAAAAAAAAAAAAAAAAAAAAAAAAAAAAABzcQB+AAwAAABnAAAB2wAAANYAAAIrc3EAfgAOAAAAAnNxAH4ADAAAAGcAAAHbAAAA1gAAAit1cQB+ABMAAAAEAAAA1gAAArEAAAAAAAAAAHVxAH4AEwAAAAQAAAIrAAACkgAAAAAAAAAAdwEAeHhzcQB+AABxAH4AUHQAcVo6XFZBU1RfU3RlZmFuXHRnbWNoZXJyeVxEQ0EgMTEwNTIwMTcgUGxhdGUgMVwyMDE3XzA1XzEwXzA5XzM2XzMzLS1EQ0EgMTEwNTIwMTcgUDEwMDFcU2VxdWVuY2VcQUYgMDFfMDAzLS1MMjYudGlmc3EAfgAFdxgAAAACAAAAAAAABXAAAAAAAAAEEAAAAAFzcQB+AAd3UQAAAAIAAAAAAAAA2AAAAAAAAAIvAAAAAgAAAAAAAAABAAAAAQAHVW5rbm93bgAAAAIAAAAAAAAAAAAAAAAAAAAAAAAAAAAAAAAAAAAAAAAAAHNxAH4ADAAAAHEAAAHXAAAA2AAAAi9zcQB+AA4AAAACc3EAfgAMAAAAcQAAAdcAAADYAAACL3VxAH4AEwAAAAQAAADYAAACrwAAAAAAAAAAdXEAfgATAAAABAAAAi8AAAKgAAAAAAAAAAB3AQB4eHNxAH4AAHEAfgBQdABxWjpcVkFTVF9TdGVmYW5cdGdtY2hlcnJ5XERDQSAxMTA1MjAxNyBQbGF0ZSAxXDIwMTdfMDVfMTBfMDlfMzZfMzMtLURDQSAxMTA1MjAxNyBQMTAwMVxTZXF1ZW5jZVxBRiAwMV8wMDMtLUw1MS50aWZzcQB+AAV3GAAAAAIAAAAAAAAFcAAAAAAAAAQQAAAAAXNxAH4AB3dRAAAAAgAAAAAAAAEaAAAAAAAAAowAAAACAAAAAAAAAAEAAAABAAdVbmtub3duAAAAAgAAAAAAAAAAAAAAAAAAAAAAAAAAAAAAAAAAAAAAAAAAc3EAfgAMAAAAewAAAbgAAAEaAAACjHNxAH4ADgAAAAJzcQB+AAwAAAB7AAABuAAAARoAAAKMdXEAfgATAAAABAAAARoAAALSAAAAAAAAAAB1cQB+ABMAAAAEAAACjAAAAwcAAAAAAAAAAHcBAHh4c3EAfgAAcQB+AEZ0AGtaOlxWQVNUX1N0ZWZhblx0Z21jaGVycnlcRVRVMTIwNDIwMTcgcGxhdGUxXDIwMTdfMDRfMTJfMDlfNTBfNTItLUVUVTEyMDQxN1AxMDAxXFNlcXVlbmNlXEFGIDAxXzAwMy0tTDE4LnRpZnNxAH4ABXcYAAAAAgAAAAAAAAVwAAAAAAAABBAAAAABc3EAfgAHd1EAAAACAAAAAAAAAUUAAAAAAAACAQAAAAIAAAAAAAAAAQAAAAEAB1Vua25vd24AAAACAAAAAAAAAAAAAAAAAAAAAAAAAAAAAAAAAAAAAAAAAABzcQB+AAwAAAB8AAABjwAAAUUAAAIBc3EAfgAOAAAAAnNxAH4ADAAAAHwAAAGPAAABRQAAAgF1cQB+ABMAAAAEAAABRQAAAtQAAAAAAAAAAHVxAH4AEwAAAAQAAAIBAAACfQAAAAAAAAAAdwEAeHhzcQB+AABxAH4AUHQAcVo6XFZBU1RfU3RlZmFuXHRnbWNoZXJyeVxEQ0EgMTEwNTIwMTcgUGxhdGUgMVwyMDE3XzA1XzEwXzA5XzM2XzMzLS1EQ0EgMTEwNTIwMTcgUDEwMDFcU2VxdWVuY2VcQUYgMDFfMDAzLS1MMzQudGlmc3EAfgAFdxgAAAACAAAAAAAABXAAAAAAAAAEEAAAAAFzcQB+AAd3UQAAAAIAAAAAAAABXgAAAAAAAAJAAAAAAgAAAAAAAAABAAAAAQAHVW5rbm93bgAAAAIAAAAAAAAAAAAAAAAAAAAAAAAAAAAAAAAAAAAAAAAAAHNxAH4ADAAAAGwAAAGMAAABXgAAAkBzcQB+AA4AAAACc3EAfgAMAAAAbAAAAYwAAAFeAAACQHVxAH4AEwAAAAQAAAFeAAAC6gAAAAAAAAAAdXEAfgATAAAABAAAAkAAAAKsAAAAAAAAAAB3AQB4eHNxAH4AAHEAfgAXdABmWjpcVkFTVF9TdGVmYW5cSW1hZ2VfcHJvY2Vzc2luZ1wyMDE3XzAyXzE1XzExXzQ2XzMwLS0xNTAyMjAxNyB0Z21jaGVycnkgRVRVMDAxXFNlcXVlbmNlXEFGMDAzLS1MMTMudGlmc3EAfgAFdxgAAAACAAAAAAAABXAAAAAAAAAEEAAAAAFzcQB+AAd3UQAAAAIAAAAAAAACXgAAAAAAAAHDAAAAAgAAAAAAAAABAAAAAQAHVW5rbm93bgAAAAIAAAAAAAAAAAAAAAAAAAAAAAAAAAAAAAAAAAAAAAAAAHNxAH4ADAAAAPIAAAK2AAACXgAAAcNzcQB+AA4AAAACc3EAfgAMAAAA8gAAArYAAAJeAAABw3VxAH4AEwAAAAQAAAJeAAAFFAAAAAAAAAAAdXEAfgATAAAABAAAAcMAAAK1AAAAAAAAAAB3AQB4eHNxAH4AAHEAfgCjdABvWjpcVkFTVF9TdGVmYW5cdGdtY2hlcnJ5XEVUVTEyMDQyMDE3IHBsYXRlMVwyMDE3XzA0XzEyXzA5XzUwXzUyLS1FVFUxMjA0MTdQMTAwMVxTZXF1ZW5jZV8wMDFcQUYgMDFfMjgzLS1MMDEudGlmc3EAfgAFdxgAAAACAAAAAAAABXAAAAAAAAAEEAAAAAFzcQB+AAd3UQAAAAIAAAAAAAABrAAAAAAAAAJZAAAAAgAAAAAAAAABAAAAAQAHVW5rbm93bgAAAAIAAAAAAAAAAAAAAAAAAAAAAAAAAAAAAAAAAAAAAAAAAHNxAH4ADAAAAEUAAAEpAAABrAAAAllzcQB+AA4AAAACc3EAfgAMAAAARQAAASkAAAGsAAACWXVxAH4AEwAAAAQAAAGsAAAC1QAAAAAAAAAAdXEAfgATAAAABAAAAlkAAAKeAAAAAAAAAAB3AQB4eHNxAH4AAHEAfgIcdAB7WjpcVkFTVF9TdGVmYW5cdGdtY2hlcnJ5XERDQV8yNTA0MjAxN19QMlwyMDE3XzA0XzI2XzEyXzEzXzA0LS1EQ0FfMjUwNDIwMTdfUDIwMDFcU2VxdWVuY2VcRXhwNDAwIDAzIDAxIDAxXzAwMi0tTDI0LS1aMDQudGlmc3EAfgAFdxgAAAACAAAAAAAABXAAAAAAAAAEEAAAAAFzcQB+AAd3UQAAAAIAAAAAAAAB1wAAAAAAAAImAAAAAgAAAAAAAAABAAAAAQAHVW5rbm93bgAAAAIAAAAAAAAAAAAAAAAAAAAAAAAAAAAAAAAAAAAAAAAAAHNxAH4ADAAAAFQAAAFBAAAB1wAAAiZzcQB+AA4AAAACc3EAfgAMAAAAVAAAAUEAAAHXAAACJnVxAH4AEwAAAAQAAAHXAAADGAAAAAAAAAAAdXEAfgATAAAABAAAAiYAAAJ6AAAAAAAAAAB3AQB4eHNxAH4AAHEAfgBGdAB6WjpcVkFTVF9TdGVmYW5cdGdtY2hlcnJ5XEVUVTEyMDQyMDE3IHBsYXRlMVwyMDE3XzA0XzEyXzA5XzUwXzUyLS1FVFUxMjA0MTdQMTAwMVxTZXF1ZW5jZVxFeHA0MDAgMDMgMDEgMDFfMDAyLS1MNTEtLVowNC50aWZzcQB+AAV3GAAAAAIAAAAAAAAFcAAAAAAAAAQQAAAAAXNxAH4AB3dRAAAAAgAAAAAAAAFaAAAAAAAAAigAAAACAAAAAAAAAAEAAAABAAdVbmtub3duAAAAAgAAAAAAAAAAAAAAAAAAAAAAAAAAAAAAAAAAAAAAAAAAc3EAfgAMAAAAbAAAAbIAAAFaAAACKHNxAH4ADgAAAAJzcQB+AAwAAABsAAABsgAAAVoAAAIodXEAfgATAAAABAAAAVoAAAMMAAAAAAAAAAB1cQB+ABMAAAAEAAACKAAAApQAAAAAAAAAAHcBAHh4c3EAfgAAcQB+AcF0AAZSb3c3MjhzcQB+AAV3GAAAAAIAAAAAAAAFcAAAAAAAAAQQAAAAAXNxAH4AB3dRAAAAAgAAAAAAAALRAAAAAAAAAiIAAAACAAAAAAAAAAEAAAABAAdVbmtub3duAAAAAgAAAAAAAAAAAAAAAAAAAAAAAAAAAAAAAAAAAAAAAAAAc3EAfgAMAAAAdQAAAZkAAALRAAACInNxAH4ADgAAAAJzcQB+AAwAAAB1AAABmQAAAtEAAAIidXEAfgATAAAABAAAAtEAAARqAAAAAAAAAAB1cQB+ABMAAAAEAAACIgAAApcAAAAAAAAAAHcBAHh4c3EAfgAAcQB+ABd0AGpaOlxWQVNUX1N0ZWZhblxJbWFnZV9wcm9jZXNzaW5nXDIwMTdfMDJfMTVfMTFfNDZfMzAtLTE1MDIyMDE3IHRnbWNoZXJyeSBFVFUwMDFcU2VxdWVuY2VfMDAxXEFGMTY1LS1MMTIudGlmc3EAfgAFdxgAAAACAAAAAAAABXAAAAAAAAAEEAAAAAFzcQB+AAd3UQAAAAIAAAAAAAADSgAAAAAAAAHoAAAAAgAAAAAAAAABAAAAAQAHVW5rbm93bgAAAAIAAAAAAAAAAAAAAAAAAAAAAAAAAAAAAAAAAAAAAAAAAHNxAH4ADAAAAJoAAAIPAAADSgAAAehzcQB+AA4AAAACc3EAfgAMAAAAmgAAAg8AAANKAAAB6HVxAH4AEwAAAAQAAANKAAAFWQAAAAAAAAAAdXEAfgATAAAABAAAAegAAAKCAAAAAAAAAAB3AQB4eHNxAH4AAHEAfgADdAB4WjpcVkFTVF9TdGVmYW5cSW1hZ2VfcHJvY2Vzc2luZ1wyMDE3XzAyXzE1XzExXzQ2XzMwLS0xNTAyMjAxNyB0Z21jaGVycnkgRVRVMDAxXFNlcXVlbmNlXzAwMVxFeHA0MDAgMDMgMDEgMDFfMTY0LS1aMDMudGlmc3EAfgAFdxgAAAACAAAAAAAABXAAAAAAAAAEEAAAAAFzcQB+AAd3UQAAAAIAAAAAAAAChQAAAAAAAAE4AAAAAgAAAAAAAAABAAAAAQAHVW5rbm93bgAAAAIAAAAAAAAAAAAAAAAAAAAAAAAAAAAAAAAAAAAAAAAAAHNxAH4ADAAAAKgAAAGmAAAChQAAAThzcQB+AA4AAAACc3EAfgAMAAAAqAAAAaYAAAKFAAABOHVxAH4AEwAAAAQAAAKFAAAEKwAAAAAAAAAAdXEAfgATAAAABAAAATgAAAHgAAAAAAAAAAB3AQB4eHNxAH4AAHEAfgBadABsWjpcVkFTVF9TdGVmYW5cdGdtY2hlcnJ5IEVUVSBwbGF0ZTEgMjkwMzIwMTdcMjAxN18wM18yOV8xMF81MV8xNi0tRVRVMjkwMzIwMTcwMDFcU2VxdWVuY2VfMDAxXEFGMDk4LS1MMjgudGlmc3EAfgAFdxgAAAACAAAAAAAABXAAAAAAAAAEEAAAAAFzcQB+AAd3UQAAAAIAAAAAAAACOgAAAAAAAAJkAAAAAgAAAAAAAAABAAAAAQAHVW5rbm93bgAAAAIAAAAAAAAAAAAAAAAAAAAAAAAAAAAAAAAAAAAAAAAAAHNxAH4ADAAAAI4AAAIUAAACOgAAAmRzcQB+AA4AAAACc3EAfgAMAAAAjgAAAhQAAAI6AAACZHVxAH4AEwAAAAQAAAI6AAAETgAAAAAAAAAAdXEAfgATAAAABAAAAmQAAALyAAAAAAAAAAB3AQB4eHNxAH4AAHEAfgHBdAAGUm93ODQzc3EAfgAFdxgAAAACAAAAAAAABXAAAAAAAAAEEAAAAAFzcQB+AAd3UQAAAAIAAAAAAAAC3gAAAAAAAAFsAAAAAgAAAAAAAAABAAAAAQAHVW5rbm93bgAAAAIAAAAAAAAAAAAAAAAAAAAAAAAAAAAAAAAAAAAAAAAAAHNxAH4ADAAAAHQAAAG1AAAC3gAAAWxzcQB+AA4AAAACc3EAfgAMAAAAdAAAAbUAAALeAAABbHVxAH4AEwAAAAQAAALeAAAEkwAAAAAAAAAAdXEAfgATAAAABAAAAWwAAAHgAAAAAAAAAAB3AQB4eHNxAH4AAHEAfgBadABsWjpcVkFTVF9TdGVmYW5cdGdtY2hlcnJ5IEVUVSBwbGF0ZTEgMjkwMzIwMTdcMjAxN18wM18yOV8xMF81MV8xNi0tRVRVMjkwMzIwMTcwMDFcU2VxdWVuY2VfMDAxXEFGMDk4LS1MNDUudGlmc3EAfgAFdxgAAAACAAAAAAAABXAAAAAAAAAEEAAAAAFzcQB+AAd3UQAAAAIAAAAAAAABHgAAAAAAAAJJAAAAAgAAAAAAAAABAAAAAQAHVW5rbm93bgAAAAIAAAAAAAAAAAAAAAAAAAAAAAAAAAAAAAAAAAAAAAAAAHNxAH4ADAAAAIcAAAIfAAABHgAAAklzcQB+AA4AAAACc3EAfgAMAAAAhwAAAh8AAAEeAAACSXVxAH4AEwAAAAQAAAEeAAADPQAAAAAAAAAAdXEAfgATAAAABAAAAkkAAALQAAAAAAAAAAB3AQB4eHNxAH4AAHEAfgIcdAB7WjpcVkFTVF9TdGVmYW5cdGdtY2hlcnJ5XERDQV8yNTA0MjAxN19QMlwyMDE3XzA0XzI2XzEyXzEzXzA0LS1EQ0FfMjUwNDIwMTdfUDIwMDFcU2VxdWVuY2VcRXhwNDAwIDAzIDAxIDAxXzAwMi0tTDA1LS1aMDUudGlmc3EAfgAFdxgAAAACAAAAAAAABXAAAAAAAAAEEAAAAAFzcQB+AAd3UQAAAAIAAAAAAAACdAAAAAAAAAI4AAAAAgAAAAAAAAABAAAAAQAHVW5rbm93bgAAAAIAAAAAAAAAAAAAAAAAAAAAAAAAAAAAAAAAAAAAAAAAAHNxAH4ADAAAAE8AAAGLAAACdAAAAjhzcQB+AA4AAAACc3EAfgAMAAAATwAAAYsAAAJ0AAACOHVxAH4AEwAAAAQAAAJ0AAAD/wAAAAAAAAAAdXEAfgATAAAABAAAAjgAAAKHAAAAAAAAAAB3AQB4eHNxAH4AAHEAfgHBdAAGUm93OTYwc3EAfgAFdxgAAAACAAAAAAAABXAAAAAAAAAEEAAAAAFzcQB+AAd3UQAAAAIAAAAAAAADNwAAAAAAAAF1AAAAAgAAAAAAAAABAAAAAQAHVW5rbm93bgAAAAIAAAAAAAAAAAAAAAAAAAAAAAAAAAAAAAAAAAAAAAAAAHNxAH4ADAAAAHEAAAIeAAADNwAAAXVzcQB+AA4AAAACc3EAfgAMAAAAcQAAAh4AAAM3AAABdXVxAH4AEwAAAAQAAAM3AAAFVQAAAAAAAAAAdXEAfgATAAAABAAAAXUAAAHmAAAAAAAAAAB3AQB4eHNxAH4AAHEAfgD1dAB5WjpcVkFTVF9TdGVmYW5cSW1hZ2VfcHJvY2Vzc2luZ1wyMDE3XzAyXzE1XzExXzQ2XzMwLS0xNTAyMjAxNyB0Z21jaGVycnkgRVRVMDAxXFNlcXVlbmNlXEV4cDQwMCAwMyAwMSAwMV8wMDItLUwzNS0tWjA0LnRpZnNxAH4ABXcYAAAAAgAAAAAAAAVwAAAAAAAABBAAAAABc3EAfgAHd1EAAAACAAAAAAAAAwYAAAAAAAACMQAAAAIAAAAAAAAAAQAAAAEAB1Vua25vd24AAAACAAAAAAAAAAAAAAAAAAAAAAAAAAAAAAAAAAAAAAAAAABzcQB+AAwAAACEAAABsAAAAwYAAAIxc3EAfgAOAAAAAnNxAH4ADAAAAIQAAAGwAAADBgAAAjF1cQB+ABMAAAAEAAADBgAABLYAAAAAAAAAAHVxAH4AEwAAAAQAAAIxAAACtQAAAAAAAAAAdwEAeHhzcQB+AABxAH4Ao3QAb1o6XFZBU1RfU3RlZmFuXHRnbWNoZXJyeVxFVFUxMjA0MjAxNyBwbGF0ZTFcMjAxN18wNF8xMl8wOV81MF81Mi0tRVRVMTIwNDE3UDEwMDFcU2VxdWVuY2VfMDAxXEFGIDAxXzI4My0tTDA4LnRpZnNxAH4ABXcYAAAAAgAAAAAAAAVwAAAAAAAABBAAAAABc3EAfgAHd1EAAAACAAAAAAAAAXIAAAAAAAACngAAAAIAAAAAAAAAAQAAAAEAB1Vua25vd24AAAACAAAAAAAAAAAAAAAAAAAAAAAAAAAAAAAAAAAAAAAAAABzcQB+AAwAAACRAAACFwAAAXIAAAINc3EAfgAOAAAAAnNxAH4ADAAAAJEAAAIXAAABcgAAAg11cQB+ABMAAAAEAAABcgAAA4kAAAAAAAAAAHVxAH4AEwAAAAQAAAKeAAACDQAAAAAAAAAAdwEAeHhzcQB+AABxAH4CU3QAelo6XFZBU1RfU3RlZmFuXHRnbWNoZXJyeVxFVFUxMjA0MjAxNyBwbGF0ZTFcMjAxN18wNF8xMl8wOV81MF81Mi0tRVRVMTIwNDE3UDEwMDFcU2VxdWVuY2VcRXhwNDAwIDAzIDAxIDAxXzAwMi0tTDIzLS1aMDQudGlmc3EAfgAFdxgAAAACAAAAAAAABXAAAAAAAAAEEAAAAAFzcQB+AAd3UQAAAAIAAAAAAAAD2QAAAAAAAAFwAAAAAgAAAAAAAAABAAAAAQAHVW5rbm93bgAAAAIAAAAAAAAAAAAAAAAAAAAAAAAAAAAAAAAAAAAAAAAAAHNxAH4ADAAAAJgAAAFEAAAD2QAAAXBzcQB+AA4AAAACc3EAfgAMAAAAmAAAAUQAAAPZAAABcHVxAH4AEwAAAAQAAAPZAAAFHQAAAAAAAAAAdXEAfgATAAAABAAAAXAAAAIIAAAAAAAAAAB3AQB4eHNxAH4AAHEAfgAXdABmWjpcVkFTVF9TdGVmYW5cSW1hZ2VfcHJvY2Vzc2luZ1wyMDE3XzAyXzE1XzExXzQ2XzMwLS0xNTAyMjAxNyB0Z21jaGVycnkgRVRVMDAxXFNlcXVlbmNlXEFGMDAzLS1MMzcudGlmc3EAfgAFdxgAAAACAAAAAAAABXAAAAAAAAAEEAAAAAFzcQB+AAd3UQAAAAIAAAAAAAACCwAAAAAAAAILAAAAAgAAAAAAAAABAAAAAQAHVW5rbm93bgAAAAIAAAAAAAAAAAAAAAAAAAAAAAAAAAAAAAAAAAAAAAAAAHNxAH4ADAAAAIIAAAJQAAACCwAAAgtzcQB+AA4AAAACc3EAfgAMAAAAggAAAlAAAAILAAACC3VxAH4AEwAAAAQAAAILAAAEWwAAAAAAAAAAdXEAfgATAAAABAAAAgsAAAKNAAAAAAAAAAB3AQB4eHNxAH4AAHEAfgAhdABoWjpcVkFTVF9TdGVmYW5cdGdtY2hlcnJ5IEVUVSBwbGF0ZTIgMjkwMzIwMTdcMjAxN18wM18yOV8xM18wNl8xOS0tRVRVMjkwMzIwMTcwMDJcU2VxdWVuY2VcQUYwMDMtLUwwOC50aWZzcQB+AAV3GAAAAAIAAAAAAAAFcAAAAAAAAAQQAAAAAXNxAH4AB3dRAAAAAgAAAAAAAAEIAAAAAAAAAkQAAAACAAAAAAAAAAEAAAABAAdVbmtub3duAAAAAgAAAAAAAAAAAAAAAAAAAAAAAAAAAAAAAAAAAAAAAAAAc3EAfgAMAAAAngAAAkoAAAEIAAACRHNxAH4ADgAAAAJzcQB+AAwAAACeAAACSgAAAQgAAAJEdXEAfgATAAAABAAAAQgAAANSAAAAAAAAAAB1cQB+ABMAAAAEAAACRAAAAuIAAAAAAAAAAHcBAHh4c3EAfgAAcQB+AFp0AGxaOlxWQVNUX1N0ZWZhblx0Z21jaGVycnkgRVRVIHBsYXRlMSAyOTAzMjAxN1wyMDE3XzAzXzI5XzEwXzUxXzE2LS1FVFUyOTAzMjAxNzAwMVxTZXF1ZW5jZV8wMDFcQUYwOTgtLUw1My50aWZzcQB+AAV3GAAAAAIAAAAAAAAFcAAAAAAAAAQQAAAAAXNxAH4AB3dRAAAAAgAAAAAAAAIMAAAAAAAAAYIAAAACAAAAAAAAAAEAAAABAAdVbmtub3duAAAAAgAAAAAAAAAAAAAAAAAAAAAAAAAAAAAAAAAAAAAAAAAAc3EAfgAMAAAApAAAAqQAAAIMAAABgnNxAH4ADgAAAAJzcQB+AAwAAACkAAACpAAAAgwAAAGCdXEAfgATAAAABAAAAgwAAASwAAAAAAAAAAB1cQB+ABMAAAAEAAABggAAAiYAAAAAAAAAAHcBAHh4c3EAfgAAcQB+AFB0AIBaOlxWQVNUX1N0ZWZhblx0Z21jaGVycnlcRENBIDExMDUyMDE3IFBsYXRlIDFcMjAxN18wNV8xMF8wOV8zNl8zMy0tRENBIDExMDUyMDE3IFAxMDAxXFNlcXVlbmNlXEV4cDQwMCAwMyAwMSAwMV8wMDItLUwyMi0tWjAzLnRpZnNxAH4ABXcYAAAAAgAAAAAAAAVwAAAAAAAABBAAAAABc3EAfgAHd1EAAAACAAAAAAAAAnAAAAAAAAACNAAAAAIAAAAAAAAAAQAAAAEAB1Vua25vd24AAAACAAAAAAAAAAAAAAAAAAAAAAAAAAAAAAAAAAAAAAAAAABzcQB+AAwAAABpAAAB1QAAAnAAAAI0c3EAfgAOAAAAAnNxAH4ADAAAAGkAAAHVAAACcAAAAjR1cQB+ABMAAAAEAAACcAAABEUAAAAAAAAAAHVxAH4AEwAAAAQAAAI0AAACnQAAAAAAAAAAdwEAeHhzcQB+AABxAH4ARnQAa1o6XFZBU1RfU3RlZmFuXHRnbWNoZXJyeVxFVFUxMjA0MjAxNyBwbGF0ZTFcMjAxN18wNF8xMl8wOV81MF81Mi0tRVRVMTIwNDE3UDEwMDFcU2VxdWVuY2VcQUYgMDFfMDAzLS1MMDMudGlmc3EAfgAFdxgAAAACAAAAAAAABXAAAAAAAAAEEAAAAAFzcQB+AAd3UQAAAAIAAAAAAAABUgAAAAAAAAIaAAAAAgAAAAAAAAABAAAAAQAHVW5rbm93bgAAAAIAAAAAAAAAAAAAAAAAAAAAAAAAAAAAAAAAAAAAAAAAAHNxAH4ADAAAAIwAAAHjAAABUgAAAhpzcQB+AA4AAAACc3EAfgAMAAAAjAAAAeMAAAFSAAACGnVxAH4AEwAAAAQAAAFSAAADNQAAAAAAAAAAdXEAfgATAAAABAAAAhoAAAKmAAAAAAAAAAB3AQB4eHNxAH4AAHEAfgD1dABmWjpcVkFTVF9TdGVmYW5cSW1hZ2VfcHJvY2Vzc2luZ1wyMDE3XzAyXzE1XzExXzQ2XzMwLS0xNTAyMjAxNyB0Z21jaGVycnkgRVRVMDAxXFNlcXVlbmNlXEFGMDAzLS1MMjcudGlmc3EAfgAFdxgAAAACAAAAAAAABXAAAAAAAAAEEAAAAAFzcQB+AAd3UQAAAAIAAAAAAAACrwAAAAAAAAHnAAAAAgAAAAAAAAABAAAAAQAHVW5rbm93bgAAAAIAAAAAAAAAAAAAAAAAAAAAAAAAAAAAAAAAAAAAAAAAAHNxAH4ADAAAAJcAAAHXAAACrwAAAedzcQB+AA4AAAACc3EAfgAMAAAAlwAAAdcAAAKvAAAB53VxAH4AEwAAAAQAAAKvAAAEhgAAAAAAAAAAdXEAfgATAAAABAAAAecAAAJ+AAAAAAAAAAB3AQB4eHNxAH4AAHEAfgAXdABqWjpcVkFTVF9TdGVmYW5cSW1hZ2VfcHJvY2Vzc2luZ1wyMDE3XzAyXzE1XzExXzQ2XzMwLS0xNTAyMjAxNyB0Z21jaGVycnkgRVRVMDAxXFNlcXVlbmNlXzAwMVxBRjE2NS0tTDI3LnRpZnNxAH4ABXcYAAAAAgAAAAAAAAVwAAAAAAAABBAAAAABc3EAfgAHd1EAAAACAAAAAAAAAgsAAAAAAAABTgAAAAIAAAAAAAAAAQAAAAEAB1Vua25vd24AAAACAAAAAAAAAAAAAAAAAAAAAAAAAAAAAAAAAAAAAAAAAABzcQB+AAwAAAEVAAADAQAAAgsAAAFOc3EAfgAOAAAAAnNxAH4ADAAAARUAAAMBAAACCwAAAU51cQB+ABMAAAAEAAACCwAABQwAAAAAAAAAAHVxAH4AEwAAAAQAAAFOAAACYwAAAAAAAAAAdwEAeHhzcQB+AABxAH4AF3QAZlo6XFZBU1RfU3RlZmFuXEltYWdlX3Byb2Nlc3NpbmdcMjAxN18wMl8xNV8xMV80Nl8zMC0tMTUwMjIwMTcgdGdtY2hlcnJ5IEVUVTAwMVxTZXF1ZW5jZVxBRjAwMy0tTDMwLnRpZnNxAH4ABXcYAAAAAgAAAAAAAAVwAAAAAAAABBAAAAABc3EAfgAHd1EAAAACAAAAAAAABHoAAAAAAAACPQAAAAIAAAAAAAAAAQAAAAEAB1Vua25vd24AAAACAAAAAAAAAAAAAAAAAAAAAAAAAAAAAAAAAAAAAAAAAABzcQB+AAwAAACSAAAB3QAAAp0AAAI9c3EAfgAOAAAAAnNxAH4ADAAAAJIAAAHdAAACnQAAAj11cQB+ABMAAAAEAAAEegAAAp0AAAAAAAAAAHVxAH4AEwAAAAQAAAI9AAACzwAAAAAAAAAAdwEAeHhzcQB+AABxAH4BwXQABlJvdzcxN3NxAH4ABXcYAAAAAgAAAAAAAAVwAAAAAAAABBAAAAABc3EAfgAHd1EAAAACAAAAAAAAApIAAAAAAAABmQAAAAIAAAAAAAAAAQAAAAEAB1Vua25vd24AAAACAAAAAAAAAAAAAAAAAAAAAAAAAAAAAAAAAAAAAAAAAABzcQB+AAwAAAB6AAACQgAAApIAAAGZc3EAfgAOAAAAAnNxAH4ADAAAAHoAAAJCAAACkgAAAZl1cQB+ABMAAAAEAAACkgAABNQAAAAAAAAAAHVxAH4AEwAAAAQAAAGZAAACEwAAAAAAAAAAdwEAeHhzcQB+AABxAH4Ao3QAb1o6XFZBU1RfU3RlZmFuXHRnbWNoZXJyeVxFVFUxMjA0MjAxNyBwbGF0ZTFcMjAxN18wNF8xMl8wOV81MF81Mi0tRVRVMTIwNDE3UDEwMDFcU2VxdWVuY2VfMDAxXEFGIDAxXzI4My0tTDMxLnRpZnNxAH4ABXcYAAAAAgAAAAAAAAVwAAAAAAAABBAAAAABc3EAfgAHd1EAAAACAAAAAAAAAqYAAAAAAAACRQAAAAIAAAAAAAAAAQAAAAEAB1Vua25vd24AAAACAAAAAAAAAAAAAAAAAAAAAAAAAAAAAAAAAAAAAAAAAABzcQB+AAwAAACFAAABvQAAAOkAAAJFc3EAfgAOAAAAAnNxAH4ADAAAAIUAAAG9AAAA6QAAAkV1cQB+ABMAAAAEAAACpgAAAOkAAAAAAAAAAHVxAH4AEwAAAAQAAAJFAAACygAAAAAAAAAAdwEAeHhzcQB+AABxAH4AWnQAaFo6XFZBU1RfU3RlZmFuXHRnbWNoZXJyeSBFVFUgcGxhdGUxIDI5MDMyMDE3XDIwMTdfMDNfMjlfMTBfNTFfMTYtLUVUVTI5MDMyMDE3MDAxXFNlcXVlbmNlXEFGMDAzLS1MMDkudGlmc3EAfgAFdxgAAAACAAAAAAAABXAAAAAAAAAEEAAAAAFzcQB+AAd3UQAAAAIAAAAAAAACRAAAAAAAAAJ1AAAAAgAAAAAAAAABAAAAAQAHVW5rbm93bgAAAAIAAAAAAAAAAAAAAAAAAAAAAAAAAAAAAAAAAAAAAAAAAHNxAH4ADAAAAKcAAAJ+AAACRAAAAnVzcQB+AA4AAAACc3EAfgAMAAAApwAAAn4AAAJEAAACdXVxAH4AEwAAAAQAAAJEAAAEwgAAAAAAAAAAdXEAfgATAAAABAAAAnUAAAMcAAAAAAAAAAB3AQB4eHNxAH4AAHEAfgCjdABrWjpcVkFTVF9TdGVmYW5cdGdtY2hlcnJ5XEVUVTEyMDQyMDE3IHBsYXRlMVwyMDE3XzA0XzEyXzA5XzUwXzUyLS1FVFUxMjA0MTdQMTAwMVxTZXF1ZW5jZVxBRiAwMV8wMDMtLUw4OS50aWZzcQB+AAV3GAAAAAIAAAAAAAAFcAAAAAAAAAQQAAAAAXNxAH4AB3dRAAAAAgAAAAAAAAE+AAAAAAAAAh4AAAACAAAAAAAAAAEAAAABAAdVbmtub3duAAAAAgAAAAAAAAAAAAAAAAAAAAAAAAAAAAAAAAAAAAAAAAAAc3EAfgAMAAAAdgAAAeoAAAE+AAACHnNxAH4ADgAAAAJzcQB+AAwAAAB2AAAB6gAAAT4AAAIedXEAfgATAAAABAAAAT4AAAMoAAAAAAAAAAB1cQB+ABMAAAAEAAACHgAAApQAAAAAAAAAAHcBAHh4c3EAfgAAcQB+AcF0AAZSb3c4MzRzcQB+AAV3GAAAAAIAAAAAAAAFcAAAAAAAAAQQAAAAAXNxAH4AB3dRAAAAAgAAAAAAAANiAAAAAAAAARkAAAACAAAAAAAAAAEAAAABAAdVbmtub3duAAAAAgAAAAAAAAAAAAAAAAAAAAAAAAAAAAAAAAAAAAAAAAAAc3EAfgAMAAAAcAAAAg0AAANiAAABGXNxAH4ADgAAAAJzcQB+AAwAAABwAAACDQAAA2IAAAEZdXEAfgATAAAABAAAA2IAAAVvAAAAAAAAAAB1cQB+ABMAAAAEAAABGQAAAYkAAAAAAAAAAHcBAHh4c3EAfgAAcQB+AEZ0AGtaOlxWQVNUX1N0ZWZhblx0Z21jaGVycnlcRVRVMTIwNDIwMTcgcGxhdGUxXDIwMTdfMDRfMTJfMDlfNTBfNTItLUVUVTEyMDQxN1AxMDAxXFNlcXVlbmNlXEFGIDAxXzAwMy0tTDQ4LnRpZnNxAH4ABXcYAAAAAgAAAAAAAAVwAAAAAAAABBAAAAABc3EAfgAHd1EAAAACAAAAAAAAASoAAAAAAAACYgAAAAIAAAAAAAAAAQAAAAEAB1Vua25vd24AAAACAAAAAAAAAAAAAAAAAAAAAAAAAAAAAAAAAAAAAAAAAABzcQB+AAwAAABwAAABpwAAASoAAAJic3EAfgAOAAAAAnNxAH4ADAAAAHAAAAGnAAABKgAAAmJ1cQB+ABMAAAAEAAABKgAAAtEAAAAAAAAAAHVxAH4AEwAAAAQAAAJiAAAC0gAAAAAAAAAAdwEAeHhzcQB+AABxAH4AA3QAalo6XFZBU1RfU3RlZmFuXEltYWdlX3Byb2Nlc3NpbmdcMjAxN18wMl8xNV8xMV80Nl8zMC0tMTUwMjIwMTcgdGdtY2hlcnJ5IEVUVTAwMVxTZXF1ZW5jZV8wMDFcQUYxNjUtLUwxMi50aWZzcQB+AAV3GAAAAAIAAAAAAAAFcAAAAAAAAAQQAAAAAXNxAH4AB3dRAAAAAgAAAAAAAAMzAAAAAAAAAcYAAAACAAAAAAAAAAEAAAABAAdVbmtub3duAAAAAgAAAAAAAAAAAAAAAAAAAAAAAAAAAAAAAAAAAAAAAAAAc3EAfgAMAAAAzAAAAiEAAAMzAAABxnNxAH4ADgAAAAJzcQB+AAwAAADMAAACIQAAAzMAAAHGdXEAfgATAAAABAAAAzMAAAVUAAAAAAAAAAB1cQB+ABMAAAAEAAABxgAAApIAAAAAAAAAAHcBAHh4c3EAfgAAcQB+AFB0AHFaOlxWQVNUX1N0ZWZhblx0Z21jaGVycnlcRENBIDExMDUyMDE3IFBsYXRlIDFcMjAxN18wNV8xMF8wOV8zNl8zMy0tRENBIDExMDUyMDE3IFAxMDAxXFNlcXVlbmNlXEFGIDAxXzAwMy0tTDA0LnRpZnNxAH4ABXcYAAAAAgAAAAAAAAVwAAAAAAAABBAAAAABc3EAfgAHd1EAAAACAAAAAAAAAl0AAAAAAAACHgAAAAIAAAAAAAAAAQAAAAEAB1Vua25vd24AAAACAAAAAAAAAAAAAAAAAAAAAAAAAAAAAAAAAAAAAAAAAABzcQB+AAwAAAByAAAB8gAAAl0AAAIec3EAfgAOAAAAAnNxAH4ADAAAAHIAAAHyAAACXQAAAh51cQB+ABMAAAAEAAACXQAABE8AAAAAAAAAAHVxAH4AEwAAAAQAAAIeAAACkAAAAAAAAAAAdwEAeHhzcQB+AABxAH4AF3QAeFo6XFZBU1RfU3RlZmFuXEltYWdlX3Byb2Nlc3NpbmdcMjAxN18wMl8xNV8xMV80Nl8zMC0tMTUwMjIwMTcgdGdtY2hlcnJ5IEVUVTAwMVxTZXF1ZW5jZV8wMDFcRXhwNDAwIDAzIDAxIDAxXzE2NC0tWjAzLnRpZnNxAH4ABXcYAAAAAgAAAAAAAAVwAAAAAAAABBAAAAABc3EAfgAHd1EAAAACAAAAAAAAAnYAAAAAAAABRgAAAAIAAAAAAAAAAQAAAAEAB1Vua25vd24AAAACAAAAAAAAAAAAAAAAAAAAAAAAAAAAAAAAAAAAAAAAAABzcQB+AAwAAACLAAABzgAAAnYAAAFGc3EAfgAOAAAAAnNxAH4ADAAAAIsAAAHOAAACdgAAAUZ1cQB+ABMAAAAEAAACdgAABEQAAAAAAAAAAHVxAH4AEwAAAAQAAAFGAAAB0QAAAAAAAAAAdwEAeHhzcQB+AABxAH4A9XQAZlo6XFZBU1RfU3RlZmFuXEltYWdlX3Byb2Nlc3NpbmdcMjAxN18wMl8xNV8xMV80Nl8zMC0tMTUwMjIwMTcgdGdtY2hlcnJ5IEVUVTAwMVxTZXF1ZW5jZVxBRjAwMy0tTDI4LnRpZnNxAH4ABXcYAAAAAgAAAAAAAAVwAAAAAAAABBAAAAABc3EAfgAHd1EAAAACAAAAAAAAApUAAAAAAAACDQAAAAIAAAAAAAAAAQAAAAEAB1Vua25vd24AAAACAAAAAAAAAAAAAAAAAAAAAAAAAAAAAAAAAAAAAAAAAABzcQB+AAwAAACoAAAB9AAAApUAAAINc3EAfgAOAAAAAnNxAH4ADAAAAKgAAAH0AAAClQAAAg11cQB+ABMAAAAEAAAClQAABIkAAAAAAAAAAHVxAH4AEwAAAAQAAAINAAACtQAAAAAAAAAAdwEAeHhzcQB+AABxAH4Ao3QAflo6XFZBU1RfU3RlZmFuXHRnbWNoZXJyeVxFVFUxMjA0MjAxNyBwbGF0ZTFcMjAxN18wNF8xMl8wOV81MF81Mi0tRVRVMTIwNDE3UDEwMDFcU2VxdWVuY2VfMDAxXEV4cDQwMCAwMyAwMSAwMV8yODItLUwwNi0tWjAzLnRpZnNxAH4ABXcYAAAAAgAAAAAAAAVwAAAAAAAABBAAAAABc3EAfgAHd1EAAAACAAAAAAAAArwAAAAAAAACBQAAAAIAAAAAAAAAAQAAAAEAB1Vua25vd24AAAACAAAAAAAAAAAAAAAAAAAAAAAAAAAAAAAAAAAAAAAAAABzcQB+AAwAAABvAAABrAAAArwAAAIFc3EAfgAOAAAAAnNxAH4ADAAAAG8AAAGsAAACvAAAAgV1cQB+ABMAAAAEAAACvAAABGgAAAAAAAAAAHVxAH4AEwAAAAQAAAIFAAACdAAAAAAAAAAAdwEAeHhzcQB+AABxAH4CHHQAdlo6XFZBU1RfU3RlZmFuXHRnbWNoZXJyeVxEQ0FfMjUwNDIwMTdfUDJcMjAxN18wNF8yNl8xMl8xM18wNC0tRENBXzI1MDQyMDE3X1AyMDAxXFNlcXVlbmNlXEV4cDQwMCAwMyAwMSAwMV8wMDItLVowMy50aWZzcQB+AAV3GAAAAAIAAAAAAAAFcAAAAAAAAAQQAAAAAXNxAH4AB3dRAAAAAgAAAAAAAAGmAAAAAAAAAlYAAAACAAAAAAAAAAEAAAABAAdVbmtub3duAAAAAgAAAAAAAAAAAAAAAAAAAAAAAAAAAAAAAAAAAAAAAAAAc3EAfgAMAAAAXgAAAbcAAAGmAAACVnNxAH4ADgAAAAJzcQB+AAwAAABeAAABtwAAAaYAAAJWdXEAfgATAAAABAAAAaYAAANdAAAAAAAAAAB1cQB+ABMAAAAEAAACVgAAArQAAAAAAAAAAHcBAHh4c3EAfgAAcQB+AKN0AG9aOlxWQVNUX1N0ZWZhblx0Z21jaGVycnlcRVRVMTIwNDIwMTcgcGxhdGUxXDIwMTdfMDRfMTJfMDlfNTBfNTItLUVUVTEyMDQxN1AxMDAxXFNlcXVlbmNlXzAwMVxBRiAwMV8yODMtLUwwNy50aWZzcQB+AAV3GAAAAAIAAAAAAAAFcAAAAAAAAAQQAAAAAXNxAH4AB3dRAAAAAgAAAAAAAANGAAAAAAAAAfoAAAACAAAAAAAAAAEAAAABAAdVbmtub3duAAAAAgAAAAAAAAAAAAAAAAAAAAAAAAAAAAAAAAAAAAAAAAAAc3EAfgAMAAAAYAAAAZ8AAANGAAAB+nNxAH4ADgAAAAJzcQB+AAwAAABgAAABnwAAA0YAAAH6dXEAfgATAAAABAAAA0YAAATlAAAAAAAAAAB1cQB+ABMAAAAEAAAB+gAAAloAAAAAAAAAAHcBAHh4c3EAfgAAcQB+AcF0AAZSb3c4MjZzcQB+AAV3GAAAAAIAAAAAAAAFcAAAAAAAAAQQAAAAAXNxAH4AB3dRAAAAAgAAAAAAAALqAAAAAAAAAZYAAAACAAAAAAAAAAEAAAABAAdVbmtub3duAAAAAgAAAAAAAAAAAAAAAAAAAAAAAAAAAAAAAAAAAAAAAAAAc3EAfgAMAAAAawAAAboAAALqAAABlnNxAH4ADgAAAAJzcQB+AAwAAABrAAABugAAAuoAAAGWdXEAfgATAAAABAAAAuoAAASkAAAAAAAAAAB1cQB+ABMAAAAEAAABlgAAAgEAAAAAAAAAAHcBAHh4c3EAfgAAcQB+ABd0AGZaOlxWQVNUX1N0ZWZhblxJbWFnZV9wcm9jZXNzaW5nXDIwMTdfMDJfMTVfMTFfNDZfMzAtLTE1MDIyMDE3IHRnbWNoZXJyeSBFVFUwMDFcU2VxdWVuY2VcQUYwMDMtLUw0NC50aWZzcQB+AAV3GAAAAAIAAAAAAAAFcAAAAAAAAAQQAAAAAXNxAH4AB3dRAAAAAgAAAAAAAASJAAAAAAAAAUoAAAACAAAAAAAAAAEAAAABAAdVbmtub3duAAAAAgAAAAAAAAAAAAAAAAAAAAAAAAAAAAAAAAAAAAAAAAAAc3EAfgAMAAAAewAAAOMAAASJAAABSnNxAH4ADgAAAAJzcQB+AAwAAAB7AAAA4wAABIkAAAFKdXEAfgATAAAABAAABIkAAAVsAAAAAAAAAAB1cQB+ABMAAAAEAAABSgAAAcUAAAAAAAAAAHcBAHh4c3EAfgAAcQB+AcF0AAZSb3c5NDJzcQB+AAV3GAAAAAIAAAAAAAAFcAAAAAAAAAQQAAAAAXNxAH4AB3dRAAAAAgAAAAAAAAPmAAAAAAAAAaQAAAACAAAAAAAAAAEAAAABAAdVbmtub3duAAAAAgAAAAAAAAAAAAAAAAAAAAAAAAAAAAAAAAAAAAAAAAAAc3EAfgAMAAAAVwAAAWMAAAPmAAABpHNxAH4ADgAAAAJzcQB+AAwAAABXAAABYwAAA+YAAAGkdXEAfgATAAAABAAAA+YAAAVJAAAAAAAAAAB1cQB+ABMAAAAEAAABpAAAAfsAAAAAAAAAAHcBAHh4c3EAfgAAcQB+AFp0AGhaOlxWQVNUX1N0ZWZhblx0Z21jaGVycnkgRVRVIHBsYXRlMSAyOTAzMjAxN1wyMDE3XzAzXzI5XzEwXzUxXzE2LS1FVFUyOTAzMjAxNzAwMVxTZXF1ZW5jZVxBRjAwMy0tTDExLnRpZnNxAH4ABXcYAAAAAgAAAAAAAAVwAAAAAAAABBAAAAABc3EAfgAHd1EAAAACAAAAAAAAAp4AAAAAAAACdAAAAAIAAAAAAAAAAQAAAAEAB1Vua25vd24AAAACAAAAAAAAAAAAAAAAAAAAAAAAAAAAAAAAAAAAAAAAAABzcQB+AAwAAACWAAACWwAAAp4AAAJ0c3EAfgAOAAAAAnNxAH4ADAAAAJYAAAJbAAACngAAAnR1cQB+ABMAAAAEAAACngAABPkAAAAAAAAAAHVxAH4AEwAAAAQAAAJ0AAADCgAAAAAAAAAAdwEAeHhzcQB+AABxAH4AF3QAZlo6XFZBU1RfU3RlZmFuXEltYWdlX3Byb2Nlc3NpbmdcMjAxN18wMl8xNV8xMV80Nl8zMC0tMTUwMjIwMTcgdGdtY2hlcnJ5IEVUVTAwMVxTZXF1ZW5jZVxBRjAwMy0tTDI4LnRpZnNxAH4ABXcYAAAAAgAAAAAAAAVwAAAAAAAABBAAAAABc3EAfgAHd1EAAAACAAAAAAAAAnYAAAAAAAACBwAAAAIAAAAAAAAAAQAAAAEAB1Vua25vd24AAAACAAAAAAAAAAAAAAAAAAAAAAAAAAAAAAAAAAAAAAAAAABzcQB+AAwAAAC1AAACfwAAAnYAAAIHc3EAfgAOAAAAAnNxAH4ADAAAALUAAAJ/AAACdgAAAgd1cQB+ABMAAAAEAAACdgAABPUAAAAAAAAAAHVxAH4AEwAAAAQAAAIHAAACvAAAAAAAAAAAdwEAeHhzcQB+AABxAH4A9XQAZlo6XFZBU1RfU3RlZmFuXEltYWdlX3Byb2Nlc3NpbmdcMjAxN18wMl8xNV8xMV80Nl8zMC0tMTUwMjIwMTcgdGdtY2hlcnJ5IEVUVTAwMVxTZXF1ZW5jZVxBRjAwMy0tTDE4LnRpZnNxAH4ABXcYAAAAAgAAAAAAAAVwAAAAAAAABBAAAAABc3EAfgAHd1EAAAACAAAAAAAABC4AAAAAAAAB5wAAAAIAAAAAAAAAAQAAAAEAB1Vua25vd24AAAACAAAAAAAAAAAAAAAAAAAAAAAAAAAAAAAAAAAAAAAAAABzcQB+AAwAAADRAAABQAAABC4AAAHnc3EAfgAOAAAAAnNxAH4ADAAAANEAAAFAAAAELgAAAed1cQB+ABMAAAAEAAAELgAABW4AAAAAAAAAAHVxAH4AEwAAAAQAAAHnAAACuAAAAAAAAAAAdwEAeHhzcQB+AABxAH4AUHQAcVo6XFZBU1RfU3RlZmFuXHRnbWNoZXJyeVxEQ0EgMTEwNTIwMTcgUGxhdGUgMVwyMDE3XzA1XzEwXzA5XzM2XzMzLS1EQ0EgMTEwNTIwMTcgUDEwMDFcU2VxdWVuY2VcQUYgMDFfMDAzLS1MOTEudGlmc3EAfgAFdxgAAAACAAAAAAAABXAAAAAAAAAEEAAAAAFzcQB+AAd3UQAAAAIAAAAAAAAAygAAAAAAAAIyAAAAAgAAAAAAAAABAAAAAQAHVW5rbm93bgAAAAIAAAAAAAAAAAAAAAAAAAAAAAAAAAAAAAAAAAAAAAAAAHNxAH4ADAAAAGwAAAHaAAAAygAAAjJzcQB+AA4AAAACc3EAfgAMAAAAbAAAAdoAAADKAAACMnVxAH4AEwAAAAQAAADKAAACpAAAAAAAAAAAdXEAfgATAAAABAAAAjIAAAKeAAAAAAAAAAB3AQB4eHNxAH4AAHEAfgAhdAB7WjpcVkFTVF9TdGVmYW5cdGdtY2hlcnJ5IEVUVSBwbGF0ZTIgMjkwMzIwMTdcMjAxN18wM18yOV8xM18wNl8xOS0tRVRVMjkwMzIwMTcwMDJcU2VxdWVuY2VcRXhwNDAwIDAzIDAxIDAxXzAwMi0tTDQzLS1aMDIudGlmc3EAfgAFdxgAAAACAAAAAAAABXAAAAAAAAAEEAAAAAFzcQB+AAd3UQAAAAIAAAAAAAAAtgAAAAAAAAIYAAAAAgAAAAAAAAABAAAAAQAHVW5rbm93bgAAAAIAAAAAAAAAAAAAAAAAAAAAAAAAAAAAAAAAAAAAAAAAAHNxAH4ADAAAALoAAALeAAAAtgAAAhhzcQB+AA4AAAACc3EAfgAMAAAAugAAAt4AAAC2AAACGHVxAH4AEwAAAAQAAAC2AAADlAAAAAAAAAAAdXEAfgATAAAABAAAAhgAAALSAAAAAAAAAAB3AQB4eHNxAH4AAHEAfgBQdABxWjpcVkFTVF9TdGVmYW5cdGdtY2hlcnJ5XERDQSAxMTA1MjAxNyBQbGF0ZSAxXDIwMTdfMDVfMTBfMDlfMzZfMzMtLURDQSAxMTA1MjAxNyBQMTAwMVxTZXF1ZW5jZVxBRiAwMV8wMDMtLUw2Ny50aWZzcQB+AAV3GAAAAAIAAAAAAAAFcAAAAAAAAAQQAAAAAXNxAH4AB3dRAAAAAgAAAAAAAAKJAAAAAAAAAm4AAAACAAAAAAAAAAEAAAABAAdVbmtub3duAAAAAgAAAAAAAAAAAAAAAAAAAAAAAAAAAAAAAAAAAAAAAAAAc3EAfgAMAAAAaAAAAdgAAAKJAAACBnNxAH4ADgAAAAJzcQB+AAwAAABoAAAB2AAAAokAAAIGdXEAfgATAAAABAAAAokAAARhAAAAAAAAAAB1cQB+ABMAAAAEAAACbgAAAgYAAAAAAAAAAHcBAHh4c3EAfgAAcQB+ABd0AHlaOlxWQVNUX1N0ZWZhblxJbWFnZV9wcm9jZXNzaW5nXDIwMTdfMDJfMTVfMTFfNDZfMzAtLTE1MDIyMDE3IHRnbWNoZXJyeSBFVFUwMDFcU2VxdWVuY2VcRXhwNDAwIDAzIDAxIDAxXzAwMi0tTDIxLS1aMDIudGlmc3EAfgAFdxgAAAACAAAAAAAABXAAAAAAAAAEEAAAAAFzcQB+AAd3UQAAAAIAAAAAAAACmwAAAAAAAAIaAAAAAgAAAAAAAAABAAAAAQAHVW5rbm93bgAAAAIAAAAAAAAAAAAAAAAAAAAAAAAAAAAAAAAAAAAAAAAAAHNxAH4ADAAAAH4AAAGQAAACmwAAAhpzcQB+AA4AAAACc3EAfgAMAAAAfgAAAZAAAAKbAAACGnVxAH4AEwAAAAQAAAKbAAAEKwAAAAAAAAAAdXEAfgATAAAABAAAAhoAAAKYAAAAAAAAAAB3AQB4eHNxAH4AAHEAfgIcdAB7WjpcVkFTVF9TdGVmYW5cdGdtY2hlcnJ5XERDQV8yNTA0MjAxN19QMlwyMDE3XzA0XzI2XzEyXzEzXzA0LS1EQ0FfMjUwNDIwMTdfUDIwMDFcU2VxdWVuY2VcRXhwNDAwIDAzIDAxIDAxXzAwMi0tTDI3LS1aMDIudGlmc3EAfgAFdxgAAAACAAAAAAAABXAAAAAAAAAEEAAAAAFzcQB+AAd3UQAAAAIAAAAAAAABewAAAAAAAAIaAAAAAgAAAAAAAAABAAAAAQAHVW5rbm93bgAAAAIAAAAAAAAAAAAAAAAAAAAAAAAAAAAAAAAAAAAAAAAAAHNxAH4ADAAAAHMAAAHvAAABewAAAhpzcQB+AA4AAAACc3EAfgAMAAAAcwAAAe8AAAF7AAACGnVxAH4AEwAAAAQAAAF7AAADagAAAAAAAAAAdXEAfgATAAAABAAAAhoAAAKNAAAAAAAAAAB3AQB4eHNxAH4AAHEAfgD1dABmWjpcVkFTVF9TdGVmYW5cSW1hZ2VfcHJvY2Vzc2luZ1wyMDE3XzAyXzE1XzExXzQ2XzMwLS0xNTAyMjAxNyB0Z21jaGVycnkgRVRVMDAxXFNlcXVlbmNlXEFGMDAzLS1MMzQudGlmc3EAfgAFdxgAAAACAAAAAAAABXAAAAAAAAAEEAAAAAFzcQB+AAd3UQAAAAIAAAAAAAADZgAAAAAAAAHDAAAAAgAAAAAAAAABAAAAAQAHVW5rbm93bgAAAAIAAAAAAAAAAAAAAAAAAAAAAAAAAAAAAAAAAAAAAAAAAHNxAH4ADAAAAKUAAAHoAAADZgAAAcNzcQB+AA4AAAACc3EAfgAMAAAApQAAAegAAANmAAABw3VxAH4AEwAAAAQAAANmAAAFTgAAAAAAAAAAdXEAfgATAAAABAAAAcMAAAJoAAAAAAAAAAB3AQB4eHNxAH4AAHEAfgHBdAAGUm93ODE3c3EAfgAFdxgAAAACAAAAAAAABXAAAAAAAAAEEAAAAAFzcQB+AAd3UQAAAAIAAAAAAAACygAAAAAAAAF2AAAAAgAAAAAAAAABAAAAAQAHVW5rbm93bgAAAAIAAAAAAAAAAAAAAAAAAAAAAAAAAAAAAAAAAAAAAAAAAHNxAH4ADAAAAHcAAAHcAAACygAAAXZzcQB+AA4AAAACc3EAfgAMAAAAdwAAAdwAAALKAAABdnVxAH4AEwAAAAQAAALKAAAEpgAAAAAAAAAAdXEAfgATAAAABAAAAXYAAAHtAAAAAAAAAAB3AQB4eHNxAH4AAHEAfgAXdABqWjpcVkFTVF9TdGVmYW5cSW1hZ2VfcHJvY2Vzc2luZ1wyMDE3XzAyXzE1XzExXzQ2XzMwLS0xNTAyMjAxNyB0Z21jaGVycnkgRVRVMDAxXFNlcXVlbmNlXzAwMVxBRjE2NS0tTDA1LnRpZnNxAH4ABXcYAAAAAgAAAAAAAAVwAAAAAAAABBAAAAABc3EAfgAHd1EAAAACAAAAAAAAApEAAAAAAAAB9wAAAAIAAAAAAAAAAQAAAAEAB1Vua25vd24AAAACAAAAAAAAAAAAAAAAAAAAAAAAAAAAAAAAAAAAAAAAAABzcQB+AAwAAADjAAACawAAApEAAAH3c3EAfgAOAAAAAnNxAH4ADAAAAOMAAAJrAAACkQAAAfd1cQB+ABMAAAAEAAACkQAABPwAAAAAAAAAAHVxAH4AEwAAAAQAAAH3AAAC2gAAAAAAAAAAdwEAeHhzcQB+AABxAH4CHHQAe1o6XFZBU1RfU3RlZmFuXHRnbWNoZXJyeVxEQ0FfMjUwNDIwMTdfUDJcMjAxN18wNF8yNl8xMl8xM18wNC0tRENBXzI1MDQyMDE3X1AyMDAxXFNlcXVlbmNlXEV4cDQwMCAwMyAwMSAwMV8wMDItLUwxMS0tWjAyLnRpZnNxAH4ABXcYAAAAAgAAAAAAAAVwAAAAAAAABBAAAAABc3EAfgAHd1EAAAACAAAAAAAAAWcAAAAAAAACMwAAAAIAAAAAAAAAAQAAAAEAB1Vua25vd24AAAACAAAAAAAAAAAAAAAAAAAAAAAAAAAAAAAAAAAAAAAAAABzcQB+AAwAAAB8AAABywAAAWcAAAIzc3EAfgAOAAAAAnNxAH4ADAAAAHwAAAHLAAABZwAAAjN1cQB+ABMAAAAEAAABZwAAAzIAAAAAAAAAAHVxAH4AEwAAAAQAAAIzAAACrwAAAAAAAAAAdwEAeHhzcQB+AABxAH4ARnQAa1o6XFZBU1RfU3RlZmFuXHRnbWNoZXJyeVxFVFUxMjA0MjAxNyBwbGF0ZTFcMjAxN18wNF8xMl8wOV81MF81Mi0tRVRVMTIwNDE3UDEwMDFcU2VxdWVuY2VcQUYgMDFfMDAzLS1MMTEudGlmc3EAfgAFdxgAAAACAAAAAAAABXAAAAAAAAAEEAAAAAFzcQB+AAd3UQAAAAIAAAAAAAACogAAAAAAAAF4AAAAAgAAAAAAAAABAAAAAQAHVW5rbm93bgAAAAIAAAAAAAAAAAAAAAAAAAAAAAAAAAAAAAAAAAAAAAAAAHNxAH4ADAAAAG4AAAFOAAACogAAAXhzcQB+AA4AAAACc3EAfgAMAAAAbgAAAU4AAAKiAAABeHVxAH4AEwAAAAQAAAKiAAAD8AAAAAAAAAAAdXEAfgATAAAABAAAAXgAAAHmAAAAAAAAAAB3AQB4eHNxAH4AAHEAfgBQdABxWjpcVkFTVF9TdGVmYW5cdGdtY2hlcnJ5XERDQSAxMTA1MjAxNyBQbGF0ZSAxXDIwMTdfMDVfMTBfMDlfMzZfMzMtLURDQSAxMTA1MjAxNyBQMTAwMVxTZXF1ZW5jZVxBRiAwMV8wMDMtLUw0Mi50aWZzcQB+AAV3GAAAAAIAAAAAAAAFcAAAAAAAAAQQAAAAAXNxAH4AB3dRAAAAAgAAAAAAAAFhAAAAAAAAAkIAAAACAAAAAAAAAAEAAAABAAdVbmtub3duAAAAAgAAAAAAAAAAAAAAAAAAAAAAAAAAAAAAAAAAAAAAAAAAc3EAfgAMAAAAZQAAAbYAAAFhAAACQnNxAH4ADgAAAAJzcQB+AAwAAABlAAABtgAAAWEAAAJCdXEAfgATAAAABAAAAWEAAAMXAAAAAAAAAAB1cQB+ABMAAAAEAAACQgAAAqcAAAAAAAAAAHcBAHh4c3EAfgAAcQB+AcF0AAZSb3c5MzJzcQB+AAV3GAAAAAIAAAAAAAAFcAAAAAAAAAQQAAAAAXNxAH4AB3dRAAAAAgAAAAAAAAIhAAAAAAAAAeMAAAACAAAAAAAAAAEAAAABAAdVbmtub3duAAAAAgAAAAAAAAAAAAAAAAAAAAAAAAAAAAAAAAAAAAAAAAAAc3EAfgAMAAAAaAAAAWsAAAIhAAAB43NxAH4ADgAAAAJzcQB+AAwAAABoAAABawAAAiEAAAHjdXEAfgATAAAABAAAAiEAAAOMAAAAAAAAAAB1cQB+ABMAAAAEAAAB4wAAAksAAAAAAAAAAHcBAHh4c3EAfgAAcQB+ABd0AH1aOlxWQVNUX1N0ZWZhblxJbWFnZV9wcm9jZXNzaW5nXDIwMTdfMDJfMTVfMTFfNDZfMzAtLTE1MDIyMDE3IHRnbWNoZXJyeSBFVFUwMDFcU2VxdWVuY2VfMDAxXEV4cDQwMCAwMyAwMSAwMV8xNjQtLUwxOC0tWjA0LnRpZnNxAH4ABXcYAAAAAgAAAAAAAAVwAAAAAAAABBAAAAABc3EAfgAHd1EAAAACAAAAAAAAAxAAAAAAAAABaQAAAAIAAAAAAAAAAQAAAAEAB1Vua25vd24AAAACAAAAAAAAAAAAAAAAAAAAAAAAAAAAAAAAAAAAAAAAAABzcQB+AAwAAAC1AAACGwAAAxAAAAFpc3EAfgAOAAAAAnNxAH4ADAAAALUAAAIbAAADEAAAAWl1cQB+ABMAAAAEAAADEAAABSsAAAAAAAAAAHVxAH4AEwAAAAQAAAFpAAACHgAAAAAAAAAAdwEAeHhzcQB+AABxAH4AF3QAalo6XFZBU1RfU3RlZmFuXEltYWdlX3Byb2Nlc3NpbmdcMjAxN18wMl8xNV8xMV80Nl8zMC0tMTUwMjIwMTcgdGdtY2hlcnJ5IEVUVTAwMVxTZXF1ZW5jZV8wMDFcQUYxNjUtLUwyMS50aWZzcQB+AAV3GAAAAAIAAAAAAAAFcAAAAAAAAAQQAAAAAXNxAH4AB3dRAAAAAgAAAAAAAAKkAAAAAAAAAhIAAAACAAAAAAAAAAEAAAABAAdVbmtub3duAAAAAgAAAAAAAAAAAAAAAAAAAAAAAAAAAAAAAAAAAAAAAAAAc3EAfgAMAAAAvQAAAncAAAKkAAACEnNxAH4ADgAAAAJzcQB+AAwAAAC9AAACdwAAAqQAAAISdXEAfgATAAAABAAAAqQAAAUbAAAAAAAAAAB1cQB+ABMAAAAEAAACEgAAAs8AAAAAAAAAAHcBAHh4c3EAfgAAcQB+ABd0AGpaOlxWQVNUX1N0ZWZhblxJbWFnZV9wcm9jZXNzaW5nXDIwMTdfMDJfMTVfMTFfNDZfMzAtLTE1MDIyMDE3IHRnbWNoZXJyeSBFVFUwMDFcU2VxdWVuY2VfMDAxXEFGMTY1LS1MMDQudGlmc3EAfgAFdxgAAAACAAAAAAAABXAAAAAAAAAEEAAAAAFzcQB+AAd3UQAAAAIAAAAAAAAEpAAAAAAAAAE7AAAAAgAAAAAAAAABAAAAAQAHVW5rbm93bgAAAAIAAAAAAAAAAAAAAAAAAAAAAAAAAAAAAAAAAAAAAAAAAHNxAH4ADAAAAJYAAADIAAAEpAAAATtzcQB+AA4AAAACc3EAfgAMAAAAlgAAAMgAAASkAAABO3VxAH4AEwAAAAQAAASkAAAFbAAAAAAAAAAAdXEAfgATAAAABAAAATsAAAHRAAAAAAAAAAB3AQB4eHNxAH4AAHEAfgBGdABrWjpcVkFTVF9TdGVmYW5cdGdtY2hlcnJ5XEVUVTEyMDQyMDE3IHBsYXRlMVwyMDE3XzA0XzEyXzA5XzUwXzUyLS1FVFUxMjA0MTdQMTAwMVxTZXF1ZW5jZVxBRiAwMV8wMDMtLUwwOS50aWZzcQB+AAV3GAAAAAIAAAAAAAAFcAAAAAAAAAQQAAAAAXNxAH4AB3dRAAAAAgAAAAAAAADQAAAAAAAAAgwAAAACAAAAAAAAAAEAAAABAAdVbmtub3duAAAAAgAAAAAAAAAAAAAAAAAAAAAAAAAAAAAAAAAAAAAAAAAAc3EAfgAMAAAAmgAAAfYAAADQAAACDHNxAH4ADgAAAAJzcQB+AAwAAACaAAAB9gAAANAAAAIMdXEAfgATAAAABAAAANAAAALGAAAAAAAAAAB1cQB+ABMAAAAEAAACDAAAAqYAAAAAAAAAAHcBAHh4c3EAfgAAcQB+AFp0AGhaOlxWQVNUX1N0ZWZhblx0Z21jaGVycnkgRVRVIHBsYXRlMSAyOTAzMjAxN1wyMDE3XzAzXzI5XzEwXzUxXzE2LS1FVFUyOTAzMjAxNzAwMVxTZXF1ZW5jZVxBRjAwMy0tTDE2LnRpZnNxAH4ABXcYAAAAAgAAAAAAAAVwAAAAAAAABBAAAAABc3EAfgAHd1EAAAACAAAAAAAAA8EAAAAAAAACPAAAAAIAAAAAAAAAAQAAAAEAB1Vua25vd24AAAACAAAAAAAAAAAAAAAAAAAAAAAAAAAAAAAAAAAAAAAAAABzcQB+AAwAAACqAAABrAAAA8EAAAI8c3EAfgAOAAAAAnNxAH4ADAAAAKoAAAGsAAADwQAAAjx1cQB+ABMAAAAEAAADwQAABW0AAAAAAAAAAHVxAH4AEwAAAAQAAAI8AAAC5gAAAAAAAAAAdwEAeHhzcQB+AABxAH4AF3QAfVo6XFZBU1RfU3RlZmFuXEltYWdlX3Byb2Nlc3NpbmdcMjAxN18wMl8xNV8xMV80Nl8zMC0tMTUwMjIwMTcgdGdtY2hlcnJ5IEVUVTAwMVxTZXF1ZW5jZV8wMDFcRXhwNDAwIDAzIDAxIDAxXzE2NC0tTDA2LS1aMDMudGlmc3EAfgAFdxgAAAACAAAAAAAABXAAAAAAAAAEEAAAAAFzcQB+AAd3UQAAAAIAAAAAAAACUAAAAAAAAAH0AAAAAgAAAAAAAAABAAAAAQAHVW5rbm93bgAAAAIAAAAAAAAAAAAAAAAAAAAAAAAAAAAAAAAAAAAAAAAAAHNxAH4ADAAAAJkAAAHwAAACUAAAAfRzcQB+AA4AAAACc3EAfgAMAAAAmQAAAfAAAAJQAAAB9HVxAH4AEwAAAAQAAAJQAAAEQAAAAAAAAAAAdXEAfgATAAAABAAAAfQAAAKNAAAAAAAAAAB3AQB4eHNxAH4AAHEAfgAhdAB7WjpcVkFTVF9TdGVmYW5cdGdtY2hlcnJ5IEVUVSBwbGF0ZTIgMjkwMzIwMTdcMjAxN18wM18yOV8xM18wNl8xOS0tRVRVMjkwMzIwMTcwMDJcU2VxdWVuY2VcRXhwNDAwIDAzIDAxIDAxXzAwMi0tTDE1LS1aMDIudGlmc3EAfgAFdxgAAAACAAAAAAAABXAAAAAAAAAEEAAAAAFzcQB+AAd3UQAAAAIAAAAAAAACGgAAAAAAAAKKAAAAAgAAAAAAAAABAAAAAQAHVW5rbm93bgAAAAIAAAAAAAAAAAAAAAAAAAAAAAAAAAAAAAAAAAAAAAAAAHNxAH4ADAAAAGYAAADaAAACGgAAAopzcQB+AA4AAAACc3EAfgAMAAAAZgAAANoAAAIaAAACinVxAH4AEwAAAAQAAAIaAAAC9AAAAAAAAAAAdXEAfgATAAAABAAAAooAAALwAAAAAAAAAAB3AQB4eHNxAH4AAHEAfgAhdAB7WjpcVkFTVF9TdGVmYW5cdGdtY2hlcnJ5IEVUVSBwbGF0ZTIgMjkwMzIwMTdcMjAxN18wM18yOV8xM18wNl8xOS0tRVRVMjkwMzIwMTcwMDJcU2VxdWVuY2VcRXhwNDAwIDAzIDAxIDAxXzAwMi0tTDIxLS1aMDIudGlmc3EAfgAFdxgAAAACAAAAAAAABXAAAAAAAAAEEAAAAAFzcQB+AAd3UQAAAAIAAAAAAAAAtgAAAAAAAAJwAAAAAgAAAAAAAAABAAAAAQAHVW5rbm93bgAAAAIAAAAAAAAAAAAAAAAAAAAAAAAAAAAAAAAAAAAAAAAAAHNxAH4ADAAAAI4AAAK8AAAAtgAAAnBzcQB+AA4AAAACc3EAfgAMAAAAjgAAArwAAAC2AAACcHVxAH4AEwAAAAQAAAC2AAADcgAAAAAAAAAAdXEAfgATAAAABAAAAnAAAAL+AAAAAAAAAAB3AQB4eHNxAH4AAHEAfgBQdABxWjpcVkFTVF9TdGVmYW5cdGdtY2hlcnJ5XERDQSAxMTA1MjAxNyBQbGF0ZSAxXDIwMTdfMDVfMTBfMDlfMzZfMzMtLURDQSAxMTA1MjAxNyBQMTAwMVxTZXF1ZW5jZVxBRiAwMV8wMDMtLUw1Mi50aWZzcQB+AAV3GAAAAAIAAAAAAAAFcAAAAAAAAAQQAAAAAXNxAH4AB3dRAAAAAgAAAAAAAAHXAAAAAAAAAkAAAAACAAAAAAAAAAEAAAABAAdVbmtub3duAAAAAgAAAAAAAAAAAAAAAAAAAAAAAAAAAAAAAAAAAAAAAAAAc3EAfgAMAAAASQAAANkAAAHXAAACQHNxAH4ADgAAAAJzcQB+AAwAAABJAAAA2QAAAdcAAAJAdXEAfgATAAAABAAAAdcAAAKwAAAAAAAAAAB1cQB+ABMAAAAEAAACQAAAAokAAAAAAAAAAHcBAHh4c3EAfgAAcQB+ABd0AHlaOlxWQVNUX1N0ZWZhblxJbWFnZV9wcm9jZXNzaW5nXDIwMTdfMDJfMTVfMTFfNDZfMzAtLTE1MDIyMDE3IHRnbWNoZXJyeSBFVFUwMDFcU2VxdWVuY2VcRXhwNDAwIDAzIDAxIDAxXzAwMi0tTDM1LS1aMDQudGlmc3EAfgAFdxgAAAACAAAAAAAABXAAAAAAAAAEEAAAAAFzcQB+AAd3UQAAAAIAAAAAAAADCAAAAAAAAAItAAAAAgAAAAAAAAABAAAAAQAHVW5rbm93bgAAAAIAAAAAAAAAAAAAAAAAAAAAAAAAAAAAAAAAAAAAAAAAAHNxAH4ADAAAAIcAAAHOAAADCAAAAi1zcQB+AA4AAAACc3EAfgAMAAAAhwAAAc4AAAMIAAACLXVxAH4AEwAAAAQAAAMIAAAE1gAAAAAAAAAAdXEAfgATAAAABAAAAi0AAAK0AAAAAAAAAAB3AQB4eHNxAH4AAHEAfgAXdAB5WjpcVkFTVF9TdGVmYW5cSW1hZ2VfcHJvY2Vzc2luZ1wyMDE3XzAyXzE1XzExXzQ2XzMwLS0xNTAyMjAxNyB0Z21jaGVycnkgRVRVMDAxXFNlcXVlbmNlXEV4cDQwMCAwMyAwMSAwMV8wMDItLUwxNC0tWjAzLnRpZnNxAH4ABXcYAAAAAgAAAAAAAAVwAAAAAAAABBAAAAABc3EAfgAHd1EAAAACAAAAAAAAA+4AAAAAAAACCgAAAAIAAAAAAAAAAQAAAAEAB1Vua25vd24AAAACAAAAAAAAAAAAAAAAAAAAAAAAAAAAAAAAAAAAAAAAAABzcQB+AAwAAABuAAABgAAAA+4AAAIKc3EAfgAOAAAAAnNxAH4ADAAAAG4AAAGAAAAD7gAAAgp1cQB+ABMAAAAEAAAD7gAABW4AAAAAAAAAAHVxAH4AEwAAAAQAAAIKAAACeAAAAAAAAAAAdwEAeHhzcQB+AABxAH4AUHQAgFo6XFZBU1RfU3RlZmFuXHRnbWNoZXJyeVxEQ0EgMTEwNTIwMTcgUGxhdGUgMVwyMDE3XzA1XzEwXzA5XzM2XzMzLS1EQ0EgMTEwNTIwMTcgUDEwMDFcU2VxdWVuY2VcRXhwNDAwIDAzIDAxIDAxXzAwMi0tTDkyLS1aMDMudGlmc3EAfgAFdxgAAAACAAAAAAAABXAAAAAAAAAEEAAAAAFzcQB+AAd3UQAAAAIAAAAAAAABNQAAAAAAAAIdAAAAAgAAAAAAAAABAAAAAQAHVW5rbm93bgAAAAIAAAAAAAAAAAAAAAAAAAAAAAAAAAAAAAAAAAAAAAAAAHNxAH4ADAAAAGgAAAG1AAABNQAAAh1zcQB+AA4AAAACc3EAfgAMAAAAaAAAAbUAAAE1AAACHXVxAH4AEwAAAAQAAAE1AAAC6gAAAAAAAAAAdXEAfgATAAAABAAAAh0AAAKFAAAAAAAAAAB3AQB4eHNxAH4AAHEAfgBGdAB6WjpcVkFTVF9TdGVmYW5cdGdtY2hlcnJ5XEVUVTEyMDQyMDE3IHBsYXRlMVwyMDE3XzA0XzEyXzA5XzUwXzUyLS1FVFUxMjA0MTdQMTAwMVxTZXF1ZW5jZVxFeHA0MDAgMDMgMDEgMDFfMDAyLS1MNTctLVowNC50aWZzcQB+AAV3GAAAAAIAAAAAAAAFcAAAAAAAAAQQAAAAAXNxAH4AB3dRAAAAAgAAAAAAAAFlAAAAAAAAAh4AAAACAAAAAAAAAAEAAAABAAdVbmtub3duAAAAAgAAAAAAAAAAAAAAAAAAAAAAAAAAAAAAAAAAAAAAAAAAc3EAfgAMAAAAbgAAAZEAAAFlAAACHnNxAH4ADgAAAAJzcQB+AAwAAABuAAABkQAAAWUAAAIedXEAfgATAAAABAAAAWUAAAL2AAAAAAAAAAB1cQB+ABMAAAAEAAACHgAAAowAAAAAAAAAAHcBAHh4c3EAfgAAcQB+AEZ0AHpaOlxWQVNUX1N0ZWZhblx0Z21jaGVycnlcRVRVMTIwNDIwMTcgcGxhdGUxXDIwMTdfMDRfMTJfMDlfNTBfNTItLUVUVTEyMDQxN1AxMDAxXFNlcXVlbmNlXEV4cDQwMCAwMyAwMSAwMV8wMDItLUw2MC0tWjA0LnRpZnNxAH4ABXcYAAAAAgAAAAAAAAVwAAAAAAAABBAAAAABc3EAfgAHd1EAAAACAAAAAAAAAWEAAAAAAAACRQAAAAIAAAAAAAAAAQAAAAEAB1Vua25vd24AAAACAAAAAAAAAAAAAAAAAAAAAAAAAAAAAAAAAAAAAAAAAABzcQB+AAwAAABgAAABoQAAAWEAAAJFc3EAfgAOAAAAAnNxAH4ADAAAAGAAAAGhAAABYQAAAkV1cQB+ABMAAAAEAAABYQAAAwIAAAAAAAAAAHVxAH4AEwAAAAQAAAJFAAACpQAAAAAAAAAAdwEAeHhzcQB+AABxAH4AUHQAcVo6XFZBU1RfU3RlZmFuXHRnbWNoZXJyeVxEQ0EgMTEwNTIwMTcgUGxhdGUgMVwyMDE3XzA1XzEwXzA5XzM2XzMzLS1EQ0EgMTEwNTIwMTcgUDEwMDFcU2VxdWVuY2VcQUYgMDFfMDAzLS1MMzUudGlmc3EAfgAFdxgAAAACAAAAAAAABXAAAAAAAAAEEAAAAAFzcQB+AAd3UQAAAAIAAAAAAAACJQAAAAAAAAIzAAAAAgAAAAAAAAABAAAAAQAHVW5rbm93bgAAAAIAAAAAAAAAAAAAAAAAAAAAAAAAAAAAAAAAAAAAAAAAAHNxAH4ADAAAAGwAAAH8AAACJQAAAjNzcQB+AA4AAAACc3EAfgAMAAAAbAAAAfwAAAIlAAACM3VxAH4AEwAAAAQAAAIlAAAEIQAAAAAAAAAAdXEAfgATAAAABAAAAjMAAAKfAAAAAAAAAAB3AQB4eHNxAH4AAHEAfgAhdABoWjpcVkFTVF9TdGVmYW5cdGdtY2hlcnJ5IEVUVSBwbGF0ZTIgMjkwMzIwMTdcMjAxN18wM18yOV8xM18wNl8xOS0tRVRVMjkwMzIwMTcwMDJcU2VxdWVuY2VcQUYwMDMtLUwzOS50aWZzcQB+AAV3GAAAAAIAAAAAAAAFcAAAAAAAAAQQAAAAAXNxAH4AB3dRAAAAAgAAAAAAAAJGAAAAAAAAAZwAAAACAAAAAAAAAAEAAAABAAdVbmtub3duAAAAAgAAAAAAAAAAAAAAAAAAAAAAAAAAAAAAAAAAAAAAAAAAc3EAfgAMAAAAvAAAAsIAAAJGAAABnHNxAH4ADgAAAAJzcQB+AAwAAAC8AAACwgAAAkYAAAGcdXEAfgATAAAABAAAAkYAAAUIAAAAAAAAAAB1cQB+ABMAAAAEAAABnAAAAlgAAAAAAAAAAHcBAHh4c3EAfgAAcQB+AcF0AAZSb3c5MjVzcQB+AAV3GAAAAAIAAAAAAAAFcAAAAAAAAAQQAAAAAXNxAH4AB3dRAAAAAgAAAAAAAALwAAAAAAAAAZsAAAACAAAAAAAAAAEAAAABAAdVbmtub3duAAAAAgAAAAAAAAAAAAAAAAAAAAAAAAAAAAAAAAAAAAAAAAAAc3EAfgAMAAAAlQAAAhsAAALwAAABm3NxAH4ADgAAAAJzcQB+AAwAAACVAAACGwAAAvAAAAGbdXEAfgATAAAABAAAAvAAAAULAAAAAAAAAAB1cQB+ABMAAAAEAAABmwAAAjAAAAAAAAAAAHcBAHh4c3EAfgAAcQB+AKN0AG9aOlxWQVNUX1N0ZWZhblx0Z21jaGVycnlcRVRVMTIwNDIwMTcgcGxhdGUxXDIwMTdfMDRfMTJfMDlfNTBfNTItLUVUVTEyMDQxN1AxMDAxXFNlcXVlbmNlXzAwMVxBRiAwMV8yODMtLUwwMi50aWZzcQB+AAV3GAAAAAIAAAAAAAAFcAAAAAAAAAQQAAAAAXNxAH4AB3dRAAAAAgAAAAAAAAGGAAAAAAAAAmoAAAACAAAAAAAAAAEAAAABAAdVbmtub3duAAAAAgAAAAAAAAAAAAAAAAAAAAAAAAAAAAAAAAAAAAAAAAAAc3EAfgAMAAAAXAAAAXMAAAGGAAACDnNxAH4ADgAAAAJzcQB+AAwAAABcAAABcwAAAYYAAAIOdXEAfgATAAAABAAAAYYAAAL5AAAAAAAAAAB1cQB+ABMAAAAEAAACagAAAg4AAAAAAAAAAHcBAHh4c3EAfgAAcQB+AFB0AHFaOlxWQVNUX1N0ZWZhblx0Z21jaGVycnlcRENBIDExMDUyMDE3IFBsYXRlIDFcMjAxN18wNV8xMF8wOV8zNl8zMy0tRENBIDExMDUyMDE3IFAxMDAxXFNlcXVlbmNlXEFGIDAxXzAwMy0tTDE4LnRpZnNxAH4ABXcYAAAAAgAAAAAAAAVwAAAAAAAABBAAAAABc3EAfgAHd1EAAAACAAAAAAAAAgoAAAAAAAACHAAAAAIAAAAAAAAAAQAAAAEAB1Vua25vd24AAAACAAAAAAAAAAAAAAAAAAAAAAAAAAAAAAAAAAAAAAAAAABzcQB+AAwAAABkAAABlwAAAgoAAAIcc3EAfgAOAAAAAnNxAH4ADAAAAGQAAAGXAAACCgAAAhx1cQB+ABMAAAAEAAACCgAAA6EAAAAAAAAAAHVxAH4AEwAAAAQAAAIcAAACgAAAAAAAAAAAdwEAeHhzcQB+AABxAH4A9XQAeVo6XFZBU1RfU3RlZmFuXEltYWdlX3Byb2Nlc3NpbmdcMjAxN18wMl8xNV8xMV80Nl8zMC0tMTUwMjIwMTcgdGdtY2hlcnJ5IEVUVTAwMVxTZXF1ZW5jZVxFeHA0MDAgMDMgMDEgMDFfMDAyLS1MMjctLVowMy50aWZzcQB+AAV3GAAAAAIAAAAAAAAFcAAAAAAAAAQQAAAAAXNxAH4AB3dRAAAAAgAAAAAAAALcAAAAAAAAAfcAAAACAAAAAAAAAAEAAAABAAdVbmtub3duAAAAAgAAAAAAAAAAAAAAAAAAAAAAAAAAAAAAAAAAAAAAAAAAc3EAfgAMAAAAfgAAAaAAAALcAAAB93NxAH4ADgAAAAJzcQB+AAwAAAB+AAABoAAAAtwAAAH3dXEAfgATAAAABAAAAtwAAAR8AAAAAAAAAAB1cQB+ABMAAAAEAAAB9wAAAnUAAAAAAAAAAHcBAHh4c3EAfgAAcQB+ACF0AGhaOlxWQVNUX1N0ZWZhblx0Z21jaGVycnkgRVRVIHBsYXRlMiAyOTAzMjAxN1wyMDE3XzAzXzI5XzEzXzA2XzE5LS1FVFUyOTAzMjAxNzAwMlxTZXF1ZW5jZVxBRjAwMy0tTDI0LnRpZnNxAH4ABXcYAAAAAgAAAAAAAAVwAAAAAAAABBAAAAABc3EAfgAHd1EAAAACAAAAAAAAAIQAAAAAAAACZAAAAAIAAAAAAAAAAQAAAAEAB1Vua25vd24AAAACAAAAAAAAAAAAAAAAAAAAAAAAAAAAAAAAAAAAAAAAAABzcQB+AAwAAACmAAAC1AAAAIQAAAJkc3EAfgAOAAAAAnNxAH4ADAAAAKYAAALUAAAAhAAAAmR1cQB+ABMAAAAEAAAAhAAAA1gAAAAAAAAAAHVxAH4AEwAAAAQAAAJkAAADCgAAAAAAAAAAdwEAeHhzcQB+AABxAH4AA3QAalo6XFZBU1RfU3RlZmFuXEltYWdlX3Byb2Nlc3NpbmdcMjAxN18wMl8xNV8xMV80Nl8zMC0tMTUwMjIwMTcgdGdtY2hlcnJ5IEVUVTAwMVxTZXF1ZW5jZV8wMDFcQUYxNjUtLUwyNy50aWZzcQB+AAV3GAAAAAIAAAAAAAAFcAAAAAAAAAQQAAAAAXNxAH4AB3dRAAAAAgAAAAAAAAJOAAAAAAAAAWIAAAACAAAAAAAAAAEAAAABAAdVbmtub3duAAAAAgAAAAAAAAAAAAAAAAAAAAAAAAAAAAAAAAAAAAAAAAAAc3EAfgAMAAAA5QAAAl4AAAJOAAABYnNxAH4ADgAAAAJzcQB+AAwAAADlAAACXgAAAk4AAAFidXEAfgATAAAABAAAAk4AAASsAAAAAAAAAAB1cQB+ABMAAAAEAAABYgAAAkcAAAAAAAAAAHcBAHh4c3EAfgAAcQB+ABd0AGZaOlxWQVNUX1N0ZWZhblxJbWFnZV9wcm9jZXNzaW5nXDIwMTdfMDJfMTVfMTFfNDZfMzAtLTE1MDIyMDE3IHRnbWNoZXJyeSBFVFUwMDFcU2VxdWVuY2VcQUYwMDMtLUwyMy50aWZzcQB+AAV3GAAAAAIAAAAAAAAFcAAAAAAAAAQQAAAAAXNxAH4AB3dRAAAAAgAAAAAAAAMWAAAAAAAAAXkAAAACAAAAAAAAAAEAAAABAAdVbmtub3duAAAAAgAAAAAAAAAAAAAAAAAAAAAAAAAAAAAAAAAAAAAAAAAAc3EAfgAMAAAAqAAAAc0AAAMWAAABeXNxAH4ADgAAAAJzcQB+AAwAAACoAAABzQAAAxYAAAF5dXEAfgATAAAABAAAAxYAAATjAAAAAAAAAAB1cQB+ABMAAAAEAAABeQAAAiEAAAAAAAAAAHcBAHh4c3EAfgAAcQB+AFp0AGxaOlxWQVNUX1N0ZWZhblx0Z21jaGVycnkgRVRVIHBsYXRlMSAyOTAzMjAxN1wyMDE3XzAzXzI5XzEwXzUxXzE2LS1FVFUyOTAzMjAxNzAwMVxTZXF1ZW5jZV8wMDFcQUYwOTgtLUw0Ni50aWZzcQB+AAV3GAAAAAIAAAAAAAAFcAAAAAAAAAQQAAAAAXNxAH4AB3dRAAAAAgAAAAAAAAKuAAAAAAAAAj0AAAACAAAAAAAAAAEAAAABAAdVbmtub3duAAAAAgAAAAAAAAAAAAAAAAAAAAAAAAAAAAAAAAAAAAAAAAAAc3EAfgAMAAAAsAAAAkIAAAKuAAACPXNxAH4ADgAAAAJzcQB+AAwAAACwAAACQgAAAq4AAAI9dXEAfgATAAAABAAAAq4AAATwAAAAAAAAAAB1cQB+ABMAAAAEAAACPQAAAu0AAAAAAAAAAHcBAHh4c3EAfgAAcQB+AFp0AGxaOlxWQVNUX1N0ZWZhblx0Z21jaGVycnkgRVRVIHBsYXRlMSAyOTAzMjAxN1wyMDE3XzAzXzI5XzEwXzUxXzE2LS1FVFUyOTAzMjAxNzAwMVxTZXF1ZW5jZV8wMDFcQUYwOTgtLUwyOS50aWZzcQB+AAV3GAAAAAIAAAAAAAAFcAAAAAAAAAQQAAAAAXNxAH4AB3dRAAAAAgAAAAAAAAEAAAAAAAAAAkUAAAACAAAAAAAAAAEAAAABAAdVbmtub3duAAAAAgAAAAAAAAAAAAAAAAAAAAAAAAAAAAAAAAAAAAAAAAAAc3EAfgAMAAAAsAAAAkgAAAEAAAACRXNxAH4ADgAAAAJzcQB+AAwAAACwAAACSAAAAQAAAAJFdXEAfgATAAAABAAAAQAAAANIAAAAAAAAAAB1cQB+ABMAAAAEAAACRQAAAvUAAAAAAAAAAHcBAHh4c3EAfgAAcQB+AKN0AHpaOlxWQVNUX1N0ZWZhblx0Z21jaGVycnlcRVRVMTIwNDIwMTcgcGxhdGUxXDIwMTdfMDRfMTJfMDlfNTBfNTItLUVUVTEyMDQxN1AxMDAxXFNlcXVlbmNlXEV4cDQwMCAwMyAwMSAwMV8wMDItLUw3NC0tWjAyLnRpZnNxAH4ABXcYAAAAAgAAAAAAAAVwAAAAAAAABBAAAAABc3EAfgAHd1EAAAACAAAAAAAAANAAAAAAAAACPQAAAAIAAAAAAAAAAQAAAAEAB1Vua25vd24AAAACAAAAAAAAAAAAAAAAAAAAAAAAAAAAAAAAAAAAAAAAAABzcQB+AAwAAABZAAABxQAAANAAAAI9c3EAfgAOAAAAAnNxAH4ADAAAAFkAAAHFAAAA0AAAAj11cQB+ABMAAAAEAAAA0AAAApUAAAAAAAAAAHVxAH4AEwAAAAQAAAI9AAAClgAAAAAAAAAAdwEAeHhzcQB+AABxAH4AUHQAcVo6XFZBU1RfU3RlZmFuXHRnbWNoZXJyeVxEQ0EgMTEwNTIwMTcgUGxhdGUgMVwyMDE3XzA1XzEwXzA5XzM2XzMzLS1EQ0EgMTEwNTIwMTcgUDEwMDFcU2VxdWVuY2VcQUYgMDFfMDAzLS1MMjAudGlmc3EAfgAFdxgAAAACAAAAAAAABXAAAAAAAAAEEAAAAAFzcQB+AAd3UQAAAAIAAAAAAAABdQAAAAAAAAJaAAAAAgAAAAAAAAABAAAAAQAHVW5rbm93bgAAAAIAAAAAAAAAAAAAAAAAAAAAAAAAAAAAAAAAAAAAAAAAAHNxAH4ADAAAAGkAAADBAAABdQAAAlpzcQB+AA4AAAACc3EAfgAMAAAAaQAAAMEAAAF1AAACWnVxAH4AEwAAAAQAAAF1AAACNgAAAAAAAAAAdXEAfgATAAAABAAAAloAAALDAAAAAAAAAAB3AQB4eHNxAH4AAHEAfgHBdAAGUm93OTE0c3EAfgAFdxgAAAACAAAAAAAABXAAAAAAAAAEEAAAAAFzcQB+AAd3UQAAAAIAAAAAAAACHAAAAAAAAAEQAAAAAgAAAAAAAAABAAAAAQAHVW5rbm93bgAAAAIAAAAAAAAAAAAAAAAAAAAAAAAAAAAAAAAAAAAAAAAAAHNxAH4ADAAAALEAAAJFAAACHAAAARBzcQB+AA4AAAACc3EAfgAMAAAAsQAAAkUAAAIcAAABEHVxAH4AEwAAAAQAAAIcAAAEYQAAAAAAAAAAdXEAfgATAAAABAAAARAAAAHBAAAAAAAAAAB3AQB4eHNxAH4AAHEAfgBadABsWjpcVkFTVF9TdGVmYW5cdGdtY2hlcnJ5IEVUVSBwbGF0ZTEgMjkwMzIwMTdcMjAxN18wM18yOV8xMF81MV8xNi0tRVRVMjkwMzIwMTcwMDFcU2VxdWVuY2VfMDAxXEFGMDk4LS1MNTIudGlmc3EAfgAFdxgAAAACAAAAAAAABXAAAAAAAAAEEAAAAAFzcQB+AAd3UQAAAAIAAAAAAAAAYQAAAAAAAAIdAAAAAgAAAAAAAAABAAAAAQAHVW5rbm93bgAAAAIAAAAAAAAAAAAAAAAAAAAAAAAAAAAAAAAAAAAAAAAAAHNxAH4ADAAAALEAAAKxAAAAYQAAAh1zcQB+AA4AAAACc3EAfgAMAAAAsQAAArEAAABhAAACHXVxAH4AEwAAAAQAAABhAAADEgAAAAAAAAAAdXEAfgATAAAABAAAAh0AAALOAAAAAAAAAAB3AQB4eHNxAH4AAHEAfgBGdABrWjpcVkFTVF9TdGVmYW5cdGdtY2hlcnJ5XEVUVTEyMDQyMDE3IHBsYXRlMVwyMDE3XzA0XzEyXzA5XzUwXzUyLS1FVFUxMjA0MTdQMTAwMVxTZXF1ZW5jZVxBRiAwMV8wMDMtLUw1OC50aWZzcQB+AAV3GAAAAAIAAAAAAAAFcAAAAAAAAAQQAAAAAXNxAH4AB3dRAAAAAgAAAAAAAACaAAAAAAAAAh4AAAACAAAAAAAAAAEAAAABAAdVbmtub3duAAAAAgAAAAAAAAAAAAAAAAAAAAAAAAAAAAAAAAAAAAAAAAAAc3EAfgAMAAAAiAAAAigAAACaAAACHnNxAH4ADgAAAAJzcQB+AAwAAACIAAACKAAAAJoAAAIedXEAfgATAAAABAAAAJoAAALCAAAAAAAAAAB1cQB+ABMAAAAEAAACHgAAAqYAAAAAAAAAAHcBAHh4c3EAfgAAcQB+ABd0AGZaOlxWQVNUX1N0ZWZhblxJbWFnZV9wcm9jZXNzaW5nXDIwMTdfMDJfMTVfMTFfNDZfMzAtLTE1MDIyMDE3IHRnbWNoZXJyeSBFVFUwMDFcU2VxdWVuY2VcQUYwMDMtLUwzOC50aWZzcQB+AAV3GAAAAAIAAAAAAAAFcAAAAAAAAAQQAAAAAXNxAH4AB3dRAAAAAgAAAAAAAALiAAAAAAAAAdUAAAACAAAAAAAAAAEAAAABAAdVbmtub3duAAAAAgAAAAAAAAAAAAAAAAAAAAAAAAAAAAAAAAAAAAAAAAAAc3EAfgAMAAAAxAAAAmQAAALiAAAB1XNxAH4ADgAAAAJzcQB+AAwAAADEAAACZAAAAuIAAAHVdXEAfgATAAAABAAAAuIAAAVGAAAAAAAAAAB1cQB+ABMAAAAEAAAB1QAAApkAAAAAAAAAAHcBAHh4c3EAfgAAcQB+APV0AGZaOlxWQVNUX1N0ZWZhblxJbWFnZV9wcm9jZXNzaW5nXDIwMTdfMDJfMTVfMTFfNDZfMzAtLTE1MDIyMDE3IHRnbWNoZXJyeSBFVFUwMDFcU2VxdWVuY2VcQUYwMDMtLUwxMy50aWZzcQB+AAV3GAAAAAIAAAAAAAAFcAAAAAAAAAQQAAAAAXNxAH4AB3dRAAAAAgAAAAAAAAJhAAAAAAAAAZMAAAACAAAAAAAAAAEAAAABAAdVbmtub3duAAAAAgAAAAAAAAAAAAAAAAAAAAAAAAAAAAAAAAAAAAAAAAAAc3EAfgAMAAABEgAAArYAAAJhAAABk3NxAH4ADgAAAAJzcQB+AAwAAAESAAACtgAAAmEAAAGTdXEAfgATAAAABAAAAmEAAAUXAAAAAAAAAAB1cQB+ABMAAAAEAAABkwAAAqUAAAAAAAAAAHcBAHh4c3EAfgAAcQB+ACF0AGhaOlxWQVNUX1N0ZWZhblx0Z21jaGVycnkgRVRVIHBsYXRlMiAyOTAzMjAxN1wyMDE3XzAzXzI5XzEzXzA2XzE5LS1FVFUyOTAzMjAxNzAwMlxTZXF1ZW5jZVxBRjAwMy0tTDA3LnRpZnNxAH4ABXcYAAAAAgAAAAAAAAVwAAAAAAAABBAAAAABc3EAfgAHd1EAAAACAAAAAAAAAOwAAAAAAAACfgAAAAIAAAAAAAAAAQAAAAEAB1Vua25vd24AAAACAAAAAAAAAAAAAAAAAAAAAAAAAAAAAAAAAAAAAAAAAABzcQB+AAwAAAB6AAACegAAAOwAAAJ+c3EAfgAOAAAAAnNxAH4ADAAAAHoAAAJ6AAAA7AAAAn51cQB+ABMAAAAEAAAA7AAAA2YAAAAAAAAAAHVxAH4AEwAAAAQAAAJ+AAAC+AAAAAAAAAAAdwEAeHhzcQB+AABxAH4AF3QAZlo6XFZBU1RfU3RlZmFuXEltYWdlX3Byb2Nlc3NpbmdcMjAxN18wMl8xNV8xMV80Nl8zMC0tMTUwMjIwMTcgdGdtY2hlcnJ5IEVUVTAwMVxTZXF1ZW5jZVxBRjAwMy0tTDEyLnRpZnNxAH4ABXcYAAAAAgAAAAAAAAVwAAAAAAAABBAAAAABc3EAfgAHd1EAAAACAAAAAAAAAksAAAAAAAACHQAAAAIAAAAAAAAAAQAAAAEAB1Vua25vd24AAAACAAAAAAAAAAAAAAAAAAAAAAAAAAAAAAAAAAAAAAAAAABzcQB+AAwAAADiAAACdQAAAksAAAIdc3EAfgAOAAAAAnNxAH4ADAAAAOIAAAJ1AAACSwAAAh11cQB+ABMAAAAEAAACSwAABMAAAAAAAAAAAHVxAH4AEwAAAAQAAAIdAAAC/wAAAAAAAAAAdwEAeHhzcQB+AABxAH4AUHQAcVo6XFZBU1RfU3RlZmFuXHRnbWNoZXJyeVxEQ0EgMTEwNTIwMTcgUGxhdGUgMVwyMDE3XzA1XzEwXzA5XzM2XzMzLS1EQ0EgMTEwNTIwMTcgUDEwMDFcU2VxdWVuY2VcQUYgMDFfMDAzLS1MNTYudGlmc3EAfgAFdxgAAAACAAAAAAAABXAAAAAAAAAEEAAAAAFzcQB+AAd3UQAAAAIAAAAAAAABNgAAAAAAAAIdAAAAAgAAAAAAAAABAAAAAQAHVW5rbm93bgAAAAIAAAAAAAAAAAAAAAAAAAAAAAAAAAAAAAAAAAAAAAAAAHNxAH4ADAAAAHYAAAFqAAABNgAAAh1zcQB+AA4AAAACc3EAfgAMAAAAdgAAAWoAAAE2AAACHXVxAH4AEwAAAAQAAAE2AAACoAAAAAAAAAAAdXEAfgATAAAABAAAAh0AAAKTAAAAAAAAAAB3AQB4eHNxAH4AAHEAfgD1dABmWjpcVkFTVF9TdGVmYW5cSW1hZ2VfcHJvY2Vzc2luZ1wyMDE3XzAyXzE1XzExXzQ2XzMwLS0xNTAyMjAxNyB0Z21jaGVycnkgRVRVMDAxXFNlcXVlbmNlXEFGMDAzLS1MMjkudGlmc3EAfgAFdxgAAAACAAAAAAAABXAAAAAAAAAEEAAAAAFzcQB+AAd3UQAAAAIAAAAAAAACvwAAAAAAAAIuAAAAAgAAAAAAAAABAAAAAQAHVW5rbm93bgAAAAIAAAAAAAAAAAAAAAAAAAAAAAAAAAAAAAAAAAAAAAAAAHNxAH4ADAAAAK4AAAH6AAACvwAAAi5zcQB+AA4AAAACc3EAfgAMAAAArgAAAfoAAAK/AAACLnVxAH4AEwAAAAQAAAK/AAAEuQAAAAAAAAAAdXEAfgATAAAABAAAAi4AAALcAAAAAAAAAAB3AQB4eHNxAH4AAHEAfgHBdAAGUm93NDcyc3EAfgAFdxgAAAACAAAAAAAABXAAAAAAAAAEEAAAAAFzcQB+AAd3UQAAAAIAAAAAAAACtgAAAAAAAAF6AAAAAgAAAAAAAAABAAAAAQAHVW5rbm93bgAAAAIAAAAAAAAAAAAAAAAAAAAAAAAAAAAAAAAAAAAAAAAAAHNxAH4ADAAAAG0AAAHUAAACtgAAAXpzcQB+AA4AAAACc3EAfgAMAAAAbQAAAdQAAAK2AAABenVxAH4AEwAAAAQAAAK2AAAEigAAAAAAAAAAdXEAfgATAAAABAAAAXoAAAHnAAAAAAAAAAB3AQB4eHNxAH4AAHEAfgJTdAB+WjpcVkFTVF9TdGVmYW5cdGdtY2hlcnJ5XEVUVTEyMDQyMDE3IHBsYXRlMVwyMDE3XzA0XzEyXzA5XzUwXzUyLS1FVFUxMjA0MTdQMTAwMVxTZXF1ZW5jZV8wMDFcRXhwNDAwIDAzIDAxIDAxXzI4Mi0tTDEwLS1aMDIudGlmc3EAfgAFdxgAAAACAAAAAAAABXAAAAAAAAAEEAAAAAFzcQB+AAd3UQAAAAIAAAAAAAABWgAAAAAAAAJ1AAAAAgAAAAAAAAABAAAAAQAHVW5rbm93bgAAAAIAAAAAAAAAAAAAAAAAAAAAAAAAAAAAAAAAAAAAAAAAAHNxAH4ADAAAAGQAAAHCAAABWgAAAnVzcQB+AA4AAAACc3EAfgAMAAAAZAAAAcIAAAFaAAACdXVxAH4AEwAAAAQAAAFaAAADHAAAAAAAAAAAdXEAfgATAAAABAAAAnUAAALZAAAAAAAAAAB3AQB4eHNxAH4AAHEAfgBQdABxWjpcVkFTVF9TdGVmYW5cdGdtY2hlcnJ5XERDQSAxMTA1MjAxNyBQbGF0ZSAxXDIwMTdfMDVfMTBfMDlfMzZfMzMtLURDQSAxMTA1MjAxNyBQMTAwMVxTZXF1ZW5jZVxBRiAwMV8wMDMtLUw0OC50aWZzcQB+AAV3GAAAAAIAAAAAAAAFcAAAAAAAAAQQAAAAAXNxAH4AB3dRAAAAAgAAAAAAAAENAAAAAAAAArcAAAACAAAAAAAAAAEAAAABAAdVbmtub3duAAAAAgAAAAAAAAAAAAAAAAAAAAAAAAAAAAAAAAAAAAAAAAAAc3EAfgAMAAAAbAAAAbQAAAENAAACS3NxAH4ADgAAAAJzcQB+AAwAAABsAAABtAAAAQ0AAAJLdXEAfgATAAAABAAAAQ0AAALBAAAAAAAAAAB1cQB+ABMAAAAEAAACtwAAAksAAAAAAAAAAHcBAHh4c3EAfgAAcQB+Ahx0AGxaOlxWQVNUX1N0ZWZhblx0Z21jaGVycnlcRENBXzI1MDQyMDE3X1AyXDIwMTdfMDRfMjZfMTJfMTNfMDQtLURDQV8yNTA0MjAxN19QMjAwMVxTZXF1ZW5jZVxBRiAwMV8wMDMtLUwyMC50aWZzcQB+AAV3GAAAAAIAAAAAAAAFcAAAAAAAAAQQAAAAAXNxAH4AB3dRAAAAAgAAAAAAAAIkAAAAAAAAAjUAAAACAAAAAAAAAAEAAAABAAdVbmtub3duAAAAAgAAAAAAAAAAAAAAAAAAAAAAAAAAAAAAAAAAAAAAAAAAc3EAfgAMAAAAYAAAAd0AAAIkAAACNXNxAH4ADgAAAAJzcQB+AAwAAABgAAAB3QAAAiQAAAI1dXEAfgATAAAABAAAAiQAAAQBAAAAAAAAAAB1cQB+ABMAAAAEAAACNQAAApUAAAAAAAAAAHcBAHh4c3EAfgAAcQB+AFB0AHFaOlxWQVNUX1N0ZWZhblx0Z21jaGVycnlcRENBIDExMDUyMDE3IFBsYXRlIDFcMjAxN18wNV8xMF8wOV8zNl8zMy0tRENBIDExMDUyMDE3IFAxMDAxXFNlcXVlbmNlXEFGIDAxXzAwMy0tTDgwLnRpZnNxAH4ABXcYAAAAAgAAAAAAAAVwAAAAAAAABBAAAAABc3EAfgAHd1EAAAACAAAAAAAAAKEAAAAAAAACYQAAAAIAAAAAAAAAAQAAAAEAB1Vua25vd24AAAACAAAAAAAAAAAAAAAAAAAAAAAAAAAAAAAAAAAAAAAAAABzcQB+AAwAAABxAAACCQAAAKEAAAJhc3EAfgAOAAAAAnNxAH4ADAAAAHEAAAIJAAAAoQAAAmF1cQB+ABMAAAAEAAAAoQAAAqoAAAAAAAAAAHVxAH4AEwAAAAQAAAJhAAAC0gAAAAAAAAAAdwEAeHhzcQB+AABxAH4ARnQAa1o6XFZBU1RfU3RlZmFuXHRnbWNoZXJyeVxFVFUxMjA0MjAxNyBwbGF0ZTFcMjAxN18wNF8xMl8wOV81MF81Mi0tRVRVMTIwNDE3UDEwMDFcU2VxdWVuY2VcQUYgMDFfMDAzLS1MNTUudGlmc3EAfgAFdxgAAAACAAAAAAAABXAAAAAAAAAEEAAAAAFzcQB+AAd3UQAAAAIAAAAAAAAC/QAAAAAAAAH9AAAAAgAAAAAAAAABAAAAAQAHVW5rbm93bgAAAAIAAAAAAAAAAAAAAAAAAAAAAAAAAAAAAAAAAAAAAAAAAHNxAH4ADAAAAHwAAAGfAAAC/QAAAf1zcQB+AA4AAAACc3EAfgAMAAAAfAAAAZ8AAAL9AAAB/XVxAH4AEwAAAAQAAAL9AAAEnAAAAAAAAAAAdXEAfgATAAAABAAAAf0AAAJ5AAAAAAAAAAB3AQB4eHNxAH4AAHEAfgBQdABxWjpcVkFTVF9TdGVmYW5cdGdtY2hlcnJ5XERDQSAxMTA1MjAxNyBQbGF0ZSAxXDIwMTdfMDVfMTBfMDlfMzZfMzMtLURDQSAxMTA1MjAxNyBQMTAwMVxTZXF1ZW5jZVxBRiAwMV8wMDMtLUwxMy50aWZzcQB+AAV3GAAAAAIAAAAAAAAFcAAAAAAAAAQQAAAAAXNxAH4AB3dRAAAAAgAAAAAAAAJeAAAAAAAAAjMAAAACAAAAAAAAAAEAAAABAAdVbmtub3duAAAAAgAAAAAAAAAAAAAAAAAAAAAAAAAAAAAAAAAAAAAAAAAAc3EAfgAMAAAAVwAAAiAAAAJeAAACM3NxAH4ADgAAAAJzcQB+AAwAAABXAAACIAAAAl4AAAIzdXEAfgATAAAABAAAAl4AAAR+AAAAAAAAAAB1cQB+ABMAAAAEAAACMwAAAooAAAAAAAAAAHcBAHh4c3EAfgAAcQB+ACF0AGhaOlxWQVNUX1N0ZWZhblx0Z21jaGVycnkgRVRVIHBsYXRlMiAyOTAzMjAxN1wyMDE3XzAzXzI5XzEzXzA2XzE5LS1FVFUyOTAzMjAxNzAwMlxTZXF1ZW5jZVxBRjAwMy0tTDE3LnRpZnNxAH4ABXcYAAAAAgAAAAAAAAVwAAAAAAAABBAAAAABc3EAfgAHd1EAAAACAAAAAAAAApwAAAAAAAACPgAAAAIAAAAAAAAAAQAAAAEAB1Vua25vd24AAAACAAAAAAAAAAAAAAAAAAAAAAAAAAAAAAAAAAAAAAAAAABzcQB+AAwAAACyAAAB6gAAApwAAAI+c3EAfgAOAAAAAnNxAH4ADAAAALIAAAHqAAACnAAAAj51cQB+ABMAAAAEAAACnAAABIYAAAAAAAAAAHVxAH4AEwAAAAQAAAI+AAAC8AAAAAAAAAAAdwEAeHhzcQB+AABxAH4AA3QAZlo6XFZBU1RfU3RlZmFuXEltYWdlX3Byb2Nlc3NpbmdcMjAxN18wMl8xNV8xMV80Nl8zMC0tMTUwMjIwMTcgdGdtY2hlcnJ5IEVUVTAwMVxTZXF1ZW5jZVxBRjAwMy0tTDQ1LnRpZnNxAH4ABXcYAAAAAgAAAAAAAAVwAAAAAAAABBAAAAABc3EAfgAHd1EAAAACAAAAAAAAAiEAAAAAAAAB+gAAAAIAAAAAAAAAAQAAAAEAB1Vua25vd24AAAACAAAAAAAAAAAAAAAAAAAAAAAAAAAAAAAAAAAAAAAAAABzcQB+AAwAAACoAAACRAAAAiEAAAH6c3EAfgAOAAAAAnNxAH4ADAAAAKgAAAJEAAACIQAAAfp1cQB+ABMAAAAEAAACIQAABGUAAAAAAAAAAHVxAH4AEwAAAAQAAAH6AAACogAAAAAAAAAAdwEAeHhzcQB+AABxAH4AWnQAaFo6XFZBU1RfU3RlZmFuXHRnbWNoZXJyeSBFVFUgcGxhdGUxIDI5MDMyMDE3XDIwMTdfMDNfMjlfMTBfNTFfMTYtLUVUVTI5MDMyMDE3MDAxXFNlcXVlbmNlXEFGMDAzLS1MMjAudGlmc3EAfgAFdxgAAAACAAAAAAAABXAAAAAAAAAEEAAAAAFzcQB+AAd3UQAAAAIAAAAAAAACCQAAAAAAAAIxAAAAAgAAAAAAAAABAAAAAQAHVW5rbm93bgAAAAIAAAAAAAAAAAAAAAAAAAAAAAAAAAAAAAAAAAAAAAAAAHNxAH4ADAAAANcAAAJsAAACCQAAAjFzcQB+AA4AAAACc3EAfgAMAAAA1wAAAmwAAAIJAAACMXVxAH4AEwAAAAQAAAIJAAAEdQAAAAAAAAAAdXEAfgATAAAABAAAAjEAAAMIAAAAAAAAAAB3AQB4eHNxAH4AAHEAfgBQdACAWjpcVkFTVF9TdGVmYW5cdGdtY2hlcnJ5XERDQSAxMTA1MjAxNyBQbGF0ZSAxXDIwMTdfMDVfMTBfMDlfMzZfMzMtLURDQSAxMTA1MjAxNyBQMTAwMVxTZXF1ZW5jZVxFeHA0MDAgMDMgMDEgMDFfMDAyLS1MOTYtLVowNS50aWZzcQB+AAV3GAAAAAIAAAAAAAAFcAAAAAAAAAQQAAAAAXNxAH4AB3dRAAAAAgAAAAAAAAG0AAAAAAAAAg8AAAACAAAAAAAAAAEAAAABAAdVbmtub3duAAAAAgAAAAAAAAAAAAAAAAAAAAAAAAAAAAAAAAAAAAAAAAAAc3EAfgAMAAAAcQAAARYAAAG0AAACD3NxAH4ADgAAAAJzcQB+AAwAAABxAAABFgAAAbQAAAIPdXEAfgATAAAABAAAAbQAAALKAAAAAAAAAAB1cQB+ABMAAAAEAAACDwAAAoAAAAAAAAAAAHcBAHh4c3EAfgAAcQB+ACF0AGhaOlxWQVNUX1N0ZWZhblx0Z21jaGVycnkgRVRVIHBsYXRlMiAyOTAzMjAxN1wyMDE3XzAzXzI5XzEzXzA2XzE5LS1FVFUyOTAzMjAxNzAwMlxTZXF1ZW5jZVxBRjAwMy0tTDA5LnRpZnNxAH4ABXcYAAAAAgAAAAAAAAVwAAAAAAAABBAAAAABc3EAfgAHd1EAAAACAAAAAAAAAOwAAAAAAAACWgAAAAIAAAAAAAAAAQAAAAEAB1Vua25vd24AAAACAAAAAAAAAAAAAAAAAAAAAAAAAAAAAAAAAAAAAAAAAABzcQB+AAwAAACYAAACyAAAAOwAAAJac3EAfgAOAAAAAnNxAH4ADAAAAJgAAALIAAAA7AAAAlp1cQB+ABMAAAAEAAAA7AAAA7QAAAAAAAAAAHVxAH4AEwAAAAQAAAJaAAAC8gAAAAAAAAAAdwEAeHhzcQB+AABxAH4AA3QAZlo6XFZBU1RfU3RlZmFuXEltYWdlX3Byb2Nlc3NpbmdcMjAxN18wMl8xNV8xMV80Nl8zMC0tMTUwMjIwMTcgdGdtY2hlcnJ5IEVUVTAwMVxTZXF1ZW5jZVxBRjAwMy0tTDM3LnRpZnNxAH4ABXcYAAAAAgAAAAAAAAVwAAAAAAAABBAAAAABc3EAfgAHd1EAAAACAAAAAAAAAkQAAAAAAAAB7QAAAAIAAAAAAAAAAQAAAAEAB1Vua25vd24AAAACAAAAAAAAAAAAAAAAAAAAAAAAAAAAAAAAAAAAAAAAAABzcQB+AAwAAACoAAAB6gAAAkQAAAHtc3EAfgAOAAAAAnNxAH4ADAAAAKgAAAHqAAACRAAAAe11cQB+ABMAAAAEAAACRAAABC4AAAAAAAAAAHVxAH4AEwAAAAQAAAHtAAAClQAAAAAAAAAAdwEAeHhzcQB+AABxAH4Ao3QAa1o6XFZBU1RfU3RlZmFuXHRnbWNoZXJyeVxFVFUxMjA0MjAxNyBwbGF0ZTFcMjAxN18wNF8xMl8wOV81MF81Mi0tRVRVMTIwNDE3UDEwMDFcU2VxdWVuY2VcQUYgMDFfMDAzLS1MOTEudGlmc3EAfgAFdxgAAAACAAAAAAAABXAAAAAAAAAEEAAAAAFzcQB+AAd3UQAAAAIAAAAAAAACzgAAAAAAAAHyAAAAAgAAAAAAAAABAAAAAQAHVW5rbm93bgAAAAIAAAAAAAAAAAAAAAAAAAAAAAAAAAAAAAAAAAAAAAAAAHNxAH4ADAAAAHAAAAHGAAACzgAAAfJzcQB+AA4AAAACc3EAfgAMAAAAcAAAAcYAAALOAAAB8nVxAH4AEwAAAAQAAALOAAAElAAAAAAAAAAAdXEAfgATAAAABAAAAfIAAAJiAAAAAAAAAAB3AQB4eHNxAH4AAHEAfgHBdAAGUm93NDYzc3EAfgAFdxgAAAACAAAAAAAABXAAAAAAAAAEEAAAAAFzcQB+AAd3UQAAAAIAAAAAAAACrAAAAAAAAAGaAAAAAgAAAAAAAAABAAAAAQAHVW5rbm93bgAAAAIAAAAAAAAAAAAAAAAAAAAAAAAAAAAAAAAAAAAAAAAAAHNxAH4ADAAAAG4AAAHRAAACrAAAASxzcQB+AA4AAAACc3EAfgAMAAAAbgAAAdEAAAKsAAABLHVxAH4AEwAAAAQAAAKsAAAEfQAAAAAAAAAAdXEAfgATAAAABAAAAZoAAAEsAAAAAAAAAAB3AQB4eHNxAH4AAHEAfgAhdABoWjpcVkFTVF9TdGVmYW5cdGdtY2hlcnJ5IEVUVSBwbGF0ZTIgMjkwMzIwMTdcMjAxN18wM18yOV8xM18wNl8xOS0tRVRVMjkwMzIwMTcwMDJcU2VxdWVuY2VcQUYwMDMtLUwyOS50aWZzcQB+AAV3GAAAAAIAAAAAAAAFcAAAAAAAAAQQAAAAAXNxAH4AB3dRAAAAAgAAAAAAAADgAAAAAAAAAmgAAAACAAAAAAAAAAEAAAABAAdVbmtub3duAAAAAgAAAAAAAAAAAAAAAAAAAAAAAAAAAAAAAAAAAAAAAAAAc3EAfgAMAAAAmgAAAnAAAADgAAACaHNxAH4ADgAAAAJzcQB+AAwAAACaAAACcAAAAOAAAAJodXEAfgATAAAABAAAAOAAAANQAAAAAAAAAAB1cQB+ABMAAAAEAAACaAAAAwIAAAAAAAAAAHcBAHh4c3EAfgAAcQB+AAN0AGpaOlxWQVNUX1N0ZWZhblxJbWFnZV9wcm9jZXNzaW5nXDIwMTdfMDJfMTVfMTFfNDZfMzAtLTE1MDIyMDE3IHRnbWNoZXJyeSBFVFUwMDFcU2VxdWVuY2VfMDAxXEFGMTY1LS1MMDUudGlmc3EAfgAFdxgAAAACAAAAAAAABXAAAAAAAAAEEAAAAAFzcQB+AAd3UQAAAAIAAAAAAAACUQAAAAAAAAHTAAAAAgAAAAAAAAABAAAAAQAHVW5rbm93bgAAAAIAAAAAAAAAAAAAAAAAAAAAAAAAAAAAAAAAAAAAAAAAAHNxAH4ADAAAAQYAAALjAAACUQAAAdNzcQB+AA4AAAACc3EAfgAMAAABBgAAAuMAAAJRAAAB03VxAH4AEwAAAAQAAAJRAAAFNAAAAAAAAAAAdXEAfgATAAAABAAAAdMAAALZAAAAAAAAAAB3AQB4eHNxAH4AAHEAfgHBdAAGUm93NTgxc3EAfgAFdxgAAAACAAAAAAAABXAAAAAAAAAEEAAAAAFzcQB+AAd3UQAAAAIAAAAAAAAC8wAAAAAAAAFlAAAAAgAAAAAAAAABAAAAAQAHVW5rbm93bgAAAAIAAAAAAAAC8wAAAAAAAASjAAAAAAAAAWUAAAAAAAAB13NxAH4ADAAAAHMAAAGxAAAC8wAAAWVzcQB+AA4AAAACc3EAfgAMAAAAcwAAAbEAAALzAAABZXVxAH4AEwAAAAQAAALzAAAEpAAAAAAAAAAAdXEAfgATAAAABAAAAWUAAAHYAAAAAAAAAAB3AQB4eHNxAH4AAHEAfgBadABsWjpcVkFTVF9TdGVmYW5cdGdtY2hlcnJ5IEVUVSBwbGF0ZTEgMjkwMzIwMTdcMjAxN18wM18yOV8xMF81MV8xNi0tRVRVMjkwMzIwMTcwMDFcU2VxdWVuY2VfMDAxXEFGMDk4LS1MMTEudGlmc3EAfgAFdxgAAAACAAAAAAAABXAAAAAAAAAEEAAAAAFzcQB+AAd3UQAAAAIAAAAAAAAAqQAAAAAAAAJ4AAAAAgAAAAAAAAABAAAAAQAHVW5rbm93bgAAAAIAAAAAAAAAAAAAAAAAAAAAAAAAAAAAAAAAAAAAAAAAAHNxAH4ADAAAAIoAAAJQAAAAqQAAAnhzcQB+AA4AAAACc3EAfgAMAAAAigAAAlAAAACpAAACeHVxAH4AEwAAAAQAAACpAAAC+QAAAAAAAAAAdXEAfgATAAAABAAAAngAAAMCAAAAAAAAAAB3AQB4eHNxAH4AAHEAfgBadAB/WjpcVkFTVF9TdGVmYW5cdGdtY2hlcnJ5IEVUVSBwbGF0ZTEgMjkwMzIwMTdcMjAxN18wM18yOV8xMF81MV8xNi0tRVRVMjkwMzIwMTcwMDFcU2VxdWVuY2VfMDAxXEV4cDQwMCAwMyAwMSAwMV8wOTctLUwyMS0tWjAyLnRpZnNxAH4ABXcYAAAAAgAAAAAAAAVwAAAAAAAABBAAAAABc3EAfgAHd1EAAAACAAAAAAAAANIAAAAAAAACZQAAAAIAAAAAAAAAAQAAAAEAB1Vua25vd24AAAACAAAAAAAAAAAAAAAAAAAAAAAAAAAAAAAAAAAAAAAAAABzcQB+AAwAAACRAAACFwAAANIAAAJlc3EAfgAOAAAAAnNxAH4ADAAAAJEAAAIXAAAA0gAAAmV1cQB+ABMAAAAEAAAA0gAAAukAAAAAAAAAAHVxAH4AEwAAAAQAAAJlAAAC9gAAAAAAAAAAdwEAeHhzcQB+AABxAH4AIXQAaFo6XFZBU1RfU3RlZmFuXHRnbWNoZXJyeSBFVFUgcGxhdGUyIDI5MDMyMDE3XDIwMTdfMDNfMjlfMTNfMDZfMTktLUVUVTI5MDMyMDE3MDAyXFNlcXVlbmNlXEFGMDAzLS1MMDIudGlmc3EAfgAFdxgAAAACAAAAAAAABXAAAAAAAAAEEAAAAAFzcQB+AAd3UQAAAAIAAAAAAAAAngAAAAAAAAJcAAAAAgAAAAAAAAABAAAAAQAHVW5rbm93bgAAAAIAAAAAAAAAAAAAAAAAAAAAAAAAAAAAAAAAAAAAAAAAAHNxAH4ADAAAAKYAAANOAAAAngAAAlxzcQB+AA4AAAACc3EAfgAMAAAApgAAA04AAACeAAACXHVxAH4AEwAAAAQAAACeAAAD7AAAAAAAAAAAdXEAfgATAAAABAAAAlwAAAMCAAAAAAAAAAB3AQB4eHNxAH4AAHEAfgCjdABrWjpcVkFTVF9TdGVmYW5cdGdtY2hlcnJ5XEVUVTEyMDQyMDE3IHBsYXRlMVwyMDE3XzA0XzEyXzA5XzUwXzUyLS1FVFUxMjA0MTdQMTAwMVxTZXF1ZW5jZVxBRiAwMV8wMDMtLUw4My50aWZzcQB+AAV3GAAAAAIAAAAAAAAFcAAAAAAAAAQQAAAAAXNxAH4AB3dRAAAAAgAAAAAAAAG1AAAAAAAAAXIAAAACAAAAAAAAAAEAAAABAAdVbmtub3duAAAAAgAAAAAAAAAAAAAAAAAAAAAAAAAAAAAAAAAAAAAAAAAAc3EAfgAMAAAAdAAAAVgAAAG1AAABcnNxAH4ADgAAAAJzcQB+AAwAAAB0AAABWAAAAbUAAAFydXEAfgATAAAABAAAAbUAAAMNAAAAAAAAAAB1cQB+ABMAAAAEAAABcgAAAeYAAAAAAAAAAHcBAHh4c3EAfgAAcQB+AEZ0AGtaOlxWQVNUX1N0ZWZhblx0Z21jaGVycnlcRVRVMTIwNDIwMTcgcGxhdGUxXDIwMTdfMDRfMTJfMDlfNTBfNTItLUVUVTEyMDQxN1AxMDAxXFNlcXVlbmNlXEFGIDAxXzAwMy0tTDQwLnRpZnNxAH4ABXcYAAAAAgAAAAAAAAVwAAAAAAAABBAAAAABc3EAfgAHd1EAAAACAAAAAAAAAyYAAAAAAAAB9AAAAAIAAAAAAAAAAQAAAAEAB1Vua25vd24AAAACAAAAAAAAAAAAAAAAAAAAAAAAAAAAAAAAAAAAAAAAAABzcQB+AAwAAAB5AAABlwAAAyYAAAH0c3EAfgAOAAAAAnNxAH4ADAAAAHkAAAGXAAADJgAAAfR1cQB+ABMAAAAEAAADJgAABL0AAAAAAAAAAHVxAH4AEwAAAAQAAAH0AAACbQAAAAAAAAAAdwEAeHhzcQB+AABxAH4AUHQAcVo6XFZBU1RfU3RlZmFuXHRnbWNoZXJyeVxEQ0EgMTEwNTIwMTcgUGxhdGUgMVwyMDE3XzA1XzEwXzA5XzM2XzMzLS1EQ0EgMTEwNTIwMTcgUDEwMDFcU2VxdWVuY2VcQUYgMDFfMDAzLS1MNDEudGlmc3EAfgAFdxgAAAACAAAAAAAABXAAAAAAAAAEEAAAAAFzcQB+AAd3UQAAAAIAAAAAAAACmAAAAAAAAAIvAAAAAgAAAAAAAAABAAAAAQAHVW5rbm93bgAAAAIAAAAAAAAAAAAAAAAAAAAAAAAAAAAAAAAAAAAAAAAAAHNxAH4ADAAAAGcAAADrAAACmAAAAi9zcQB+AA4AAAACc3EAfgAMAAAAZwAAAOsAAAKYAAACL3VxAH4AEwAAAAQAAAKYAAADgwAAAAAAAAAAdXEAfgATAAAABAAAAi8AAAKWAAAAAAAAAAB3AQB4eHNxAH4AAHEAfgAXdABqWjpcVkFTVF9TdGVmYW5cSW1hZ2VfcHJvY2Vzc2luZ1wyMDE3XzAyXzE1XzExXzQ2XzMwLS0xNTAyMjAxNyB0Z21jaGVycnkgRVRVMDAxXFNlcXVlbmNlXzAwMVxBRjE2NS0tTDExLnRpZnNxAH4ABXcYAAAAAgAAAAAAAAVwAAAAAAAABBAAAAABc3EAfgAHd1EAAAACAAAAAAAAAuoAAAAAAAAB3AAAAAIAAAAAAAAAAQAAAAEAB1Vua25vd24AAAACAAAAAAAAAAAAAAAAAAAAAAAAAAAAAAAAAAAAAAAAAABzcQB+AAwAAACHAAABlAAAAuoAAAHcc3EAfgAOAAAAAnNxAH4ADAAAAIcAAAGUAAAC6gAAAdx1cQB+ABMAAAAEAAAC6gAABH4AAAAAAAAAAHVxAH4AEwAAAAQAAAHcAAACYwAAAAAAAAAAdwEAeHhzcQB+AABxAH4Ao3QAalo6XFZBU1RfU3RlZmFuXHRnbWNoZXJyeVxFVFUxMjA0MjAxNyBwbGF0ZTFcMjAxN18wNF8xMl8wOV81MF81Mi0tRVRVMTIwNDE3UDEwMDFcU2VxdWVuY2VfMDAxXEFGIDAxXzI4My50aWZzcQB+AAV3GAAAAAIAAAAAAAAFcAAAAAAAAAQQAAAAAXNxAH4AB3dRAAAAAgAAAAAAAAQoAAAAAAAAAggAAAACAAAAAAAAAAEAAAABAAdVbmtub3duAAAAAgAAAAAAAAAAAAAAAAAAAAAAAAAAAAAAAAAAAAAAAAAAc3EAfgAMAAAAZgAAAUYAAAQoAAACCHNxAH4ADgAAAAJzcQB+AAwAAABmAAABRgAABCgAAAIIdXEAfgATAAAABAAABCgAAAVuAAAAAAAAAAB1cQB+ABMAAAAEAAACCAAAAm4AAAAAAAAAAHcBAHh4c3EAfgAAcQB+AFp0AGxaOlxWQVNUX1N0ZWZhblx0Z21jaGVycnkgRVRVIHBsYXRlMSAyOTAzMjAxN1wyMDE3XzAzXzI5XzEwXzUxXzE2LS1FVFUyOTAzMjAxNzAwMVxTZXF1ZW5jZV8wMDFcQUYwOTgtLUwzMS50aWZzcQB+AAV3GAAAAAIAAAAAAAAFcAAAAAAAAAQQAAAAAXNxAH4AB3dRAAAAAgAAAAAAAAKiAAAAAAAAAZ0AAAACAAAAAAAAAAEAAAABAAdVbmtub3duAAAAAgAAAAAAAAAAAAAAAAAAAAAAAAAAAAAAAAAAAAAAAAAAc3EAfgAMAAAAjQAAAjgAAAKiAAABnXNxAH4ADgAAAAJzcQB+AAwAAACNAAACOAAAAqIAAAGddXEAfgATAAAABAAAAqIAAATaAAAAAAAAAAB1cQB+ABMAAAAEAAABnQAAAioAAAAAAAAAAHcBAHh4c3EAfgAAcQB+APV0AGZaOlxWQVNUX1N0ZWZhblxJbWFnZV9wcm9jZXNzaW5nXDIwMTdfMDJfMTVfMTFfNDZfMzAtLTE1MDIyMDE3IHRnbWNoZXJyeSBFVFUwMDFcU2VxdWVuY2VcQUYwMDMtLUwxNy50aWZzcQB+AAV3GAAAAAIAAAAAAAAFcAAAAAAAAAQQAAAAAXNxAH4AB3dRAAAAAgAAAAAAAAKYAAAAAAAAAeAAAAACAAAAAAAAAAEAAAABAAdVbmtub3duAAAAAgAAAAAAAAAAAAAAAAAAAAAAAAAAAAAAAAAAAAAAAAAAc3EAfgAMAAAA0gAAAj4AAAKYAAAB4HNxAH4ADgAAAAJzcQB+AAwAAADSAAACPgAAApgAAAHgdXEAfgATAAAABAAAApgAAATWAAAAAAAAAAB1cQB+ABMAAAAEAAAB4AAAArIAAAAAAAAAAHcBAHh4c3EAfgAAcQB+AFB0AHFaOlxWQVNUX1N0ZWZhblx0Z21jaGVycnlcRENBIDExMDUyMDE3IFBsYXRlIDFcMjAxN18wNV8xMF8wOV8zNl8zMy0tRENBIDExMDUyMDE3IFAxMDAxXFNlcXVlbmNlXEFGIDAxXzAwMy0tTDI1LnRpZnNxAH4ABXcYAAAAAgAAAAAAAAVwAAAAAAAABBAAAAABc3EAfgAHd1EAAAACAAAAAAAAAOkAAAAAAAACBgAAAAIAAAAAAAAAAQAAAAEAB1Vua25vd24AAAACAAAAAAAAAAAAAAAAAAAAAAAAAAAAAAAAAAAAAAAAAABzcQB+AAwAAABqAAAB1AAAAOkAAAIGc3EAfgAOAAAAAnNxAH4ADAAAAGoAAAHUAAAA6QAAAgZ1cQB+ABMAAAAEAAAA6QAAAr0AAAAAAAAAAHVxAH4AEwAAAAQAAAIGAAACcAAAAAAAAAAAdwEAeHhzcQB+AABxAH4A9XQAeVo6XFZBU1RfU3RlZmFuXEltYWdlX3Byb2Nlc3NpbmdcMjAxN18wMl8xNV8xMV80Nl8zMC0tMTUwMjIwMTcgdGdtY2hlcnJ5IEVUVTAwMVxTZXF1ZW5jZVxFeHA0MDAgMDMgMDEgMDFfMDAyLS1MMjYtLVowNC50aWZzcQB+AAV3GAAAAAIAAAAAAAAFcAAAAAAAAAQQAAAAAXNxAH4AB3dRAAAAAgAAAAAAAALfAAAAAAAAAg0AAAACAAAAAAAAAAEAAAABAAdVbmtub3duAAAAAgAAAAAAAAAAAAAAAAAAAAAAAAAAAAAAAAAAAAAAAAAAc3EAfgAMAAAArwAAAd0AAALfAAACDXNxAH4ADgAAAAJzcQB+AAwAAACvAAAB3QAAAt8AAAINdXEAfgATAAAABAAAAt8AAAS8AAAAAAAAAAB1cQB+ABMAAAAEAAACDQAAArwAAAAAAAAAAHcBAHh4c3EAfgAAcQB+AFB0AHFaOlxWQVNUX1N0ZWZhblx0Z21jaGVycnlcRENBIDExMDUyMDE3IFBsYXRlIDFcMjAxN18wNV8xMF8wOV8zNl8zMy0tRENBIDExMDUyMDE3IFAxMDAxXFNlcXVlbmNlXEFGIDAxXzAwMy0tTDYwLnRpZnNxAH4ABXcYAAAAAgAAAAAAAAVwAAAAAAAABBAAAAABc3EAfgAHd1EAAAACAAAAAAAAAm8AAAAAAAACbQAAAAIAAAAAAAAAAQAAAAEAB1Vua25vd24AAAACAAAAAAAAAAAAAAAAAAAAAAAAAAAAAAAAAAAAAAAAAABzcQB+AAwAAABfAAABlAAAAm8AAAIOc3EAfgAOAAAAAnNxAH4ADAAAAF8AAAGUAAACbwAAAg51cQB+ABMAAAAEAAACbwAABAMAAAAAAAAAAHVxAH4AEwAAAAQAAAJtAAACDgAAAAAAAAAAdwEAeHhzcQB+AABxAH4AIXQAY1o6XFZBU1RfU3RlZmFuXHRnbWNoZXJyeSBFVFUgcGxhdGUyIDI5MDMyMDE3XDIwMTdfMDNfMjlfMTNfMDZfMTktLUVUVTI5MDMyMDE3MDAyXFNlcXVlbmNlXEFGMDAzLnRpZnNxAH4ABXcYAAAAAgAAAAAAAAVwAAAAAAAABBAAAAABc3EAfgAHd1EAAAACAAAAAAAAAiYAAAAAAAACQgAAAAIAAAAAAAAAAQAAAAEAB1Vua25vd24AAAACAAAAAAAAAAAAAAAAAAAAAAAAAAAAAAAAAAAAAAAAAABzcQB+AAwAAACuAAAC9AAAAiYAAAJCc3EAfgAOAAAAAnNxAH4ADAAAAK4AAAL0AAACJgAAAkJ1cQB+ABMAAAAEAAACJgAABRoAAAAAAAAAAHVxAH4AEwAAAAQAAAJCAAAC8AAAAAAAAAAAdwEAeHhzcQB+AABxAH4BwXQABlJvdzMzNXNxAH4ABXcYAAAAAgAAAAAAAAVwAAAAAAAABBAAAAACc3EAfgAHd1EAAAACAAAAAAAAA3AAAAAAAAABegAAAAIAAAAAAAAAAQAAAAEAB1Vua25vd24AAAACAAAAAAAAA3AAAAAAAAADbwAAAAAAAAF6AAAAAAAAAXlzcQB+AAwAAAAAAAAAAAAAA3AAAAF6c3EAfgAOAAAAAnNxAH4ADAAAAAAAAAAAAAADcAAAAXp1cQB+ABMAAAAEAAADcAAAA3AAAAAAAAAAAHVxAH4AEwAAAAQAAAF6AAABegAAAAAAAAAAdwEAeHNxAH4AB3dRAAAAAgAAAAAAAANXAAAAAAAAAZsAAAACAAAAAAAAAAEAAAABAAdVbmtub3duAAAAAgAAAAAAAANXAAAAAAAAA1YAAAAAAAABmwAAAAAAAAGac3EAfgAMAAAAAAAAAAAAAANXAAABm3NxAH4ADgAAAAJzcQB+AAwAAAAAAAAAAAAAA1cAAAGbdXEAfgATAAAABAAAA1cAAANXAAAAAAAAAAB1cQB+ABMAAAAEAAABmwAAAZsAAAAAAAAAAHcBAHh4c3EAfgAAcQB+AlN0AHpaOlxWQVNUX1N0ZWZhblx0Z21jaGVycnlcRVRVMTIwNDIwMTcgcGxhdGUxXDIwMTdfMDRfMTJfMDlfNTBfNTItLUVUVTEyMDQxN1AxMDAxXFNlcXVlbmNlXEV4cDQwMCAwMyAwMSAwMV8wMDItLUw1MC0tWjA0LnRpZnNxAH4ABXcYAAAAAgAAAAAAAAVwAAAAAAAABBAAAAABc3EAfgAHd1EAAAACAAAAAAAAApkAAAAAAAAB9AAAAAIAAAAAAAAAAQAAAAEAB1Vua25vd24AAAACAAAAAAAAAAAAAAAAAAAAAAAAAAAAAAAAAAAAAAAAAABzcQB+AAwAAACAAAAB1AAAApkAAAH0c3EAfgAOAAAAAnNxAH4ADAAAAIAAAAHUAAACmQAAAfR1cQB+ABMAAAAEAAACmQAABG0AAAAAAAAAAHVxAH4AEwAAAAQAAAH0AAACdAAAAAAAAAAAdwEAeHhzcQB+AABxAH4AUHQAcVo6XFZBU1RfU3RlZmFuXHRnbWNoZXJyeVxEQ0EgMTEwNTIwMTcgUGxhdGUgMVwyMDE3XzA1XzEwXzA5XzM2XzMzLS1EQ0EgMTEwNTIwMTcgUDEwMDFcU2VxdWVuY2VcQUYgMDFfMDAzLS1MNjgudGlmc3EAfgAFdxgAAAACAAAAAAAABXAAAAAAAAAEEAAAAAFzcQB+AAd3UQAAAAIAAAAAAAACaQAAAAAAAAJzAAAAAgAAAAAAAAABAAAAAQAHVW5rbm93bgAAAAIAAAAAAAAAAAAAAAAAAAAAAAAAAAAAAAAAAAAAAAAAAHNxAH4ADAAAAHUAAAHAAAACaQAAAf5zcQB+AA4AAAACc3EAfgAMAAAAdQAAAcAAAAJpAAAB/nVxAH4AEwAAAAQAAAJpAAAEKQAAAAAAAAAAdXEAfgATAAAABAAAAnMAAAH+AAAAAAAAAAB3AQB4eHNxAH4AAHEAfgHBdAAGUm93NDU0c3EAfgAFdxgAAAACAAAAAAAABXAAAAAAAAAEEAAAAAFzcQB+AAd3UQAAAAIAAAAAAAACfQAAAAAAAAFKAAAAAgAAAAAAAAABAAAAAQAHVW5rbm93bgAAAAIAAAAAAAAAAAAAAAAAAAAAAAAAAAAAAAAAAAAAAAAAAHNxAH4ADAAAAI4AAAIeAAACfQAAAUpzcQB+AA4AAAACc3EAfgAMAAAAjgAAAh4AAAJ9AAABSnVxAH4AEwAAAAQAAAJ9AAAEmwAAAAAAAAAAdXEAfgATAAAABAAAAUoAAAHYAAAAAAAAAAB3AQB4eHNxAH4AAHEAfgGudAAGUm93MzMxc3EAfgAFdxgAAAACAAAAAAAABXAAAAAAAAAEEAAAAAFzcQB+AAd3UQAAAAIAAAAAAAACFAAAAAAAAAGXAAAAAgAAAAAAAAABAAAAAQAHVW5rbm93bgAAAAIAAAAAAAAAAAAAAAAAAAAAAAAAAAAAAAAAAAAAAAAAAHNxAH4ADAAAAQAAAAKpAAACFAAAAZdzcQB+AA4AAAACc3EAfgAMAAABAAAAAqkAAAIUAAABl3VxAH4AEwAAAAQAAAIUAAAEvQAAAAAAAAAAdXEAfgATAAAABAAAAZcAAAKXAAAAAAAAAAB3AQB4eHNxAH4AAHEAfgBadABsWjpcVkFTVF9TdGVmYW5cdGdtY2hlcnJ5IEVUVSBwbGF0ZTEgMjkwMzIwMTdcMjAxN18wM18yOV8xMF81MV8xNi0tRVRVMjkwMzIwMTcwMDFcU2VxdWVuY2VfMDAxXEFGMDk4LS1MMjYudGlmc3EAfgAFdxgAAAACAAAAAAAABXAAAAAAAAAEEAAAAAFzcQB+AAd3UQAAAAIAAAAAAAACzgAAAAAAAAJBAAAAAgAAAAAAAAABAAAAAQAHVW5rbm93bgAAAAIAAAAAAAAAAAAAAAAAAAAAAAAAAAAAAAAAAAAAAAAAAHNxAH4ADAAAAKUAAAJYAAACzgAAAkFzcQB+AA4AAAACc3EAfgAMAAAApQAAAlgAAALOAAACQXVxAH4AEwAAAAQAAALOAAAFJgAAAAAAAAAAdXEAfgATAAAABAAAAkEAAALmAAAAAAAAAAB3AQB4eHNxAH4AAHEAfgBadABoWjpcVkFTVF9TdGVmYW5cdGdtY2hlcnJ5IEVUVSBwbGF0ZTEgMjkwMzIwMTdcMjAxN18wM18yOV8xMF81MV8xNi0tRVRVMjkwMzIwMTcwMDFcU2VxdWVuY2VcQUYwMDMtLUwwNy50aWZzcQB+AAV3GAAAAAIAAAAAAAAFcAAAAAAAAAQQAAAAAXNxAH4AB3dRAAAAAgAAAAAAAAMGAAAAAAAAAjIAAAACAAAAAAAAAAEAAAABAAdVbmtub3duAAAAAgAAAAAAAAAAAAAAAAAAAAAAAAAAAAAAAAAAAAAAAAAAc3EAfgAMAAAAowAAAiIAAAMGAAACMnNxAH4ADgAAAAJzcQB+AAwAAACjAAACIgAAAwYAAAIydXEAfgATAAAABAAAAwYAAAUoAAAAAAAAAAB1cQB+ABMAAAAEAAACMgAAAtUAAAAAAAAAAHcBAHh4c3EAfgAAcQB+AEZ0AGtaOlxWQVNUX1N0ZWZhblx0Z21jaGVycnlcRVRVMTIwNDIwMTcgcGxhdGUxXDIwMTdfMDRfMTJfMDlfNTBfNTItLUVUVTEyMDQxN1AxMDAxXFNlcXVlbmNlXEFGIDAxXzAwMy0tTDA4LnRpZnNxAH4ABXcYAAAAAgAAAAAAAAVwAAAAAAAABBAAAAABc3EAfgAHd1EAAAACAAAAAAAAApAAAAAAAAAB7gAAAAIAAAAAAAAAAQAAAAEAB1Vua25vd24AAAACAAAAAAAAAAAAAAAAAAAAAAAAAAAAAAAAAAAAAAAAAABzcQB+AAwAAAB3AAABegAAApAAAAHuc3EAfgAOAAAAAnNxAH4ADAAAAHcAAAF6AAACkAAAAe51cQB+ABMAAAAEAAACkAAABAoAAAAAAAAAAHVxAH4AEwAAAAQAAAHuAAACZQAAAAAAAAAAdwEAeHhzcQB+AABxAH4ARnQAa1o6XFZBU1RfU3RlZmFuXHRnbWNoZXJyeVxFVFUxMjA0MjAxNyBwbGF0ZTFcMjAxN18wNF8xMl8wOV81MF81Mi0tRVRVMTIwNDE3UDEwMDFcU2VxdWVuY2VcQUYgMDFfMDAzLS1MMzUudGlmc3EAfgAFdxgAAAACAAAAAAAABXAAAAAAAAAEEAAAAAFzcQB+AAd3UQAAAAIAAAAAAAADSgAAAAAAAAICAAAAAgAAAAAAAAABAAAAAQAHVW5rbm93bgAAAAIAAAAAAAAAAAAAAAAAAAAAAAAAAAAAAAAAAAAAAAAAAHNxAH4ADAAAAFsAAAHIAAADSgAAAgJzcQB+AA4AAAACc3EAfgAMAAAAWwAAAcgAAANKAAACAnVxAH4AEwAAAAQAAANKAAAFEgAAAAAAAAAAdXEAfgATAAAABAAAAgIAAAJdAAAAAAAAAAB3AQB4eHNxAH4AAHEAfgBadABoWjpcVkFTVF9TdGVmYW5cdGdtY2hlcnJ5IEVUVSBwbGF0ZTEgMjkwMzIwMTdcMjAxN18wM18yOV8xMF81MV8xNi0tRVRVMjkwMzIwMTcwMDFcU2VxdWVuY2VcQUYwMDMtLUwxNS50aWZzcQB+AAV3GAAAAAIAAAAAAAAFcAAAAAAAAAQQAAAAAXNxAH4AB3dRAAAAAgAAAAAAAALFAAAAAAAAAj0AAAACAAAAAAAAAAEAAAABAAdVbmtub3duAAAAAgAAAAAAAAAAAAAAAAAAAAAAAAAAAAAAAAAAAAAAAAAAc3EAfgAMAAAAwQAAAjEAAALFAAACPXNxAH4ADgAAAAJzcQB+AAwAAADBAAACMQAAAsUAAAI9dXEAfgATAAAABAAAAsUAAAT2AAAAAAAAAAB1cQB+ABMAAAAEAAACPQAAAv4AAAAAAAAAAHcBAHh4c3EAfgAAcQB+ACF0AGhaOlxWQVNUX1N0ZWZhblx0Z21jaGVycnkgRVRVIHBsYXRlMiAyOTAzMjAxN1wyMDE3XzAzXzI5XzEzXzA2XzE5LS1FVFUyOTAzMjAxNzAwMlxTZXF1ZW5jZVxBRjAwMy0tTDE0LnRpZnNxAH4ABXcYAAAAAgAAAAAAAAVwAAAAAAAABBAAAAABc3EAfgAHd1EAAAACAAAAAAAAAlAAAAAAAAACUgAAAAIAAAAAAAAAAQAAAAEAB1Vua25vd24AAAACAAAAAAAAAAAAAAAAAAAAAAAAAAAAAAAAAAAAAAAAAABzcQB+AAwAAAC0AAACYgAAAlAAAAJSc3EAfgAOAAAAAnNxAH4ADAAAALQAAAJiAAACUAAAAlJ1cQB+ABMAAAAEAAACUAAABLIAAAAAAAAAAHVxAH4AEwAAAAQAAAJSAAADBgAAAAAAAAAAdwEAeHhzcQB+AABxAH4AA3QAfVo6XFZBU1RfU3RlZmFuXEltYWdlX3Byb2Nlc3NpbmdcMjAxN18wMl8xNV8xMV80Nl8zMC0tMTUwMjIwMTcgdGdtY2hlcnJ5IEVUVTAwMVxTZXF1ZW5jZV8wMDFcRXhwNDAwIDAzIDAxIDAxXzE2NC0tTDIwLS1aMDMudGlmc3EAfgAFdxgAAAACAAAAAAAABXAAAAAAAAAEEAAAAAFzcQB+AAd3UQAAAAIAAAAAAAACeAAAAAAAAAIaAAAAAgAAAAAAAAABAAAAAQAHVW5rbm93bgAAAAIAAAAAAAAAAAAAAAAAAAAAAAAAAAAAAAAAAAAAAAAAAHNxAH4ADAAAAKsAAAIhAAACeAAAAhpzcQB+AA4AAAACc3EAfgAMAAAAqwAAAiEAAAJ4AAACGnVxAH4AEwAAAAQAAAJ4AAAEmQAAAAAAAAAAdXEAfgATAAAABAAAAhoAAALFAAAAAAAAAAB3AQB4eHNxAH4AAHEAfgAXdABqWjpcVkFTVF9TdGVmYW5cSW1hZ2VfcHJvY2Vzc2luZ1wyMDE3XzAyXzE1XzExXzQ2XzMwLS0xNTAyMjAxNyB0Z21jaGVycnkgRVRVMDAxXFNlcXVlbmNlXzAwMVxBRjE2NS0tTDI5LnRpZnNxAH4ABXcYAAAAAgAAAAAAAAVwAAAAAAAABBAAAAABc3EAfgAHd1EAAAACAAAAAAAAAnYAAAAAAAAB+wAAAAIAAAAAAAAAAQAAAAEAB1Vua25vd24AAAACAAAAAAAAAAAAAAAAAAAAAAAAAAAAAAAAAAAAAAAAAABzcQB+AAwAAACiAAACMgAAAnYAAAH7c3EAfgAOAAAAAnNxAH4ADAAAAKIAAAIyAAACdgAAAft1cQB+ABMAAAAEAAACdgAABKgAAAAAAAAAAHVxAH4AEwAAAAQAAAH7AAACnQAAAAAAAAAAdwEAeHhzcQB+AABxAH4BwXQABlJvdzY4OXNxAH4ABXcYAAAAAgAAAAAAAAVwAAAAAAAABBAAAAABc3EAfgAHd1EAAAACAAAAAAAAAaAAAAAAAAABggAAAAIAAAAAAAAAAQAAAAEAB1Vua25vd24AAAACAAAAAAAAAAAAAAAAAAAAAAAAAAAAAAAAAAAAAAAAAABzcQB+AAwAAAByAAABwgAAAaAAAAGCc3EAfgAOAAAAAnNxAH4ADAAAAHIAAAHCAAABoAAAAYJ1cQB+ABMAAAAEAAABoAAAA2IAAAAAAAAAAHVxAH4AEwAAAAQAAAGCAAAB9AAAAAAAAAAAdwEAeHhzcQB+AABxAH4Ao3QAelo6XFZBU1RfU3RlZmFuXHRnbWNoZXJyeVxFVFUxMjA0MjAxNyBwbGF0ZTFcMjAxN18wNF8xMl8wOV81MF81Mi0tRVRVMTIwNDE3UDEwMDFcU2VxdWVuY2VcRXhwNDAwIDAzIDAxIDAxXzAwMi0tTDg0LS1aMDUudGlmc3EAfgAFdxgAAAACAAAAAAAABXAAAAAAAAAEEAAAAAFzcQB+AAd3UQAAAAIAAAAAAAAB1AAAAAAAAAGBAAAAAgAAAAAAAAABAAAAAQAHVW5rbm93bgAAAAIAAAAAAAAAAAAAAAAAAAAAAAAAAAAAAAAAAAAAAAAAAHNxAH4ADAAAAGsAAAEuAAAB1AAAAYFzcQB+AA4AAAACc3EAfgAMAAAAawAAAS4AAAHUAAABgXVxAH4AEwAAAAQAAAHUAAADAgAAAAAAAAAAdXEAfgATAAAABAAAAYEAAAHsAAAAAAAAAAB3AQB4eHNxAH4AAHEAfgHBdAAGUm93MzI2c3EAfgAFdxgAAAACAAAAAAAABXAAAAAAAAAEEAAAAAFzcQB+AAd3UQAAAAIAAAAAAAAC3gAAAAAAAAHUAAAAAgAAAAAAAAABAAAAAQAHVW5rbm93bgAAAAIAAAAAAAAAAAAAAAAAAAAAAAAAAAAAAAAAAAAAAAAAAHNxAH4ADAAAAIYAAAGaAAAC3gAAAdRzcQB+AA4AAAACc3EAfgAMAAAAhgAAAZoAAALeAAAB1HVxAH4AEwAAAAQAAALeAAAEeAAAAAAAAAAAdXEAfgATAAAABAAAAdQAAAJaAAAAAAAAAAB3AQB4eHNxAH4AAHEAfgHBdAAGUm93NDQ1c3EAfgAFdxgAAAACAAAAAAAABXAAAAAAAAAEEAAAAAFzcQB+AAd3UQAAAAIAAAAAAAACywAAAAAAAAFxAAAAAgAAAAAAAAABAAAAAQAHVW5rbm93bgAAAAIAAAAAAAAAAAAAAAAAAAAAAAAAAAAAAAAAAAAAAAAAAHNxAH4ADAAAAIMAAAH6AAACywAAAXFzcQB+AA4AAAACc3EAfgAMAAAAgwAAAfoAAALLAAABcXVxAH4AEwAAAAQAAALLAAAExQAAAAAAAAAAdXEAfgATAAAABAAAAXEAAAH0AAAAAAAAAAB3AQB4eHNxAH4AAHEAfgADdAB9WjpcVkFTVF9TdGVmYW5cSW1hZ2VfcHJvY2Vzc2luZ1wyMDE3XzAyXzE1XzExXzQ2XzMwLS0xNTAyMjAxNyB0Z21jaGVycnkgRVRVMDAxXFNlcXVlbmNlXzAwMVxFeHA0MDAgMDMgMDEgMDFfMTY0LS1MMjgtLVowMy50aWZzcQB+AAV3GAAAAAIAAAAAAAAFcAAAAAAAAAQQAAAAAXNxAH4AB3dRAAAAAgAAAAAAAAK8AAAAAAAAAfcAAAACAAAAAAAAAAEAAAABAAdVbmtub3duAAAAAgAAAAAAAAAAAAAAAAAAAAAAAAAAAAAAAAAAAAAAAAAAc3EAfgAMAAAAyAAAAhcAAAK8AAAB93NxAH4ADgAAAAJzcQB+AAwAAADIAAACFwAAArwAAAH3dXEAfgATAAAABAAAArwAAATTAAAAAAAAAAB1cQB+ABMAAAAEAAAB9wAAAr8AAAAAAAAAAHcBAHh4c3EAfgAAcQB+AFB0AHFaOlxWQVNUX1N0ZWZhblx0Z21jaGVycnlcRENBIDExMDUyMDE3IFBsYXRlIDFcMjAxN18wNV8xMF8wOV8zNl8zMy0tRENBIDExMDUyMDE3IFAxMDAxXFNlcXVlbmNlXEFGIDAxXzAwMy0tTDUzLnRpZnNxAH4ABXcYAAAAAgAAAAAAAAVwAAAAAAAABBAAAAABc3EAfgAHd1EAAAACAAAAAAAAAoAAAAAAAAACEwAAAAIAAAAAAAAAAQAAAAEAB1Vua25vd24AAAACAAAAAAAAAAAAAAAAAAAAAAAAAAAAAAAAAAAAAAAAAABzcQB+AAwAAABUAAAA+QAAAoAAAAITc3EAfgAOAAAAAnNxAH4ADAAAAFQAAAD5AAACgAAAAhN1cQB+ABMAAAAEAAACgAAAA3kAAAAAAAAAAHVxAH4AEwAAAAQAAAITAAACZwAAAAAAAAAAdwEAeHhzcQB+AABxAH4AA3QAZlo6XFZBU1RfU3RlZmFuXEltYWdlX3Byb2Nlc3NpbmdcMjAxN18wMl8xNV8xMV80Nl8zMC0tMTUwMjIwMTcgdGdtY2hlcnJ5IEVUVTAwMVxTZXF1ZW5jZVxBRjAwMy0tTDUwLnRpZnNxAH4ABXcYAAAAAgAAAAAAAAVwAAAAAAAABBAAAAABc3EAfgAHd1EAAAACAAAAAAAAArUAAAAAAAABXAAAAAIAAAAAAAAAAQAAAAEAB1Vua25vd24AAAACAAAAAAAAAAAAAAAAAAAAAAAAAAAAAAAAAAAAAAAAAABzcQB+AAwAAAC7AAABOQAAArUAAAFcc3EAfgAOAAAAAnNxAH4ADAAAALsAAAE5AAACtQAAAVx1cQB+ABMAAAAEAAACtQAAA+4AAAAAAAAAAHVxAH4AEwAAAAQAAAFcAAACFwAAAAAAAAAAdwEAeHhzcQB+AABxAH4BwXQABlJvdzU2M3NxAH4ABXcYAAAAAgAAAAAAAAVwAAAAAAAABBAAAAABc3EAfgAHd1EAAAACAAAAAAAAArsAAAAAAAABiAAAAAIAAAAAAAAAAQAAAAEAB1Vua25vd24AAAACAAAAAAAAAAAAAAAAAAAAAAAAAAAAAAAAAAAAAAAAAABzcQB+AAwAAACBAAAB9QAAArsAAAGIc3EAfgAOAAAAAnNxAH4ADAAAAIEAAAH1AAACuwAAAYh1cQB+ABMAAAAEAAACuwAABLAAAAAAAAAAAHVxAH4AEwAAAAQAAAGIAAACCQAAAAAAAAAAdwEAeHhzcQB+AABxAH4AUHQAgFo6XFZBU1RfU3RlZmFuXHRnbWNoZXJyeVxEQ0EgMTEwNTIwMTcgUGxhdGUgMVwyMDE3XzA1XzEwXzA5XzM2XzMzLS1EQ0EgMTEwNTIwMTcgUDEwMDFcU2VxdWVuY2VcRXhwNDAwIDAzIDAxIDAxXzAwMi0tTDU3LS1aMDMudGlmc3EAfgAFdxgAAAACAAAAAAAABXAAAAAAAAAEEAAAAAFzcQB+AAd3UQAAAAIAAAAAAAABKAAAAAAAAAIMAAAAAgAAAAAAAAABAAAAAQAHVW5rbm93bgAAAAIAAAAAAAAAAAAAAAAAAAAAAAAAAAAAAAAAAAAAAAAAAHNxAH4ADAAAAGwAAAFhAAABKAAAAgxzcQB+AA4AAAACc3EAfgAMAAAAbAAAAWEAAAEoAAACDHVxAH4AEwAAAAQAAAEoAAACiQAAAAAAAAAAdXEAfgATAAAABAAAAgwAAAJ4AAAAAAAAAAB3AQB4eHNxAH4AAHEAfgAXdABmWjpcVkFTVF9TdGVmYW5cSW1hZ2VfcHJvY2Vzc2luZ1wyMDE3XzAyXzE1XzExXzQ2XzMwLS0xNTAyMjAxNyB0Z21jaGVycnkgRVRVMDAxXFNlcXVlbmNlXEFGMDAzLS1MMjQudGlmc3EAfgAFdxgAAAACAAAAAAAABXAAAAAAAAAEEAAAAAFzcQB+AAd3UQAAAAIAAAAAAAADXQAAAAAAAAGIAAAAAgAAAAAAAAABAAAAAQAHVW5rbm93bgAAAAIAAAAAAAAAAAAAAAAAAAAAAAAAAAAAAAAAAAAAAAAAAHNxAH4ADAAAAPIAAAILAAADXQAAAYhzcQB+AA4AAAACc3EAfgAMAAAA8gAAAgsAAANdAAABiHVxAH4AEwAAAAQAAANdAAAFaAAAAAAAAAAAdXEAfgATAAAABAAAAYgAAAJ6AAAAAAAAAAB3AQB4eHNxAH4AAHEAfgBQdABxWjpcVkFTVF9TdGVmYW5cdGdtY2hlcnJ5XERDQSAxMTA1MjAxNyBQbGF0ZSAxXDIwMTdfMDVfMTBfMDlfMzZfMzMtLURDQSAxMTA1MjAxNyBQMTAwMVxTZXF1ZW5jZVxBRiAwMV8wMDMtLUwyOC50aWZzcQB+AAV3GAAAAAIAAAAAAAAFcAAAAAAAAAQQAAAAAXNxAH4AB3dRAAAAAgAAAAAAAADiAAAAAAAAAkMAAAACAAAAAAAAAAEAAAABAAdVbmtub3duAAAAAgAAAAAAAAAAAAAAAAAAAAAAAAAAAAAAAAAAAAAAAAAAc3EAfgAMAAAAYgAAAfkAAADiAAACQ3NxAH4ADgAAAAJzcQB+AAwAAABiAAAB+QAAAOIAAAJDdXEAfgATAAAABAAAAOIAAALbAAAAAAAAAAB1cQB+ABMAAAAEAAACQwAAAqUAAAAAAAAAAHcBAHh4c3EAfgAAcQB+AEZ0AGtaOlxWQVNUX1N0ZWZhblx0Z21jaGVycnlcRVRVMTIwNDIwMTcgcGxhdGUxXDIwMTdfMDRfMTJfMDlfNTBfNTItLUVUVTEyMDQxN1AxMDAxXFNlcXVlbmNlXEFGIDAxXzAwMy0tTDIwLnRpZnNxAH4ABXcYAAAAAgAAAAAAAAVwAAAAAAAABBAAAAABc3EAfgAHd1EAAAACAAAAAAAAAXQAAAAAAAACEQAAAAIAAAAAAAAAAQAAAAEAB1Vua25vd24AAAACAAAAAAAAAAAAAAAAAAAAAAAAAAAAAAAAAAAAAAAAAABzcQB+AAwAAACXAAABngAAAXQAAAIRc3EAfgAOAAAAAnNxAH4ADAAAAJcAAAGeAAABdAAAAhF1cQB+ABMAAAAEAAABdAAAAxIAAAAAAAAAAHVxAH4AEwAAAAQAAAIRAAACqAAAAAAAAAAAdwEAeHhzcQB+AABxAH4ARnQAelo6XFZBU1RfU3RlZmFuXHRnbWNoZXJyeVxFVFUxMjA0MjAxNyBwbGF0ZTFcMjAxN18wNF8xMl8wOV81MF81Mi0tRVRVMTIwNDE3UDEwMDFcU2VxdWVuY2VcRXhwNDAwIDAzIDAxIDAxXzAwMi0tTDEyLS1aMDQudGlmc3EAfgAFdxgAAAACAAAAAAAABXAAAAAAAAAEEAAAAAFzcQB+AAd3UQAAAAIAAAAAAAABEgAAAAAAAAJQAAAAAgAAAAAAAAABAAAAAQAHVW5rbm93bgAAAAIAAAAAAAAAAAAAAAAAAAAAAAAAAAAAAAAAAAAAAAAAAHNxAH4ADAAAAHwAAAGwAAABEgAAAlBzcQB+AA4AAAACc3EAfgAMAAAAfAAAAbAAAAESAAACUHVxAH4AEwAAAAQAAAESAAACwgAAAAAAAAAAdXEAfgATAAAABAAAAlAAAALMAAAAAAAAAAB3AQB4eHNxAH4AAHEAfgBGdABrWjpcVkFTVF9TdGVmYW5cdGdtY2hlcnJ5XEVUVTEyMDQyMDE3IHBsYXRlMVwyMDE3XzA0XzEyXzA5XzUwXzUyLS1FVFUxMjA0MTdQMTAwMVxTZXF1ZW5jZVxBRiAwMV8wMDMtLUw2My50aWZzcQB+AAV3GAAAAAIAAAAAAAAFcAAAAAAAAAQQAAAAAXNxAH4AB3dRAAAAAgAAAAAAAADFAAAAAAAAAj4AAAACAAAAAAAAAAEAAAABAAdVbmtub3duAAAAAgAAAAAAAAAAAAAAAAAAAAAAAAAAAAAAAAAAAAAAAAAAc3EAfgAMAAAAjwAAAiUAAADFAAACPnNxAH4ADgAAAAJzcQB+AAwAAACPAAACJQAAAMUAAAI+dXEAfgATAAAABAAAAMUAAALqAAAAAAAAAAB1cQB+ABMAAAAEAAACPgAAAs0AAAAAAAAAAHcBAHh4c3EAfgAAcQB+AAN0AH1aOlxWQVNUX1N0ZWZhblxJbWFnZV9wcm9jZXNzaW5nXDIwMTdfMDJfMTVfMTFfNDZfMzAtLTE1MDIyMDE3IHRnbWNoZXJyeSBFVFUwMDFcU2VxdWVuY2VfMDAxXEV4cDQwMCAwMyAwMSAwMV8xNjQtLUwxOC0tWjA0LnRpZnNxAH4ABXcYAAAAAgAAAAAAAAVwAAAAAAAABBAAAAABc3EAfgAHd1EAAAACAAAAAAAAA4oAAAAAAAABbAAAAAIAAAAAAAAAAQAAAAEAB1Vua25vd24AAAACAAAAAAAAAAAAAAAAAAAAAAAAAAAAAAAAAAAAAAAAAABzcQB+AAwAAAC4AAABnQAAA4oAAAFsc3EAfgAOAAAAAnNxAH4ADAAAALgAAAGdAAADigAAAWx1cQB+ABMAAAAEAAADigAABScAAAAAAAAAAHVxAH4AEwAAAAQAAAFsAAACJAAAAAAAAAAAdwEAeHhzcQB+AABxAH4AA3QAalo6XFZBU1RfU3RlZmFuXEltYWdlX3Byb2Nlc3NpbmdcMjAxN18wMl8xNV8xMV80Nl8zMC0tMTUwMjIwMTcgdGdtY2hlcnJ5IEVUVTAwMVxTZXF1ZW5jZV8wMDFcQUYxNjUtLUwwMi50aWZzcQB+AAV3GAAAAAIAAAAAAAAFcAAAAAAAAAQQAAAAAXNxAH4AB3dRAAAAAgAAAAAAAAKIAAAAAAAAAfQAAAACAAAAAAAAAAEAAAABAAdVbmtub3duAAAAAgAAAAAAAAAAAAAAAAAAAAAAAAAAAAAAAAAAAAAAAAAAc3EAfgAMAAAAxAAAAf4AAAKIAAAB9HNxAH4ADgAAAAJzcQB+AAwAAADEAAAB/gAAAogAAAH0dXEAfgATAAAABAAAAogAAASGAAAAAAAAAAB1cQB+ABMAAAAEAAAB9AAAArgAAAAAAAAAAHcBAHh4c3EAfgAAcQB+AcF0AAZSb3czMTdzcQB+AAV3GAAAAAIAAAAAAAAFcAAAAAAAAAQQAAAAAXNxAH4AB3dRAAAAAgAAAAAAAALNAAAAAAAAAW4AAAACAAAAAAAAAAEAAAABAAdVbmtub3duAAAAAgAAAAAAAAAAAAAAAAAAAAAAAAAAAAAAAAAAAAAAAAAAc3EAfgAMAAAAhwAAAa0AAALNAAABbnNxAH4ADgAAAAJzcQB+AAwAAACHAAABrQAAAs0AAAFudXEAfgATAAAABAAAAs0AAAR6AAAAAAAAAAB1cQB+ABMAAAAEAAABbgAAAfUAAAAAAAAAAHcBAHh4c3EAfgAAcQB+AFp0AGxaOlxWQVNUX1N0ZWZhblx0Z21jaGVycnkgRVRVIHBsYXRlMSAyOTAzMjAxN1wyMDE3XzAzXzI5XzEwXzUxXzE2LS1FVFUyOTAzMjAxNzAwMVxTZXF1ZW5jZV8wMDFcQUYwOTgtLUwzNC50aWZzcQB+AAV3GAAAAAIAAAAAAAAFcAAAAAAAAAQQAAAAAXNxAH4AB3dRAAAAAgAAAAAAAAI1AAAAAAAAAhQAAAACAAAAAAAAAAEAAAABAAdVbmtub3duAAAAAgAAAAAAAAAAAAAAAAAAAAAAAAAAAAAAAAAAAAAAAAAAc3EAfgAMAAAAtQAAAhUAAAI1AAACFHNxAH4ADgAAAAJzcQB+AAwAAAC1AAACFQAAAjUAAAIUdXEAfgATAAAABAAAAjUAAARKAAAAAAAAAAB1cQB+ABMAAAAEAAACFAAAAskAAAAAAAAAAHcBAHh4c3EAfgAAcQB+Ahx0AHtaOlxWQVNUX1N0ZWZhblx0Z21jaGVycnlcRENBXzI1MDQyMDE3X1AyXDIwMTdfMDRfMjZfMTJfMTNfMDQtLURDQV8yNTA0MjAxN19QMjAwMVxTZXF1ZW5jZVxFeHA0MDAgMDMgMDEgMDFfMDAyLS1MMjEtLVowNC50aWZzcQB+AAV3GAAAAAIAAAAAAAAFcAAAAAAAAAQQAAAAAXNxAH4AB3dRAAAAAgAAAAAAAAIGAAAAAAAAAlQAAAACAAAAAAAAAAEAAAABAAdVbmtub3duAAAAAgAAAAAAAAAAAAAAAAAAAAAAAAAAAAAAAAAAAAAAAAAAc3EAfgAMAAAAcQAAAbYAAAIGAAACVHNxAH4ADgAAAAJzcQB+AAwAAABxAAABtgAAAgYAAAJUdXEAfgATAAAABAAAAgYAAAO8AAAAAAAAAAB1cQB+ABMAAAAEAAACVAAAAsUAAAAAAAAAAHcBAHh4c3EAfgAAcQB+AcF0AAZSb3c0MzZzcQB+AAV3GAAAAAIAAAAAAAAFcAAAAAAAAAQQAAAAAXNxAH4AB3dRAAAAAgAAAAAAAALkAAAAAAAAAVEAAAACAAAAAAAAAAEAAAABAAdVbmtub3duAAAAAgAAAAAAAAAAAAAAAAAAAAAAAAAAAAAAAAAAAAAAAAAAc3EAfgAMAAAAgQAAAcYAAALkAAABUXNxAH4ADgAAAAJzcQB+AAwAAACBAAABxgAAAuQAAAFRdXEAfgATAAAABAAAAuQAAASqAAAAAAAAAAB1cQB+ABMAAAAEAAABUQAAAdIAAAAAAAAAAHcBAHh4c3EAfgAAcQB+AcF0AAZSb3c3OThzcQB+AAV3GAAAAAIAAAAAAAAFcAAAAAAAAAQQAAAAAXNxAH4AB3dRAAAAAgAAAAAAAAHSAAAAAAAAAUkAAAACAAAAAAAAAAEAAAABAAdVbmtub3duAAAAAgAAAAAAAAAAAAAAAAAAAAAAAAAAAAAAAAAAAAAAAAAAc3EAfgAMAAAAegAAAasAAAHSAAABSXNxAH4ADgAAAAJzcQB+AAwAAAB6AAABqwAAAdIAAAFJdXEAfgATAAAABAAAAdIAAAN9AAAAAAAAAAB1cQB+ABMAAAAEAAABSQAAAcMAAAAAAAAAAHcBAHh4c3EAfgAAcQB+AFp0AGxaOlxWQVNUX1N0ZWZhblx0Z21jaGVycnkgRVRVIHBsYXRlMSAyOTAzMjAxN1wyMDE3XzAzXzI5XzEwXzUxXzE2LS1FVFUyOTAzMjAxNzAwMVxTZXF1ZW5jZV8wMDFcQUYwOTgtLUwwNC50aWZzcQB+AAV3GAAAAAIAAAAAAAAFcAAAAAAAAAQQAAAAAXNxAH4AB3dRAAAAAgAAAAAAAADCAAAAAAAAAmAAAAACAAAAAAAAAAEAAAABAAdVbmtub3duAAAAAgAAAAAAAAAAAAAAAAAAAAAAAAAAAAAAAAAAAAAAAAAAc3EAfgAMAAAAzQAAAlcAAADCAAACYHNxAH4ADgAAAAJzcQB+AAwAAADNAAACVwAAAMIAAAJgdXEAfgATAAAABAAAAMIAAAMZAAAAAAAAAAB1cQB+ABMAAAAEAAACYAAAAy0AAAAAAAAAAHcBAHh4c3EAfgAAcQB+AFB0AHFaOlxWQVNUX1N0ZWZhblx0Z21jaGVycnlcRENBIDExMDUyMDE3IFBsYXRlIDFcMjAxN18wNV8xMF8wOV8zNl8zMy0tRENBIDExMDUyMDE3IFAxMDAxXFNlcXVlbmNlXEFGIDAxXzAwMy0tTDgxLnRpZnNxAH4ABXcYAAAAAgAAAAAAAAVwAAAAAAAABBAAAAABc3EAfgAHd1EAAAACAAAAAAAAAVMAAAAAAAACwwAAAAIAAAAAAAAAAQAAAAEAB1Vua25vd24AAAACAAAAAAAAAAAAAAAAAAAAAAAAAAAAAAAAAAAAAAAAAABzcQB+AAwAAAB2AAABmgAAAVMAAAJNc3EAfgAOAAAAAnNxAH4ADAAAAHYAAAGaAAABUwAAAk11cQB+ABMAAAAEAAABUwAAAu0AAAAAAAAAAHVxAH4AEwAAAAQAAALDAAACTQAAAAAAAAAAdwEAeHhzcQB+AABxAH4BwXQABlJvdzY3MXNxAH4ABXcYAAAAAgAAAAAAAAVwAAAAAAAABBAAAAABc3EAfgAHd1EAAAACAAAAAAAAAlEAAAAAAAABaAAAAAIAAAAAAAAAAQAAAAEAB1Vua25vd24AAAACAAAAAAAAAj0AAAAAAAAETQAAAAAAAAFnAAAAAAAAAeBzcQB+AAwAAAB6AAACEQAAAlkAAAFqc3EAfgAOAAAAAnNxAH4ADAAAAHoAAAIRAAACWQAAAWp1cQB+ABMAAAAEAAACWQAABGoAAAAAAAAAAHVxAH4AEwAAAAQAAAFqAAAB5AAAAAAAAAAAdwEAeHhzcQB+AABxAH4Ao3QAb1o6XFZBU1RfU3RlZmFuXHRnbWNoZXJyeVxFVFUxMjA0MjAxNyBwbGF0ZTFcMjAxN18wNF8xMl8wOV81MF81Mi0tRVRVMTIwNDE3UDEwMDFcU2VxdWVuY2VfMDAxXEFGIDAxXzI4My0tTDA1LnRpZnNxAH4ABXcYAAAAAgAAAAAAAAVwAAAAAAAABBAAAAABc3EAfgAHd1EAAAACAAAAAAAAAXUAAAAAAAACDAAAAAIAAAAAAAAAAQAAAAEAB1Vua25vd24AAAACAAAAAAAAAAAAAAAAAAAAAAAAAAAAAAAAAAAAAAAAAABzcQB+AAwAAAB0AAABpAAAAXUAAAIMc3EAfgAOAAAAAnNxAH4ADAAAAHQAAAGkAAABdQAAAgx1cQB+ABMAAAAEAAABdQAAAxkAAAAAAAAAAHVxAH4AEwAAAAQAAAIMAAACgAAAAAAAAAAAdwEAeHhzcQB+AABxAH4A9XQAeVo6XFZBU1RfU3RlZmFuXEltYWdlX3Byb2Nlc3NpbmdcMjAxN18wMl8xNV8xMV80Nl8zMC0tMTUwMjIwMTcgdGdtY2hlcnJ5IEVUVTAwMVxTZXF1ZW5jZVxFeHA0MDAgMDMgMDEgMDFfMDAyLS1MMTYtLVowMy50aWZzcQB+AAV3GAAAAAIAAAAAAAAFcAAAAAAAAAQQAAAAAXNxAH4AB3dRAAAAAgAAAAAAAAK1AAAAAAAAAcYAAAACAAAAAAAAAAEAAAABAAdVbmtub3duAAAAAgAAAAAAAAAAAAAAAAAAAAAAAAAAAAAAAAAAAAAAAAAAc3EAfgAMAAAA6QAAAdcAAAK1AAABxnNxAH4ADgAAAAJzcQB+AAwAAADpAAAB1wAAArUAAAHGdXEAfgATAAAABAAAArUAAASMAAAAAAAAAAB1cQB+ABMAAAAEAAABxgAAAq8AAAAAAAAAAHcBAHh4c3EAfgAAcQB+AFp0AGxaOlxWQVNUX1N0ZWZhblx0Z21jaGVycnkgRVRVIHBsYXRlMSAyOTAzMjAxN1wyMDE3XzAzXzI5XzEwXzUxXzE2LS1FVFUyOTAzMjAxNzAwMVxTZXF1ZW5jZV8wMDFcQUYwOTgtLUw0OS50aWZzcQB+AAV3GAAAAAIAAAAAAAAFcAAAAAAAAAQQAAAAAXNxAH4AB3dRAAAAAgAAAAAAAACBAAAAAAAAAkYAAAACAAAAAAAAAAEAAAABAAdVbmtub3duAAAAAgAAAAAAAAAAAAAAAAAAAAAAAAAAAAAAAAAAAAAAAAAAc3EAfgAMAAAAxgAAAo0AAACBAAACRnNxAH4ADgAAAAJzcQB+AAwAAADGAAACjQAAAIEAAAJGdXEAfgATAAAABAAAAIEAAAMOAAAAAAAAAAB1cQB+ABMAAAAEAAACRgAAAwwAAAAAAAAAAHcBAHh4c3EAfgAAcQB+ACF0AGhaOlxWQVNUX1N0ZWZhblx0Z21jaGVycnkgRVRVIHBsYXRlMiAyOTAzMjAxN1wyMDE3XzAzXzI5XzEzXzA2XzE5LS1FVFUyOTAzMjAxNzAwMlxTZXF1ZW5jZVxBRjAwMy0tTDM2LnRpZnNxAH4ABXcYAAAAAgAAAAAAAAVwAAAAAAAABBAAAAABc3EAfgAHd1EAAAACAAAAAAAAAagAAAAAAAACNgAAAAIAAAAAAAAAAQAAAAEAB1Vua25vd24AAAACAAAAAAAAAAAAAAAAAAAAAAAAAAAAAAAAAAAAAAAAAABzcQB+AAwAAACwAAADegAAAagAAAI2c3EAfgAOAAAAAnNxAH4ADAAAALAAAAN6AAABqAAAAjZ1cQB+ABMAAAAEAAABqAAABSIAAAAAAAAAAHVxAH4AEwAAAAQAAAI2AAAC5gAAAAAAAAAAdwEAeHhzcQB+AABxAH4CHHQAbFo6XFZBU1RfU3RlZmFuXHRnbWNoZXJyeVxEQ0FfMjUwNDIwMTdfUDJcMjAxN18wNF8yNl8xMl8xM18wNC0tRENBXzI1MDQyMDE3X1AyMDAxXFNlcXVlbmNlXEFGIDAxXzAwMy0tTDI4LnRpZnNxAH4ABXcYAAAAAgAAAAAAAAVwAAAAAAAABBAAAAABc3EAfgAHd1EAAAACAAAAAAAAAicAAAAAAAACQAAAAAIAAAAAAAAAAQAAAAEAB1Vua25vd24AAAACAAAAAAAAAAAAAAAAAAAAAAAAAAAAAAAAAAAAAAAAAABzcQB+AAwAAABPAAABWgAAAicAAAJAc3EAfgAOAAAAAnNxAH4ADAAAAE8AAAFaAAACJwAAAkB1cQB+ABMAAAAEAAACJwAAA4EAAAAAAAAAAHVxAH4AEwAAAAQAAAJAAAACjwAAAAAAAAAAdwEAeHhzcQB+AABxAH4AWnQAbFo6XFZBU1RfU3RlZmFuXHRnbWNoZXJyeSBFVFUgcGxhdGUxIDI5MDMyMDE3XDIwMTdfMDNfMjlfMTBfNTFfMTYtLUVUVTI5MDMyMDE3MDAxXFNlcXVlbmNlXzAwMVxBRjA5OC0tTDA2LnRpZnNxAH4ABXcYAAAAAgAAAAAAAAVwAAAAAAAABBAAAAABc3EAfgAHd1EAAAACAAAAAAAAAKQAAAAAAAACLQAAAAIAAAAAAAAAAQAAAAEAB1Vua25vd24AAAACAAAAAAAAAAAAAAAAAAAAAAAAAAAAAAAAAAAAAAAAAABzcQB+AAwAAACnAAACcgAAAKQAAAItc3EAfgAOAAAAAnNxAH4ADAAAAKcAAAJyAAAApAAAAi11cQB+ABMAAAAEAAAApAAAAxYAAAAAAAAAAHVxAH4AEwAAAAQAAAItAAAC1AAAAAAAAAAAdwEAeHhzcQB+AABxAH4AA3QAZlo6XFZBU1RfU3RlZmFuXEltYWdlX3Byb2Nlc3NpbmdcMjAxN18wMl8xNV8xMV80Nl8zMC0tMTUwMjIwMTcgdGdtY2hlcnJ5IEVUVTAwMVxTZXF1ZW5jZVxBRjAwMy0tTDM2LnRpZnNxAH4ABXcYAAAAAgAAAAAAAAVwAAAAAAAABBAAAAABc3EAfgAHd1EAAAACAAAAAAAABIYAAAAAAAABzQAAAAIAAAAAAAAAAQAAAAEAB1Vua25vd24AAAACAAAAAAAAAAAAAAAAAAAAAAAAAAAAAAAAAAAAAAAAAABzcQB+AAwAAACBAAAA6AAABIYAAAHNc3EAfgAOAAAAAnNxAH4ADAAAAIEAAADoAAAEhgAAAc11cQB+ABMAAAAEAAAEhgAABW4AAAAAAAAAAHVxAH4AEwAAAAQAAAHNAAACTgAAAAAAAAAAdwEAeHhzcQB+AABxAH4AUHQAcVo6XFZBU1RfU3RlZmFuXHRnbWNoZXJyeVxEQ0EgMTEwNTIwMTcgUGxhdGUgMVwyMDE3XzA1XzEwXzA5XzM2XzMzLS1EQ0EgMTEwNTIwMTcgUDEwMDFcU2VxdWVuY2VcQUYgMDFfMDAzLS1MMDYudGlmc3EAfgAFdxgAAAACAAAAAAAABXAAAAAAAAAEEAAAAAFzcQB+AAd3UQAAAAIAAAAAAAACUQAAAAAAAAISAAAAAgAAAAAAAAABAAAAAQAHVW5rbm93bgAAAAIAAAAAAAAAAAAAAAAAAAAAAAAAAAAAAAAAAAAAAAAAAHNxAH4ADAAAAFAAAAFTAAACUQAAAhJzcQB+AA4AAAACc3EAfgAMAAAAUAAAAVMAAAJRAAACEnVxAH4AEwAAAAQAAAJRAAADpAAAAAAAAAAAdXEAfgATAAAABAAAAhIAAAJiAAAAAAAAAAB3AQB4eHNxAH4AAHEAfgAhdAB7WjpcVkFTVF9TdGVmYW5cdGdtY2hlcnJ5IEVUVSBwbGF0ZTIgMjkwMzIwMTdcMjAxN18wM18yOV8xM18wNl8xOS0tRVRVMjkwMzIwMTcwMDJcU2VxdWVuY2VcRXhwNDAwIDAzIDAxIDAxXzAwMi0tTDAxLS1aMDIudGlmc3EAfgAFdxgAAAACAAAAAAAABXAAAAAAAAAEEAAAAAFzcQB+AAd3UQAAAAIAAAAAAAAA6AAAAAAAAAJUAAAAAgAAAAAAAAABAAAAAQAHVW5rbm93bgAAAAIAAAAAAAAAAAAAAAAAAAAAAAAAAAAAAAAAAAAAAAAAAHNxAH4ADAAAAKQAAAKGAAAA6AAAAlRzcQB+AA4AAAACc3EAfgAMAAAApAAAAoYAAADoAAACVHVxAH4AEwAAAAQAAADoAAADbgAAAAAAAAAAdXEAfgATAAAABAAAAlQAAAL4AAAAAAAAAAB3AQB4eHNxAH4AAHEAfgBQdABxWjpcVkFTVF9TdGVmYW5cdGdtY2hlcnJ5XERDQSAxMTA1MjAxNyBQbGF0ZSAxXDIwMTdfMDVfMTBfMDlfMzZfMzMtLURDQSAxMTA1MjAxNyBQMTAwMVxTZXF1ZW5jZVxBRiAwMV8wMDMtLUw0OS50aWZzcQB+AAV3GAAAAAIAAAAAAAAFcAAAAAAAAAQQAAAAAXNxAH4AB3dRAAAAAgAAAAAAAAE5AAAAAAAAAi4AAAACAAAAAAAAAAEAAAABAAdVbmtub3duAAAAAgAAAAAAAAAAAAAAAAAAAAAAAAAAAAAAAAAAAAAAAAAAc3EAfgAMAAAAdAAAAbcAAAE5AAACLnNxAH4ADgAAAAJzcQB+AAwAAAB0AAABtwAAATkAAAIudXEAfgATAAAABAAAATkAAALwAAAAAAAAAAB1cQB+ABMAAAAEAAACLgAAAqIAAAAAAAAAAHcBAHh4c3EAfgAAcQB+AAN0AGpaOlxWQVNUX1N0ZWZhblxJbWFnZV9wcm9jZXNzaW5nXDIwMTdfMDJfMTVfMTFfNDZfMzAtLTE1MDIyMDE3IHRnbWNoZXJyeSBFVFUwMDFcU2VxdWVuY2VfMDAxXEFGMTY1LS1MMDQudGlmc3EAfgAFdxgAAAACAAAAAAAABXAAAAAAAAAEEAAAAAFzcQB+AAd3UQAAAAIAAAAAAAAEsAAAAAAAAAFFAAAAAgAAAAAAAAABAAAAAQAHVW5rbm93bgAAAAIAAAAAAAAAAAAAAAAAAAAAAAAAAAAAAAAAAAAAAAAAAHNxAH4ADAAAALsAAAC7AAAEsAAAAUVzcQB+AA4AAAACc3EAfgAMAAAAuwAAALsAAASwAAABRXVxAH4AEwAAAAQAAASwAAAFawAAAAAAAAAAdXEAfgATAAAABAAAAUUAAAIAAAAAAAAAAAB3AQB4eHNxAH4AAHEAfgAXdABmWjpcVkFTVF9TdGVmYW5cSW1hZ2VfcHJvY2Vzc2luZ1wyMDE3XzAyXzE1XzExXzQ2XzMwLS0xNTAyMjAxNyB0Z21jaGVycnkgRVRVMDAxXFNlcXVlbmNlXEFGMDAzLS1MMTgudGlmc3EAfgAFdxgAAAACAAAAAAAABXAAAAAAAAAEEAAAAAFzcQB+AAd3UQAAAAIAAAAAAAAEKAAAAAAAAAHqAAAAAgAAAAAAAAABAAAAAQAHVW5rbm93bgAAAAIAAAAAAAAAAAAAAAAAAAAAAAAAAAAAAAAAAAAAAAAAAHNxAH4ADAAAANUAAAFDAAAEKAAAAepzcQB+AA4AAAACc3EAfgAMAAAA1QAAAUMAAAQoAAAB6nVxAH4AEwAAAAQAAAQoAAAFawAAAAAAAAAAdXEAfgATAAAABAAAAeoAAAK/AAAAAAAAAAB3AQB4eHNxAH4AAHEAfgBQdABxWjpcVkFTVF9TdGVmYW5cdGdtY2hlcnJ5XERDQSAxMTA1MjAxNyBQbGF0ZSAxXDIwMTdfMDVfMTBfMDlfMzZfMzMtLURDQSAxMTA1MjAxNyBQMTAwMVxTZXF1ZW5jZVxBRiAwMV8wMDMtLUw4My50aWZzcQB+AAV3GAAAAAIAAAAAAAAFcAAAAAAAAAQQAAAAAXNxAH4AB3dRAAAAAgAAAAAAAAHzAAAAAAAAAioAAAACAAAAAAAAAAEAAAABAAdVbmtub3duAAAAAgAAAAAAAAAAAAAAAAAAAAAAAAAAAAAAAAAAAAAAAAAAc3EAfgAMAAAAVgAAAWAAAAHzAAACKnNxAH4ADgAAAAJzcQB+AAwAAABWAAABYAAAAfMAAAIqdXEAfgATAAAABAAAAfMAAANTAAAAAAAAAAB1cQB+ABMAAAAEAAACKgAAAoAAAAAAAAAAAHcBAHh4c3EAfgAAcQB+AEZ0AGtaOlxWQVNUX1N0ZWZhblx0Z21jaGVycnlcRVRVMTIwNDIwMTcgcGxhdGUxXDIwMTdfMDRfMTJfMDlfNTBfNTItLUVUVTEyMDQxN1AxMDAxXFNlcXVlbmNlXEFGIDAxXzAwMy0tTDEzLnRpZnNxAH4ABXcYAAAAAgAAAAAAAAVwAAAAAAAABBAAAAABc3EAfgAHd1EAAAACAAAAAAAAAsgAAAAAAAAB4QAAAAIAAAAAAAAAAQAAAAEAB1Vua25vd24AAAACAAAAAAAAAAAAAAAAAAAAAAAAAAAAAAAAAAAAAAAAAABzcQB+AAwAAACIAAABZQAAAsgAAAHhc3EAfgAOAAAAAnNxAH4ADAAAAIgAAAFlAAACyAAAAeF1cQB+ABMAAAAEAAACyAAABC0AAAAAAAAAAHVxAH4AEwAAAAQAAAHhAAACaQAAAAAAAAAAdwEAeHhzcQB+AABxAH4BwXQABlJvdzU0NHNxAH4ABXcYAAAAAgAAAAAAAAVwAAAAAAAABBAAAAABc3EAfgAHd1EAAAACAAAAAAAAA8YAAAAAAAABbAAAAAIAAAAAAAAAAQAAAAEAB1Vua25vd24AAAACAAAAAAAAAAAAAAAAAAAAAAAAAAAAAAAAAAAAAAAAAABzcQB+AAwAAABzAAAB0QAAAfUAAAFsc3EAfgAOAAAAAnNxAH4ADAAAAHMAAAHRAAAB9QAAAWx1cQB+ABMAAAAEAAADxgAAAfUAAAAAAAAAAHVxAH4AEwAAAAQAAAFsAAAB3wAAAAAAAAAAdwEAeHhzcQB+AABxAH4Ao3QAflo6XFZBU1RfU3RlZmFuXHRnbWNoZXJyeVxFVFUxMjA0MjAxNyBwbGF0ZTFcMjAxN18wNF8xMl8wOV81MF81Mi0tRVRVMTIwNDE3UDEwMDFcU2VxdWVuY2VfMDAxXEV4cDQwMCAwMyAwMSAwMV8yODItLUwyNC0tWjAzLnRpZnNxAH4ABXcYAAAAAgAAAAAAAAVwAAAAAAAABBAAAAABc3EAfgAHd1EAAAACAAAAAAAAAtwAAAAAAAACHQAAAAIAAAAAAAAAAQAAAAEAB1Vua25vd24AAAACAAAAAAAAAAAAAAAAAAAAAAAAAAAAAAAAAAAAAAAAAABzcQB+AAwAAACQAAABvwAAAR0AAAIdc3EAfgAOAAAAAnNxAH4ADAAAAJAAAAG/AAABHQAAAh11cQB+ABMAAAAEAAAC3AAAAR0AAAAAAAAAAHVxAH4AEwAAAAQAAAIdAAACrQAAAAAAAAAAdwEAeHhzcQB+AABxAH4ARnQAa1o6XFZBU1RfU3RlZmFuXHRnbWNoZXJyeVxFVFUxMjA0MjAxNyBwbGF0ZTFcMjAxN18wNF8xMl8wOV81MF81Mi0tRVRVMTIwNDE3UDEwMDFcU2VxdWVuY2VcQUYgMDFfMDAzLS1MMDcudGlmc3EAfgAFdxgAAAACAAAAAAAABXAAAAAAAAAEEAAAAAFzcQB+AAd3UQAAAAIAAAAAAAABCgAAAAAAAAIgAAAAAgAAAAAAAAABAAAAAQAHVW5rbm93bgAAAAIAAAAAAAAAAAAAAAAAAAAAAAAAAAAAAAAAAAAAAAAAAHNxAH4ADAAAAIEAAAHmAAABCgAAAiBzcQB+AA4AAAACc3EAfgAMAAAAgQAAAeYAAAEKAAACIHVxAH4AEwAAAAQAAAEKAAAC8AAAAAAAAAAAdXEAfgATAAAABAAAAiAAAAKhAAAAAAAAAAB3AQB4eHNxAH4AAHEAfgBadABsWjpcVkFTVF9TdGVmYW5cdGdtY2hlcnJ5IEVUVSBwbGF0ZTEgMjkwMzIwMTdcMjAxN18wM18yOV8xMF81MV8xNi0tRVRVMjkwMzIwMTcwMDFcU2VxdWVuY2VfMDAxXEFGMDk4LS1MMzIudGlmc3EAfgAFdxgAAAACAAAAAAAABXAAAAAAAAAEEAAAAAFzcQB+AAd3UQAAAAIAAAAAAAACggAAAAAAAAIkAAAAAgAAAAAAAAABAAAAAQAHVW5rbm93bgAAAAIAAAAAAAAAAAAAAAAAAAAAAAAAAAAAAAAAAAAAAAAAAHNxAH4ADAAAAKIAAAIMAAACggAAAiRzcQB+AA4AAAACc3EAfgAMAAAAogAAAgwAAAKCAAACJHVxAH4AEwAAAAQAAAKCAAAEjgAAAAAAAAAAdXEAfgATAAAABAAAAiQAAALGAAAAAAAAAAB3AQB4eHNxAH4AAHEAfgHBdAAGUm93Nzgwc3EAfgAFdxgAAAACAAAAAAAABXAAAAAAAAAEEAAAAAFzcQB+AAd3UQAAAAIAAAAAAAACxwAAAAAAAAG0AAAAAgAAAAAAAAABAAAAAQAHVW5rbm93bgAAAAIAAAAAAAAAAAAAAAAAAAAAAAAAAAAAAAAAAAAAAAAAAHNxAH4ADAAAAIwAAAINAAACxwAAAbRzcQB+AA4AAAACc3EAfgAMAAAAjAAAAg0AAALHAAABtHVxAH4AEwAAAAQAAALHAAAE1AAAAAAAAAAAdXEAfgATAAAABAAAAbQAAAJAAAAAAAAAAAB3AQB4eHNxAH4AAHEAfgBadABoWjpcVkFTVF9TdGVmYW5cdGdtY2hlcnJ5IEVUVSBwbGF0ZTEgMjkwMzIwMTdcMjAxN18wM18yOV8xMF81MV8xNi0tRVRVMjkwMzIwMTcwMDFcU2VxdWVuY2VcQUYwMDMtLUwyMS50aWZzcQB+AAV3GAAAAAIAAAAAAAAFcAAAAAAAAAQQAAAAAXNxAH4AB3dRAAAAAgAAAAAAAAIeAAAAAAAAAkAAAAACAAAAAAAAAAEAAAABAAdVbmtub3duAAAAAgAAAAAAAAAAAAAAAAAAAAAAAAAAAAAAAAAAAAAAAAAAc3EAfgAMAAAAwgAAApQAAAIeAAACQHNxAH4ADgAAAAJzcQB+AAwAAADCAAAClAAAAh4AAAJAdXEAfgATAAAABAAAAh4AAASyAAAAAAAAAAB1cQB+ABMAAAAEAAACQAAAAwIAAAAAAAAAAHcBAHh4c3EAfgAAcQB+AEZ0AHpaOlxWQVNUX1N0ZWZhblx0Z21jaGVycnlcRVRVMTIwNDIwMTcgcGxhdGUxXDIwMTdfMDRfMTJfMDlfNTBfNTItLUVUVTEyMDQxN1AxMDAxXFNlcXVlbmNlXEV4cDQwMCAwMyAwMSAwMV8wMDItLUw0My0tWjA0LnRpZnNxAH4ABXcYAAAAAgAAAAAAAAVwAAAAAAAABBAAAAABc3EAfgAHd1EAAAACAAAAAAAAAUQAAAAAAAACOQAAAAIAAAAAAAAAAQAAAAEAB1Vua25vd24AAAACAAAAAAAAAAAAAAAAAAAAAAAAAAAAAAAAAAAAAAAAAABzcQB+AAwAAAB1AAABsgAAAUQAAAI5c3EAfgAOAAAAAnNxAH4ADAAAAHUAAAGyAAABRAAAAjl1cQB+ABMAAAAEAAABRAAAAvYAAAAAAAAAAHVxAH4AEwAAAAQAAAI5AAACrgAAAAAAAAAAdwEAeHhzcQB+AABxAH4A9XQAZlo6XFZBU1RfU3RlZmFuXEltYWdlX3Byb2Nlc3NpbmdcMjAxN18wMl8xNV8xMV80Nl8zMC0tMTUwMjIwMTcgdGdtY2hlcnJ5IEVUVTAwMVxTZXF1ZW5jZVxBRjAwMy0tTDIxLnRpZnNxAH4ABXcYAAAAAgAAAAAAAAVwAAAAAAAABBAAAAABc3EAfgAHd1EAAAACAAAAAAAAAwwAAAAAAAACEQAAAAIAAAAAAAAAAQAAAAEAB1Vua25vd24AAAACAAAAAAAAAAAAAAAAAAAAAAAAAAAAAAAAAAAAAAAAAABzcQB+AAwAAACRAAABTAAAAwwAAAIRc3EAfgAOAAAAAnNxAH4ADAAAAJEAAAFMAAADDAAAAhF1cQB+ABMAAAAEAAADDAAABFgAAAAAAAAAAHVxAH4AEwAAAAQAAAIRAAACogAAAAAAAAAAdwEAeHhzcQB+AABxAH4AF3QAYVo6XFZBU1RfU3RlZmFuXEltYWdlX3Byb2Nlc3NpbmdcMjAxN18wMl8xNV8xMV80Nl8zMC0tMTUwMjIwMTcgdGdtY2hlcnJ5IEVUVTAwMVxTZXF1ZW5jZVxBRjAwMy50aWZzcQB+AAV3GAAAAAIAAAAAAAAFcAAAAAAAAAQQAAAAAXNxAH4AB3dRAAAAAgAAAAAAAAIaAAAAAAAAAZMAAAACAAAAAAAAAAEAAAABAAdVbmtub3duAAAAAgAAAAAAAAAAAAAAAAAAAAAAAAAAAAAAAAAAAAAAAAAAc3EAfgAMAAABKQAAAzQAAAIaAAABk3NxAH4ADgAAAAJzcQB+AAwAAAEpAAADNAAAAhoAAAGTdXEAfgATAAAABAAAAhoAAAVOAAAAAAAAAAB1cQB+ABMAAAAEAAABkwAAArwAAAAAAAAAAHcBAHh4c3EAfgAAcQB+AFp0AGxaOlxWQVNUX1N0ZWZhblx0Z21jaGVycnkgRVRVIHBsYXRlMSAyOTAzMjAxN1wyMDE3XzAzXzI5XzEwXzUxXzE2LS1FVFUyOTAzMjAxNzAwMVxTZXF1ZW5jZV8wMDFcQUYwOTgtLUw1NS50aWZzcQB+AAV3GAAAAAIAAAAAAAAFcAAAAAAAAAQQAAAAAXNxAH4AB3dRAAAAAgAAAAAAAAMFAAAAAAAAAlkAAAACAAAAAAAAAAEAAAABAAdVbmtub3duAAAAAgAAAAAAAAAAAAAAAAAAAAAAAAAAAAAAAAAAAAAAAAAAc3EAfgAMAAAAgQAAAhEAAAMFAAACWXNxAH4ADgAAAAJzcQB+AAwAAACBAAACEQAAAwUAAAJZdXEAfgATAAAABAAAAwUAAAUWAAAAAAAAAAB1cQB+ABMAAAAEAAACWQAAAtoAAAAAAAAAAHcBAHh4c3EAfgAAcQB+ABd0AGZaOlxWQVNUX1N0ZWZhblxJbWFnZV9wcm9jZXNzaW5nXDIwMTdfMDJfMTVfMTFfNDZfMzAtLTE1MDIyMDE3IHRnbWNoZXJyeSBFVFUwMDFcU2VxdWVuY2VcQUYwMDMtLUw0Ni50aWZzcQB+AAV3GAAAAAIAAAAAAAAFcAAAAAAAAAQQAAAAAXNxAH4AB3dRAAAAAgAAAAAAAALqAAAAAAAAAoIAAAACAAAAAAAAAAEAAAABAAdVbmtub3duAAAAAgAAAAAAAAAAAAAAAAAAAAAAAAAAAAAAAAAAAAAAAAAAc3EAfgAMAAAAlgAAAhYAAALqAAACgnNxAH4ADgAAAAJzcQB+AAwAAACWAAACFgAAAuoAAAKCdXEAfgATAAAABAAAAuoAAAUAAAAAAAAAAAB1cQB+ABMAAAAEAAACggAAAxgAAAAAAAAAAHcBAHh4c3EAfgAAcQB+AcF0AAZSb3c0MThzcQB+AAV3GAAAAAIAAAAAAAAFcAAAAAAAAAQQAAAAAXNxAH4AB3dRAAAAAgAAAAAAAAM7AAAAAAAAAbEAAAACAAAAAAAAAAEAAAABAAdVbmtub3duAAAAAgAAAAAAAAAAAAAAAAAAAAAAAAAAAAAAAAAAAAAAAAAAc3EAfgAMAAAAcgAAAYAAAAM7AAABsXNxAH4ADgAAAAJzcQB+AAwAAAByAAABgAAAAzsAAAGxdXEAfgATAAAABAAAAzsAAAS7AAAAAAAAAAB1cQB+ABMAAAAEAAABsQAAAiMAAAAAAAAAAHcBAHh4c3EAfgAAcQB+AcF0AAZSb3c1MzZzcQB+AAV3GAAAAAIAAAAAAAAFcAAAAAAAAAQQAAAAAXNxAH4AB3dRAAAAAgAAAAAAAAMaAAAAAAAAAXsAAAACAAAAAAAAAAEAAAABAAdVbmtub3duAAAAAgAAAAAAAAAAAAAAAAAAAAAAAAAAAAAAAAAAAAAAAAAAc3EAfgAMAAAAeQAAAacAAAMaAAABe3NxAH4ADgAAAAJzcQB+AAwAAAB5AAABpwAAAxoAAAF7dXEAfgATAAAABAAAAxoAAATBAAAAAAAAAAB1cQB+ABMAAAAEAAABewAAAfQAAAAAAAAAAHcBAHh4c3EAfgAAcQB+AFB0AHFaOlxWQVNUX1N0ZWZhblx0Z21jaGVycnlcRENBIDExMDUyMDE3IFBsYXRlIDFcMjAxN18wNV8xMF8wOV8zNl8zMy0tRENBIDExMDUyMDE3IFAxMDAxXFNlcXVlbmNlXEFGIDAxXzAwMy0tTDU1LnRpZnNxAH4ABXcYAAAAAgAAAAAAAAVwAAAAAAAABBAAAAABc3EAfgAHd1EAAAACAAAAAAAAAtcAAAAAAAACKgAAAAIAAAAAAAAAAQAAAAEAB1Vua25vd24AAAACAAAAAAAAAAAAAAAAAAAAAAAAAAAAAAAAAAAAAAAAAABzcQB+AAwAAABQAAAA7AAAAtcAAAIqc3EAfgAOAAAAAnNxAH4ADAAAAFAAAADsAAAC1wAAAip1cQB+ABMAAAAEAAAC1wAAA8MAAAAAAAAAAHVxAH4AEwAAAAQAAAIqAAACegAAAAAAAAAAdwEAeHhzcQB+AABxAH4BwXQABlJvdzg5NXNxAH4ABXcYAAAAAgAAAAAAAAVwAAAAAAAABBAAAAABc3EAfgAHd1EAAAACAAAAAAAAAvYAAAAAAAABdgAAAAIAAAAAAAAAAQAAAAEAB1Vua25vd24AAAACAAAAAAAAAAAAAAAAAAAAAAAAAAAAAAAAAAAAAAAAAABzcQB+AAwAAAB5AAABwgAAAvYAAAF2c3EAfgAOAAAAAnNxAH4ADAAAAHkAAAHCAAAC9gAAAXZ1cQB+ABMAAAAEAAAC9gAABLgAAAAAAAAAAHVxAH4AEwAAAAQAAAF2AAAB7wAAAAAAAAAAdwEAeHhzcQB+AABxAH4BwXQABlJvdzc3MnNxAH4ABXcYAAAAAgAAAAAAAAVwAAAAAAAABBAAAAABc3EAfgAHd1EAAAACAAAAAAAAAvEAAAAAAAABswAAAAIAAAAAAAAAAQAAAAEAB1Vua25vd24AAAACAAAAAAAAAAAAAAAAAAAAAAAAAAAAAAAAAAAAAAAAAABzcQB+AAwAAAB7AAAB8AAAAvEAAAGzc3EAfgAOAAAAAnNxAH4ADAAAAHsAAAHwAAAC8QAAAbN1cQB+ABMAAAAEAAAC8QAABOEAAAAAAAAAAHVxAH4AEwAAAAQAAAGzAAACLgAAAAAAAAAAdwEAeHhzcQB+AABxAH4AF3QAZlo6XFZBU1RfU3RlZmFuXEltYWdlX3Byb2Nlc3NpbmdcMjAxN18wMl8xNV8xMV80Nl8zMC0tMTUwMjIwMTcgdGdtY2hlcnJ5IEVUVTAwMVxTZXF1ZW5jZVxBRjAwMy0tTDQ3LnRpZnNxAH4ABXcYAAAAAgAAAAAAAAVwAAAAAAAABBAAAAABc3EAfgAHd1EAAAACAAAAAAAAA70AAAAAAAACCwAAAAIAAAAAAAAAAQAAAAEAB1Vua25vd24AAAACAAAAAAAAAAAAAAAAAAAAAAAAAAAAAAAAAAAAAAAAAABzcQB+AAwAAABrAAABqwAAA70AAAILc3EAfgAOAAAAAnNxAH4ADAAAAGsAAAGrAAADvQAAAgt1cQB+ABMAAAAEAAADvQAABWgAAAAAAAAAAHVxAH4AEwAAAAQAAAILAAACdgAAAAAAAAAAdwEAeHhzcQB+AABxAH4ARnQAa1o6XFZBU1RfU3RlZmFuXHRnbWNoZXJyeVxFVFUxMjA0MjAxNyBwbGF0ZTFcMjAxN18wNF8xMl8wOV81MF81Mi0tRVRVMTIwNDE3UDEwMDFcU2VxdWVuY2VcQUYgMDFfMDAzLS1MMzQudGlmc3EAfgAFdxgAAAACAAAAAAAABXAAAAAAAAAEEAAAAAFzcQB+AAd3UQAAAAIAAAAAAAAEFQAAAAAAAAIOAAAAAgAAAAAAAAABAAAAAQAHVW5rbm93bgAAAAIAAAAAAAAAAAAAAAAAAAAAAAAAAAAAAAAAAAAAAAAAAHNxAH4ADAAAAFcAAAFZAAAEFQAAAg5zcQB+AA4AAAACc3EAfgAMAAAAVwAAAVkAAAQVAAACDnVxAH4AEwAAAAQAAAQVAAAFbgAAAAAAAAAAdXEAfgATAAAABAAAAg4AAAJlAAAAAAAAAAB3AQB4eHNxAH4AAHEAfgBQdACAWjpcVkFTVF9TdGVmYW5cdGdtY2hlcnJ5XERDQSAxMTA1MjAxNyBQbGF0ZSAxXDIwMTdfMDVfMTBfMDlfMzZfMzMtLURDQSAxMTA1MjAxNyBQMTAwMVxTZXF1ZW5jZVxFeHA0MDAgMDMgMDEgMDFfMDAyLS1MMjctLVowNC50aWZzcQB+AAV3GAAAAAIAAAAAAAAFcAAAAAAAAAQQAAAAAXNxAH4AB3dRAAAAAgAAAAAAAAFHAAAAAAAAAmoAAAACAAAAAAAAAAEAAAABAAdVbmtub3duAAAAAgAAAAAAAAAAAAAAAAAAAAAAAAAAAAAAAAAAAAAAAAAAc3EAfgAMAAAAaAAAAcIAAAFHAAACanNxAH4ADgAAAAJzcQB+AAwAAABoAAABwgAAAUcAAAJqdXEAfgATAAAABAAAAUcAAAMJAAAAAAAAAAB1cQB+ABMAAAAEAAACagAAAtIAAAAAAAAAAHcBAHh4c3EAfgAAcQB+AKN0AGtaOlxWQVNUX1N0ZWZhblx0Z21jaGVycnlcRVRVMTIwNDIwMTcgcGxhdGUxXDIwMTdfMDRfMTJfMDlfNTBfNTItLUVUVTEyMDQxN1AxMDAxXFNlcXVlbmNlXEFGIDAxXzAwMy0tTDc3LnRpZnNxAH4ABXcYAAAAAgAAAAAAAAVwAAAAAAAABBAAAAABc3EAfgAHd1EAAAACAAAAAAAAAyYAAAAAAAAB5gAAAAIAAAAAAAAAAQAAAAEAB1Vua25vd24AAAACAAAAAAAAAAAAAAAAAAAAAAAAAAAAAAAAAAAAAAAAAABzcQB+AAwAAACEAAAB2AAAAyYAAAHmc3EAfgAOAAAAAnNxAH4ADAAAAIQAAAHYAAADJgAAAeZ1cQB+ABMAAAAEAAADJgAABP4AAAAAAAAAAHVxAH4AEwAAAAQAAAHmAAACagAAAAAAAAAAdwEAeHhzcQB+AABxAH4BwXQAB1JvdzEwMjRzcQB+AAV3GAAAAAIAAAAAAAAFcAAAAAAAAAQQAAAAAXNxAH4AB3dRAAAAAgAAAAAAAAMfAAAAAAAAATIAAAACAAAAAAAAAAEAAAABAAdVbmtub3duAAAAAgAAAAAAAAAAAAAAAAAAAAAAAAAAAAAAAAAAAAAAAAAAc3EAfgAMAAAAgwAAAegAAAMfAAABMnNxAH4ADgAAAAJzcQB+AAwAAACDAAAB6AAAAx8AAAEydXEAfgATAAAABAAAAx8AAAUHAAAAAAAAAAB1cQB+ABMAAAAEAAABMgAAAbUAAAAAAAAAAHcBAHh4c3EAfgAAcQB+AcF0AAdSb3cxMDMzc3EAfgAFdxgAAAACAAAAAAAABXAAAAAAAAAEEAAAAAFzcQB+AAd3UQAAAAIAAAAAAAACiQAAAAAAAAGSAAAAAgAAAAAAAAABAAAAAQAHVW5rbm93bgAAAAIAAAAAAAAAAAAAAAAAAAAAAAAAAAAAAAAAAAAAAAAAAHNxAH4ADAAAAJMAAAIVAAACiQAAAZJzcQB+AA4AAAACc3EAfgAMAAAAkwAAAhUAAAKJAAABknVxAH4AEwAAAAQAAAKJAAAEngAAAAAAAAAAdXEAfgATAAAABAAAAZIAAAIlAAAAAAAAAAB3AQB4eHNxAH4AAHEAfgBQdABxWjpcVkFTVF9TdGVmYW5cdGdtY2hlcnJ5XERDQSAxMTA1MjAxNyBQbGF0ZSAxXDIwMTdfMDVfMTBfMDlfMzZfMzMtLURDQSAxMTA1MjAxNyBQMTAwMVxTZXF1ZW5jZVxBRiAwMV8wMDMtLUw2MS50aWZzcQB+AAV3GAAAAAIAAAAAAAAFcAAAAAAAAAQQAAAAAXNxAH4AB3dRAAAAAgAAAAAAAAEFAAAAAAAAApcAAAACAAAAAAAAAAEAAAABAAdVbmtub3duAAAAAgAAAAAAAAAAAAAAAAAAAAAAAAAAAAAAAAAAAAAAAAAAc3EAfgAMAAAAawAAAfUAAAEFAAACLHNxAH4ADgAAAAJzcQB+AAwAAABrAAAB9QAAAQUAAAIsdXEAfgATAAAABAAAAQUAAAL6AAAAAAAAAAB1cQB+ABMAAAAEAAAClwAAAiwAAAAAAAAAAHcBAHh4c3EAfgAAcQB+AcF0AAZSb3c0MDhzcQB+AAV3GAAAAAIAAAAAAAAFcAAAAAAAAAQQAAAAAXNxAH4AB3dRAAAAAgAAAAAAAAMCAAAAAAAAAc0AAAACAAAAAAAAAAEAAAABAAdVbmtub3duAAAAAgAAAAAAAAAAAAAAAAAAAAAAAAAAAAAAAAAAAAAAAAAAc3EAfgAMAAAAUwAAAT4AAAMCAAABzXNxAH4ADgAAAAJzcQB+AAwAAABTAAABPgAAAwIAAAHNdXEAfgATAAAABAAAAwIAAARAAAAAAAAAAAB1cQB+ABMAAAAEAAABzQAAAiAAAAAAAAAAAHcBAHh4c3EAfgAAcQB+AAN0AGpaOlxWQVNUX1N0ZWZhblxJbWFnZV9wcm9jZXNzaW5nXDIwMTdfMDJfMTVfMTFfNDZfMzAtLTE1MDIyMDE3IHRnbWNoZXJyeSBFVFUwMDFcU2VxdWVuY2VfMDAxXEFGMTY1LS1MMzEudGlmc3EAfgAFdxgAAAACAAAAAAAABXAAAAAAAAAEEAAAAAFzcQB+AAd3UQAAAAIAAAAAAAAC5QAAAAAAAAFfAAAAAgAAAAAAAAABAAAAAQAHVW5rbm93bgAAAAIAAAAAAAAAAAAAAAAAAAAAAAAAAAAAAAAAAAAAAAAAAHNxAH4ADAAAALUAAAGqAAAC5QAAAV9zcQB+AA4AAAACc3EAfgAMAAAAtQAAAaoAAALlAAABX3VxAH4AEwAAAAQAAALlAAAEjwAAAAAAAAAAdXEAfgATAAAABAAAAV8AAAIUAAAAAAAAAAB3AQB4eHNxAH4AAHEAfgIcdAB7WjpcVkFTVF9TdGVmYW5cdGdtY2hlcnJ5XERDQV8yNTA0MjAxN19QMlwyMDE3XzA0XzI2XzEyXzEzXzA0LS1EQ0FfMjUwNDIwMTdfUDIwMDFcU2VxdWVuY2VcRXhwNDAwIDAzIDAxIDAxXzAwMi0tTDAzLS1aMDIudGlmc3EAfgAFdxgAAAACAAAAAAAABXAAAAAAAAAEEAAAAAFzcQB+AAd3UQAAAAIAAAAAAAABRQAAAAAAAAJAAAAAAgAAAAAAAAABAAAAAQAHVW5rbm93bgAAAAIAAAAAAAAAAAAAAAAAAAAAAAAAAAAAAAAAAAAAAAAAAHNxAH4ADAAAAGMAAAHaAAABRQAAAkBzcQB+AA4AAAACc3EAfgAMAAAAYwAAAdoAAAFFAAACQHVxAH4AEwAAAAQAAAFFAAADHwAAAAAAAAAAdXEAfgATAAAABAAAAkAAAAKjAAAAAAAAAAB3AQB4eHNxAH4AAHEAfgAhdABoWjpcVkFTVF9TdGVmYW5cdGdtY2hlcnJ5IEVUVSBwbGF0ZTIgMjkwMzIwMTdcMjAxN18wM18yOV8xM18wNl8xOS0tRVRVMjkwMzIwMTcwMDJcU2VxdWVuY2VcQUYwMDMtLUwyMi50aWZzcQB+AAV3GAAAAAIAAAAAAAAFcAAAAAAAAAQQAAAAAXNxAH4AB3dRAAAAAgAAAAAAAAP4AAAAAAAAAiQAAAACAAAAAAAAAAEAAAABAAdVbmtub3duAAAAAgAAAAAAAAAAAAAAAAAAAAAAAAAAAAAAAAAAAAAAAAAAc3EAfgAMAAAAigAAAXYAAAP4AAACJHNxAH4ADgAAAAJzcQB+AAwAAACKAAABdgAAA/gAAAIkdXEAfgATAAAABAAAA/gAAAVuAAAAAAAAAAB1cQB+ABMAAAAEAAACJAAAAq4AAAAAAAAAAHcBAHh4c3EAfgAAcQB+AcF0AAZSb3c1MjZzcQB+AAV3GAAAAAIAAAAAAAAFcAAAAAAAAAQQAAAAAXNxAH4AB3dRAAAAAgAAAAAAAAOfAAAAAAAAAWYAAAACAAAAAAAAAAEAAAABAAdVbmtub3duAAAAAgAAAAAAAAAAAAAAAAAAAAAAAAAAAAAAAAAAAAAAAAAAc3EAfgAMAAAAXwAAAbcAAAOfAAABZnNxAH4ADgAAAAJzcQB+AAwAAABfAAABtwAAA58AAAFmdXEAfgATAAAABAAAA58AAAVWAAAAAAAAAAB1cQB+ABMAAAAEAAABZgAAAcUAAAAAAAAAAHcBAHh4c3EAfgAAcQB+AcF0AAZSb3c4ODdzcQB+AAV3GAAAAAIAAAAAAAAFcAAAAAAAAAQQAAAAAXNxAH4AB3dRAAAAAgAAAAAAAAM1AAAAAAAAAWMAAAACAAAAAAAAAAEAAAABAAdVbmtub3duAAAAAgAAAAAAAAAAAAAAAAAAAAAAAAAAAAAAAAAAAAAAAAAAc3EAfgAMAAAAaAAAAXsAAAM1AAABY3NxAH4ADgAAAAJzcQB+AAwAAABoAAABewAAAzUAAAFjdXEAfgATAAAABAAAAzUAAASwAAAAAAAAAAB1cQB+ABMAAAAEAAABYwAAAcsAAAAAAAAAAHcBAHh4c3EAfgAAcQB+ACF0AHtaOlxWQVNUX1N0ZWZhblx0Z21jaGVycnkgRVRVIHBsYXRlMiAyOTAzMjAxN1wyMDE3XzAzXzI5XzEzXzA2XzE5LS1FVFUyOTAzMjAxNzAwMlxTZXF1ZW5jZVxFeHA0MDAgMDMgMDEgMDFfMDAyLS1MNDUtLVowMi50aWZzcQB+AAV3GAAAAAIAAAAAAAAFcAAAAAAAAAQQAAAAAXNxAH4AB3dRAAAAAgAAAAAAAADSAAAAAAAAAfQAAAACAAAAAAAAAAEAAAABAAdVbmtub3duAAAAAgAAAAAAAAAAAAAAAAAAAAAAAAAAAAAAAAAAAAAAAAAAc3EAfgAMAAAA0gAAAqgAAADSAAAB9HNxAH4ADgAAAAJzcQB+AAwAAADSAAACqAAAANIAAAH0dXEAfgATAAAABAAAANIAAAN6AAAAAAAAAAB1cQB+ABMAAAAEAAAB9AAAAsYAAAAAAAAAAHcBAHh4c3EAfgAAcQB+AcF0AAZSb3c3NjRzcQB+AAV3GAAAAAIAAAAAAAAFcAAAAAAAAAQQAAAAAXNxAH4AB3dRAAAAAgAAAAAAAANAAAAAAAAAAaoAAAACAAAAAAAAAAEAAAABAAdVbmtub3duAAAAAgAAAAAAAAAAAAAAAAAAAAAAAAAAAAAAAAAAAAAAAAAAc3EAfgAMAAAAkwAAAZkAAANAAAABqnNxAH4ADgAAAAJzcQB+AAwAAACTAAABmQAAA0AAAAGqdXEAfgATAAAABAAAA0AAAATZAAAAAAAAAAB1cQB+ABMAAAAEAAABqgAAAj0AAAAAAAAAAHcBAHh4c3EAfgAAcQB+AEZ0AGtaOlxWQVNUX1N0ZWZhblx0Z21jaGVycnlcRVRVMTIwNDIwMTcgcGxhdGUxXDIwMTdfMDRfMTJfMDlfNTBfNTItLUVUVTEyMDQxN1AxMDAxXFNlcXVlbmNlXEFGIDAxXzAwMy0tTDYyLnRpZnNxAH4ABXcYAAAAAgAAAAAAAAVwAAAAAAAABBAAAAABc3EAfgAHd1EAAAACAAAAAAAAAqkAAAAAAAAB+QAAAAIAAAAAAAAAAQAAAAEAB1Vua25vd24AAAACAAAAAAAAAAAAAAAAAAAAAAAAAAAAAAAAAAAAAAAAAABzcQB+AAwAAAB9AAABSQAAAqkAAAH5c3EAfgAOAAAAAnNxAH4ADAAAAH0AAAFJAAACqQAAAfl1cQB+ABMAAAAEAAACqQAAA/IAAAAAAAAAAHVxAH4AEwAAAAQAAAH5AAACdgAAAAAAAAAAdwEAeHhzcQB+AABxAH4Ao3QAelo6XFZBU1RfU3RlZmFuXHRnbWNoZXJyeVxFVFUxMjA0MjAxNyBwbGF0ZTFcMjAxN18wNF8xMl8wOV81MF81Mi0tRVRVMTIwNDE3UDEwMDFcU2VxdWVuY2VcRXhwNDAwIDAzIDAxIDAxXzAwMi0tTDY5LS1aMDMudGlmc3EAfgAFdxgAAAACAAAAAAAABXAAAAAAAAAEEAAAAAFzcQB+AAd3UQAAAAIAAAAAAAABHgAAAAAAAAI6AAAAAgAAAAAAAAABAAAAAQAHVW5rbm93bgAAAAIAAAAAAAAAAAAAAAAAAAAAAAAAAAAAAAAAAAAAAAAAAHNxAH4ADAAAAGoAAAHPAAABHgAAAjpzcQB+AA4AAAACc3EAfgAMAAAAagAAAc8AAAEeAAACOnVxAH4AEwAAAAQAAAEeAAAC7QAAAAAAAAAAdXEAfgATAAAABAAAAjoAAAKkAAAAAAAAAAB3AQB4eHNxAH4AAHEAfgIcdAB7WjpcVkFTVF9TdGVmYW5cdGdtY2hlcnJ5XERDQV8yNTA0MjAxN19QMlwyMDE3XzA0XzI2XzEyXzEzXzA0LS1EQ0FfMjUwNDIwMTdfUDIwMDFcU2VxdWVuY2VcRXhwNDAwIDAzIDAxIDAxXzAwMi0tTDE5LS1aMDIudGlmc3EAfgAFdxgAAAACAAAAAAAABXAAAAAAAAAEEAAAAAFzcQB+AAd3UQAAAAIAAAAAAAABpwAAAAAAAAJFAAAAAgAAAAAAAAABAAAAAQAHVW5rbm93bgAAAAIAAAAAAAAAAAAAAAAAAAAAAAAAAAAAAAAAAAAAAAAAAHNxAH4ADAAAAEsAAAF/AAABpwAAAkVzcQB+AA4AAAACc3EAfgAMAAAASwAAAX8AAAGnAAACRXVxAH4AEwAAAAQAAAGnAAADJgAAAAAAAAAAdXEAfgATAAAABAAAAkUAAAKQAAAAAAAAAAB3AQB4eHNxAH4AAHEAfgAXdABmWjpcVkFTVF9TdGVmYW5cSW1hZ2VfcHJvY2Vzc2luZ1wyMDE3XzAyXzE1XzExXzQ2XzMwLS0xNTAyMjAxNyB0Z21jaGVycnkgRVRVMDAxXFNlcXVlbmNlXEFGMDAzLS1MMTkudGlmc3EAfgAFdxgAAAACAAAAAAAABXAAAAAAAAAEEAAAAAFzcQB+AAd3UQAAAAIAAAAAAAACcQAAAAAAAAHAAAAAAgAAAAAAAAABAAAAAQAHVW5rbm93bgAAAAIAAAAAAAAAAAAAAAAAAAAAAAAAAAAAAAAAAAAAAAAAAHNxAH4ADAAAAKQAAAJcAAACcQAAAcBzcQB+AA4AAAACc3EAfgAMAAAApAAAAlwAAAJxAAABwHVxAH4AEwAAAAQAAAJxAAAEzQAAAAAAAAAAdXEAfgATAAAABAAAAcAAAAJkAAAAAAAAAAB3AQB4eHNxAH4AAHEAfgAXdAB5WjpcVkFTVF9TdGVmYW5cSW1hZ2VfcHJvY2Vzc2luZ1wyMDE3XzAyXzE1XzExXzQ2XzMwLS0xNTAyMjAxNyB0Z21jaGVycnkgRVRVMDAxXFNlcXVlbmNlXEV4cDQwMCAwMyAwMSAwMV8wMDItLUwwMi0tWjA0LnRpZnNxAH4ABXcYAAAAAgAAAAAAAAVwAAAAAAAABBAAAAABc3EAfgAHd1EAAAACAAAAAAAAAo4AAAAAAAABbAAAAAIAAAAAAAAAAQAAAAEAB1Vua25vd24AAAACAAAAAAAAAAAAAAAAAAAAAAAAAAAAAAAAAAAAAAAAAABzcQB+AAwAAADSAAACDgAAAo4AAAFsc3EAfgAOAAAAAnNxAH4ADAAAANIAAAIOAAACjgAAAWx1cQB+ABMAAAAEAAACjgAABJwAAAAAAAAAAHVxAH4AEwAAAAQAAAFsAAACPgAAAAAAAAAAdwEAeHhzcQB+AABxAH4AWnQAbFo6XFZBU1RfU3RlZmFuXHRnbWNoZXJyeSBFVFUgcGxhdGUxIDI5MDMyMDE3XDIwMTdfMDNfMjlfMTBfNTFfMTYtLUVUVTI5MDMyMDE3MDAxXFNlcXVlbmNlXzAwMVxBRjA5OC0tTDMzLnRpZnNxAH4ABXcYAAAAAgAAAAAAAAVwAAAAAAAABBAAAAABc3EAfgAHd1EAAAACAAAAAAAAANoAAAAAAAACbQAAAAIAAAAAAAAAAQAAAAEAB1Vua25vd24AAAACAAAAAAAAAAAAAAAAAAAAAAAAAAAAAAAAAAAAAAAAAABzcQB+AAwAAAClAAACEAAAANoAAAJtc3EAfgAOAAAAAnNxAH4ADAAAAKUAAAIQAAAA2gAAAm11cQB+ABMAAAAEAAAA2gAAAuoAAAAAAAAAAHVxAH4AEwAAAAQAAAJtAAADEgAAAAAAAAAAdwEAeHhzcQB+AABxAH4AUHQAcVo6XFZBU1RfU3RlZmFuXHRnbWNoZXJyeVxEQ0EgMTEwNTIwMTcgUGxhdGUgMVwyMDE3XzA1XzEwXzA5XzM2XzMzLS1EQ0EgMTEwNTIwMTcgUDEwMDFcU2VxdWVuY2VcQUYgMDFfMDAzLS1MODIudGlmc3EAfgAFdxgAAAACAAAAAAAABXAAAAAAAAAEEAAAAAFzcQB+AAd3UQAAAAIAAAAAAAACnQAAAAAAAAIfAAAAAgAAAAAAAAABAAAAAQAHVW5rbm93bgAAAAIAAAAAAAAAAAAAAAAAAAAAAAAAAAAAAAAAAAAAAAAAAHNxAH4ADAAAAGoAAAGiAAAA+wAAAh9zcQB+AA4AAAACc3EAfgAMAAAAagAAAaIAAAD7AAACH3VxAH4AEwAAAAQAAAKdAAAA+wAAAAAAAAAAdXEAfgATAAAABAAAAh8AAAKJAAAAAAAAAAB3AQB4eHNxAH4AAHEAfgBadABoWjpcVkFTVF9TdGVmYW5cdGdtY2hlcnJ5IEVUVSBwbGF0ZTEgMjkwMzIwMTdcMjAxN18wM18yOV8xMF81MV8xNi0tRVRVMjkwMzIwMTcwMDFcU2VxdWVuY2VcQUYwMDMtLUwwOC50aWZzcQB+AAV3GAAAAAIAAAAAAAAFcAAAAAAAAAQQAAAAAXNxAH4AB3dRAAAAAgAAAAAAAAN6AAAAAAAAArkAAAACAAAAAAAAAAEAAAABAAdVbmtub3duAAAAAgAAAAAAAAAAAAAAAAAAAAAAAAAAAAAAAAAAAAAAAAAAc3EAfgAMAAAAqAAAAfQAAAN6AAACuXNxAH4ADgAAAAJzcQB+AAwAAACoAAAB9AAAA3oAAAK5dXEAfgATAAAABAAAA3oAAAVuAAAAAAAAAAB1cQB+ABMAAAAEAAACuQAAA2EAAAAAAAAAAHcBAHh4c3EAfgAAcQB+AcF0AAZSb3c4NzlzcQB+AAV3GAAAAAIAAAAAAAAFcAAAAAAAAAQQAAAAAXNxAH4AB3dRAAAAAgAAAAAAAAMPAAAAAAAAATYAAAACAAAAAAAAAAEAAAABAAdVbmtub3duAAAAAgAAAAAAAAAAAAAAAAAAAAAAAAAAAAAAAAAAAAAAAAAAc3EAfgAMAAAAhQAAAZ0AAAMPAAABNnNxAH4ADgAAAAJzcQB+AAwAAACFAAABnQAAAw8AAAE2dXEAfgATAAAABAAAAw8AAASsAAAAAAAAAAB1cQB+ABMAAAAEAAABNgAAAbsAAAAAAAAAAHcBAHh4c3EAfgAAcQB+AEZ0AHpaOlxWQVNUX1N0ZWZhblx0Z21jaGVycnlcRVRVMTIwNDIwMTcgcGxhdGUxXDIwMTdfMDRfMTJfMDlfNTBfNTItLUVUVTEyMDQxN1AxMDAxXFNlcXVlbmNlXEV4cDQwMCAwMyAwMSAwMV8wMDItLUwyMi0tWjAyLnRpZnNxAH4ABXcYAAAAAgAAAAAAAAVwAAAAAAAABBAAAAABc3EAfgAHd1EAAAACAAAAAAAAAyUAAAAAAAAB9gAAAAIAAAAAAAAAAQAAAAEAB1Vua25vd24AAAACAAAAAAAAAAAAAAAAAAAAAAAAAAAAAAAAAAAAAAAAAABzcQB+AAwAAAB0AAABgwAAAyUAAAH2c3EAfgAOAAAAAnNxAH4ADAAAAHQAAAGDAAADJQAAAfZ1cQB+ABMAAAAEAAADJQAABKgAAAAAAAAAAHVxAH4AEwAAAAQAAAH2AAACagAAAAAAAAAAdwEAeHhzcQB+AABxAH4CU3QAelo6XFZBU1RfU3RlZmFuXHRnbWNoZXJyeVxFVFUxMjA0MjAxNyBwbGF0ZTFcMjAxN18wNF8xMl8wOV81MF81Mi0tRVRVMTIwNDE3UDEwMDFcU2VxdWVuY2VcRXhwNDAwIDAzIDAxIDAxXzAwMi0tTDI4LS1aMDMudGlmc3EAfgAFdxgAAAACAAAAAAAABXAAAAAAAAAEEAAAAAFzcQB+AAd3UQAAAAIAAAAAAAABFQAAAAAAAAJBAAAAAgAAAAAAAAABAAAAAQAHVW5rbm93bgAAAAIAAAAAAAAAAAAAAAAAAAAAAAAAAAAAAAAAAAAAAAAAAHNxAH4ADAAAAFkAAAEDAAABFQAAAkFzcQB+AA4AAAACc3EAfgAMAAAAWQAAAQMAAAEVAAACQXVxAH4AEwAAAAQAAAEVAAACGAAAAAAAAAAAdXEAfgATAAAABAAAAkEAAAKaAAAAAAAAAAB3AQB4eHNxAH4AAHEAfgHBdAAGUm93NjM0c3EAfgAFdxgAAAACAAAAAAAABXAAAAAAAAAEEAAAAAFzcQB+AAd3UQAAAAIAAAAAAAACvQAAAAAAAAFbAAAAAgAAAAAAAAABAAAAAQAHVW5rbm93bgAAAAIAAAAAAAAAAAAAAAAAAAAAAAAAAAAAAAAAAAAAAAAAAHNxAH4ADAAAAHEAAAIYAAACvQAAAVtzcQB+AA4AAAACc3EAfgAMAAAAcQAAAhgAAAK9AAABW3VxAH4AEwAAAAQAAAK9AAAE1QAAAAAAAAAAdXEAfgATAAAABAAAAVsAAAHMAAAAAAAAAAB3AQB4eHNxAH4AAHEAfgHBdAAGUm93NzUyc3EAfgAFdxgAAAACAAAAAAAABXAAAAAAAAAEEAAAAAFzcQB+AAd3UQAAAAIAAAAAAAAC2QAAAAAAAAGbAAAAAgAAAAAAAAABAAAAAQAHVW5rbm93bgAAAAIAAAAAAAAAAAAAAAAAAAAAAAAAAAAAAAAAAAAAAAAAAHNxAH4ADAAAAGQAAAHRAAAC2QAAAZtzcQB+AA4AAAACc3EAfgAMAAAAZAAAAdEAAALZAAABm3VxAH4AEwAAAAQAAALZAAAEqgAAAAAAAAAAdXEAfgATAAAABAAAAZsAAAH/AAAAAAAAAAB3AQB4eHNxAH4AAHEAfgCjdABvWjpcVkFTVF9TdGVmYW5cdGdtY2hlcnJ5XEVUVTEyMDQyMDE3IHBsYXRlMVwyMDE3XzA0XzEyXzA5XzUwXzUyLS1FVFUxMjA0MTdQMTAwMVxTZXF1ZW5jZV8wMDFcQUYgMDFfMjgzLS1MMjYudGlmc3EAfgAFdxgAAAACAAAAAAAABXAAAAAAAAAEEAAAAAFzcQB+AAd3UQAAAAIAAAAAAAADNAAAAAAAAAHiAAAAAgAAAAAAAAABAAAAAQAHVW5rbm93bgAAAAIAAAAAAAAAAAAAAAAAAAAAAAAAAAAAAAAAAAAAAAAAAHNxAH4ADAAAAHgAAAGwAAADNAAAAeJzcQB+AA4AAAACc3EAfgAMAAAAeAAAAbAAAAM0AAAB4nVxAH4AEwAAAAQAAAM0AAAE5AAAAAAAAAAAdXEAfgATAAAABAAAAeIAAAJaAAAAAAAAAAB3AQB4eA=="/>
<config key="column_creation_mode_Internals">
<entry key="SettingsModelID" type="xstring" value="SMID_string"/>
<entry key="EnabledStatus" type="xboolean" value="true"/>
</config>
<entry key="column_creation_mode" type="xstring" value="Append"/>
<config key="column_suffix_Internals">
<entry key="SettingsModelID" type="xstring" value="SMID_string"/>
<entry key="EnabledStatus" type="xboolean" value="true"/>
</config>
<entry key="column_suffix" type="xstring" value="_Label"/>
<config key="column_selection_Internals">
<entry key="SettingsModelID" type="xstring" value="SMID_filterString"/>
<entry key="EnabledStatus" type="xboolean" value="true"/>
</config>
<config key="column_selection">
<config key="InclList">
<entry key="array-size" type="xint" value="1"/>
<entry key="0" type="xstring" value="Image_BG"/>
</config>
<config key="ExclList">
<entry key="array-size" type="xint" value="0"/>
</config>
<entry key="keep_all_columns_selected" type="xboolean" value="false"/>
</config>
<config key="add_segment_id_Internals">
<entry key="SettingsModelID" type="xstring" value="SMID_boolean"/>
<entry key="EnabledStatus" type="xboolean" value="true"/>
</config>
<entry key="add_segment_id" type="xboolean" value="true"/>
<config key="factory_type_Internals">
<entry key="SettingsModelID" type="xstring" value="SMID_string"/>
<entry key="EnabledStatus" type="xboolean" value="true"/>
</config>
<entry key="factory_type" type="xstring" value="NTREE_IMG_FACTORY"/>
<config key="labeling_type_Internals">
<entry key="SettingsModelID" type="xstring" value="SMID_string"/>
<entry key="EnabledStatus" type="xboolean" value="true"/>
</config>
<entry key="labeling_type" type="xstring" value="SHORTTYPE"/>
</config>
<entry key="customDescription" type="xstring" isnull="true" value=""/>
<entry key="state" type="xstring" value="EXECUTED"/>
<entry key="factory" type="xstring" value="org.knime.knip.io.nodes.annotation.create.OverlayAnnotatorNodeFactory"/>
<entry key="node-name" type="xstring" value="Interactive Annotator"/>
<entry key="node-bundle-name" type="xstring" value="KNIME Image IO"/>
<entry key="node-bundle-symbolic-name" type="xstring" value="org.knime.knip.io"/>
<entry key="node-bundle-vendor" type="xstring" value="University of Konstanz"/>
<entry key="node-bundle-version" type="xstring" value="1.4.1.201609271441"/>
<entry key="node-feature-name" type="xstring" value="KNIME Image Processing"/>
<entry key="node-feature-symbolic-name" type="xstring" value="org.knime.knip.feature.feature.group"/>
<entry key="node-feature-vendor" type="xstring" value="University of Konstanz / KNIME"/>
<entry key="node-feature-version" type="xstring" value="1.4.1.201609271441"/>
<config key="factory_settings"/>
<entry key="name" type="xstring" value="Interactive Annotator"/>
<entry key="hasContent" type="xboolean" value="true"/>
<entry key="isInactive" type="xboolean" value="false"/>
<config key="ports">
<config key="port_1">
<entry key="index" type="xint" value="1"/>
<entry key="port_spec_class" type="xstring" value="org.knime.core.data.DataTableSpec"/>
<entry key="port_object_class" type="xstring" value="org.knime.core.node.BufferedDataTable"/>
<entry key="port_object_summary" type="xstring" value="Rows: 1068, Cols: 11"/>
<entry key="port_dir_location" type="xstring" value="port_1"/>
</config>
</config>
<config key="internalObjects">
<entry key="location" type="xstring" value="internalTables"/>
<config key="content">
<config key="object_0">
<entry key="index" type="xint" value="0"/>
<entry key="type" type="xstring" value="table"/>
<entry key="table_dir_location" type="xstring" value="object_0"/>
</config>
</config>
</config>
<config key="filestores">
<entry key="file_store_location" type="xstring" value="filestore"/>
<entry key="file_store_id" type="xstring" value="5a4b78c1-d015-49b0-b5f9-4c10c8c23ba2"/>
</config>
</config>
