# Supplementary material for: An automated screening method for detecting compounds with goitrogenic activity using transgenic zebrafish embryos
Source: PLoS One. 2018 Aug 29;13(8):e0203087. doi: 10.1371/journal.pone.0203087 (PMC6114901; doi:10.1371/journal.pone.0203087)
Supplement: S1 Workflow — (KNWF) [file pone.0203087.s007.knwf › tgmCherry KNIME workflow for publication/Joiner (#37)/settings.xml]

<?xml version="1.0" encoding="UTF-8"?>
<config xmlns="http://www.knime.org/2008/09/XMLConfig" xmlns:xsi="http://www.w3.org/2001/XMLSchema-instance" xsi:schemaLocation="http://www.knime.org/2008/09/XMLConfig http://www.knime.org/XMLConfig_2008_09.xsd" key="settings.xml">
<entry key="node_file" type="xstring" value="settings.xml"/>
<config key="flow_stack"/>
<config key="internal_node_subsettings">
<entry key="memory_policy" type="xstring" value="CacheSmallInMemory"/>
</config>
<config key="model">
<entry key="duplicateHandling" type="xstring" value="AppendSuffixAutomatic"/>
<entry key="compositionMode" type="xstring" value="MatchAll"/>
<entry key="joinMode" type="xstring" value="InnerJoin"/>
<config key="leftTableJoinPredicate">
<entry key="array-size" type="xint" value="1"/>
<entry key="0" type="xstring" value="$RowID$"/>
</config>
<config key="rightTableJoinPredicate">
<entry key="array-size" type="xint" value="1"/>
<entry key="0" type="xstring" value="$RowID$"/>
</config>
<entry key="suffix" type="xstring" value="(*)"/>
<config key="leftIncludeCols">
<entry key="array-size" type="xint" value="1"/>
<entry key="0" type="xstring" value="Sum"/>
</config>
<config key="rightIncludeCols">
<entry key="array-size" type="xint" value="1"/>
<entry key="0" type="xstring" value="Mean"/>
</config>
<entry key="leftIncludeAll" type="xboolean" value="false"/>
<entry key="rightIncludeAll" type="xboolean" value="false"/>
<entry key="rmLeftJoinCols" type="xboolean" value="false"/>
<entry key="rmRightJoinCols" type="xboolean" value="true"/>
<entry key="maxOpenFiles" type="xint" value="200"/>
<entry key="rowKeySeparator" type="xstring" value="_"/>
<entry key="enableHiLite" type="xboolean" value="false"/>
<entry key="numBitsInitial" type="xint" value="6"/>
<entry key="numBitsMaximal" type="xint" value="32"/>
<entry key="usedMemoryThreshold" type="xdouble" value="0.85"/>
<entry key="minAvailableMemory" type="xlong" value="10000000"/>
<entry key="memUseCollectionUsage" type="xboolean" value="true"/>
<entry key="version" type="xstring" value="version_3"/>
</config>
<entry key="customDescription" type="xstring" isnull="true" value=""/>
<entry key="state" type="xstring" value="EXECUTED"/>
<entry key="factory" type="xstring" value="org.knime.base.node.preproc.joiner.Joiner2NodeFactory"/>
<entry key="node-name" type="xstring" value="Joiner"/>
<entry key="node-bundle-name" type="xstring" value="KNIME Base Nodes"/>
<entry key="node-bundle-symbolic-name" type="xstring" value="org.knime.base"/>
<entry key="node-bundle-vendor" type="xstring" value="KNIME GmbH, Konstanz, Germany"/>
<entry key="node-bundle-version" type="xstring" value="3.1.2.v201607201502"/>
<entry key="node-feature-name" type="xstring" value="openBIS Knime Nodes"/>
<entry key="node-feature-symbolic-name" type="xstring" value="ch.systemsx.cisd.openbis.knime.feature.feature.group"/>
<entry key="node-feature-vendor" type="xstring" value="ID Scientific IT Services ETH Zürich"/>
<entry key="node-feature-version" type="xstring" value="13.6.2.201603091142"/>
<config key="factory_settings"/>
<entry key="name" type="xstring" value="Joiner"/>
<entry key="hasContent" type="xboolean" value="true"/>
<entry key="isInactive" type="xboolean" value="false"/>
<config key="ports">
<config key="port_1">
<entry key="index" type="xint" value="1"/>
<entry key="port_spec_class" type="xstring" value="org.knime.core.data.DataTableSpec"/>
<entry key="port_object_class" type="xstring" value="org.knime.core.node.BufferedDataTable"/>
<entry key="port_object_summary" type="xstring" value="Rows: 81, Cols: 2"/>
<entry key="port_dir_location" type="xstring" value="port_1"/>
</config>
</config>
<config key="filestores">
<entry key="file_store_location" type="xstring" isnull="true" value=""/>
<entry key="file_store_id" type="xstring" value="c04f14f2-11f2-4028-af61-c495e4c7edf8"/>
</config>
</config>
