# Supplementary material for: An automated screening method for detecting compounds with goitrogenic activity using transgenic zebrafish embryos
Source: PLoS One. 2018 Aug 29;13(8):e0203087. doi: 10.1371/journal.pone.0203087 (PMC6114901; doi:10.1371/journal.pone.0203087)
Supplement: S1 Workflow — (KNWF) [file pone.0203087.s007.knwf › tgmCherry KNIME workflow for publication/knime.log]

2017-05-10 15:21:22	354 : DEBUG : KNIME-Worker-124 : KNIPLogService : Morphological Labeling Operations : 0:30 : Selected 'net.imagej.ops.create.img.DefaultCreateImg' op: net.imagej.ops.create.img.DefaultCreateImg
2017-05-10 15:21:22	358 : DEBUG : KNIME-Worker-124 : KNIPLogService : Morphological Labeling Operations : 0:30 : Selected 'net.imagej.ops.Ops$Create$ImgFactory' op: net.imagej.ops.create.imgFactory.DefaultCreateImgFactory
2017-05-10 15:21:22	374 : DEBUG : KNIME-Worker-125 : KNIPLogService : Morphological Labeling Operations : 0:30 : Selected 'net.imagej.ops.create.imgLabeling.CreateImgLabelingFromInterval' op: net.imagej.ops.create.imgLabeling.CreateImgLabelingFromInterval
2017-05-10 15:21:22	382 : DEBUG : KNIME-Worker-125 : KNIPLogService : Morphological Labeling Operations : 0:30 : Selected 'net.imagej.ops.create.integerType.DefaultCreateIntegerType' op: net.imagej.ops.create.integerType.DefaultCreateIntegerType
2017-05-10 15:21:22	386 : DEBUG : KNIME-Worker-125 : KNIPLogService : Morphological Labeling Operations : 0:30 : Selected 'net.imagej.ops.create.img.CreateImgFromInterval' op: net.imagej.ops.create.img.CreateImgFromInterval
2017-05-10 15:21:22	390 : DEBUG : KNIME-Worker-125 : KNIPLogService : Morphological Labeling Operations : 0:30 : Selected 'net.imagej.ops.create.img.DefaultCreateImg' op: net.imagej.ops.create.img.DefaultCreateImg
2017-05-10 15:21:22	405 : DEBUG : KNIME-Worker-125 : KNIPLogService : Morphological Labeling Operations : 0:30 : Selected 'net.imagej.ops.Ops$Create$ImgFactory' op: net.imagej.ops.create.imgFactory.DefaultCreateImgFactory
2017-05-10 15:21:22	607 : DEBUG : KNIME-Worker-124 : ImgPlusCellFactory : Morphological Labeling Operations : 0:30 : New file created. Last file has approx. 0.16524505615234375MB.
2017-05-10 15:21:22	619 : DEBUG : KNIME-Worker-124 : KNIPLogService : Morphological Labeling Operations : 0:30 : Selected 'net.imagej.ops.create.imgLabeling.CreateImgLabelingFromInterval' op: net.imagej.ops.create.imgLabeling.CreateImgLabelingFromInterval
2017-05-10 15:21:22	624 : DEBUG : KNIME-Worker-124 : KNIPLogService : Morphological Labeling Operations : 0:30 : Selected 'net.imagej.ops.create.integerType.DefaultCreateIntegerType' op: net.imagej.ops.create.integerType.DefaultCreateIntegerType
2017-05-10 15:21:22	628 : DEBUG : KNIME-Worker-124 : KNIPLogService : Morphological Labeling Operations : 0:30 : Selected 'net.imagej.ops.create.img.CreateImgFromInterval' op: net.imagej.ops.create.img.CreateImgFromInterval
2017-05-10 15:21:22	631 : DEBUG : KNIME-Worker-124 : KNIPLogService : Morphological Labeling Operations : 0:30 : Selected 'net.imagej.ops.create.img.DefaultCreateImg' op: net.imagej.ops.create.img.DefaultCreateImg
2017-05-10 15:21:22	636 : DEBUG : KNIME-Worker-124 : KNIPLogService : Morphological Labeling Operations : 0:30 : Selected 'net.imagej.ops.Ops$Create$ImgFactory' op: net.imagej.ops.create.imgFactory.DefaultCreateImgFactory
2017-05-10 15:21:22	641 : DEBUG : KNIME-Worker-126 : KNIPLogService : Morphological Labeling Operations : 0:30 : Selected 'net.imagej.ops.create.imgLabeling.CreateImgLabelingFromInterval' op: net.imagej.ops.create.imgLabeling.CreateImgLabelingFromInterval
2017-05-10 15:21:22	644 : DEBUG : KNIME-Worker-126 : KNIPLogService : Morphological Labeling Operations : 0:30 : Selected 'net.imagej.ops.create.integerType.DefaultCreateIntegerType' op: net.imagej.ops.create.integerType.DefaultCreateIntegerType
2017-05-10 15:21:22	647 : DEBUG : KNIME-Worker-126 : KNIPLogService : Morphological Labeling Operations : 0:30 : Selected 'net.imagej.ops.create.img.CreateImgFromInterval' op: net.imagej.ops.create.img.CreateImgFromInterval
2017-05-10 15:21:22	650 : DEBUG : KNIME-Worker-126 : KNIPLogService : Morphological Labeling Operations : 0:30 : Selected 'net.imagej.ops.create.img.DefaultCreateImg' op: net.imagej.ops.create.img.DefaultCreateImg
2017-05-10 15:21:22	654 : DEBUG : KNIME-Worker-126 : KNIPLogService : Morphological Labeling Operations : 0:30 : Selected 'net.imagej.ops.Ops$Create$ImgFactory' op: net.imagej.ops.create.imgFactory.DefaultCreateImgFactory
2017-05-10 15:21:22	853 : DEBUG : KNIME-Worker-124 : ImgPlusCellFactory : Morphological Labeling Operations : 0:30 : New file created. Last file has approx. 0.08130264282226562MB.
2017-05-10 15:21:22	870 : DEBUG : KNIME-Worker-124 : KNIPLogService : Morphological Labeling Operations : 0:30 : Selected 'net.imagej.ops.create.imgLabeling.CreateImgLabelingFromInterval' op: net.imagej.ops.create.imgLabeling.CreateImgLabelingFromInterval
2017-05-10 15:21:22	874 : DEBUG : KNIME-Worker-124 : KNIPLogService : Morphological Labeling Operations : 0:30 : Selected 'net.imagej.ops.create.integerType.DefaultCreateIntegerType' op: net.imagej.ops.create.integerType.DefaultCreateIntegerType
2017-05-10 15:21:22	878 : DEBUG : KNIME-Worker-124 : KNIPLogService : Morphological Labeling Operations : 0:30 : Selected 'net.imagej.ops.create.img.CreateImgFromInterval' op: net.imagej.ops.create.img.CreateImgFromInterval
2017-05-10 15:21:22	882 : DEBUG : KNIME-Worker-124 : KNIPLogService : Morphological Labeling Operations : 0:30 : Selected 'net.imagej.ops.create.img.DefaultCreateImg' op: net.imagej.ops.create.img.DefaultCreateImg
2017-05-10 15:21:22	886 : DEBUG : KNIME-Worker-124 : KNIPLogService : Morphological Labeling Operations : 0:30 : Selected 'net.imagej.ops.Ops$Create$ImgFactory' op: net.imagej.ops.create.imgFactory.DefaultCreateImgFactory
2017-05-10 15:21:22	891 : DEBUG : KNIME-Worker-127 : KNIPLogService : Morphological Labeling Operations : 0:30 : Selected 'net.imagej.ops.create.imgLabeling.CreateImgLabelingFromInterval' op: net.imagej.ops.create.imgLabeling.CreateImgLabelingFromInterval
2017-05-10 15:21:22	894 : DEBUG : KNIME-Worker-127 : KNIPLogService : Morphological Labeling Operations : 0:30 : Selected 'net.imagej.ops.create.integerType.DefaultCreateIntegerType' op: net.imagej.ops.create.integerType.DefaultCreateIntegerType
2017-05-10 15:21:22	898 : DEBUG : KNIME-Worker-127 : KNIPLogService : Morphological Labeling Operations : 0:30 : Selected 'net.imagej.ops.create.img.CreateImgFromInterval' op: net.imagej.ops.create.img.CreateImgFromInterval
2017-05-10 15:21:22	902 : DEBUG : KNIME-Worker-127 : KNIPLogService : Morphological Labeling Operations : 0:30 : Selected 'net.imagej.ops.create.img.DefaultCreateImg' op: net.imagej.ops.create.img.DefaultCreateImg
2017-05-10 15:21:22	906 : DEBUG : KNIME-Worker-127 : KNIPLogService : Morphological Labeling Operations : 0:30 : Selected 'net.imagej.ops.Ops$Create$ImgFactory' op: net.imagej.ops.create.imgFactory.DefaultCreateImgFactory
2017-05-10 15:21:23	636 : DEBUG : KNIME-Worker-124 : ImgPlusCellFactory : Morphological Labeling Operations : 0:30 : New file created. Last file has approx. 0.10004425048828125MB.
2017-05-10 15:21:23	649 : DEBUG : KNIME-Worker-124 : KNIPLogService : Morphological Labeling Operations : 0:30 : Selected 'net.imagej.ops.create.imgLabeling.CreateImgLabelingFromInterval' op: net.imagej.ops.create.imgLabeling.CreateImgLabelingFromInterval
2017-05-10 15:21:23	652 : DEBUG : KNIME-Worker-124 : KNIPLogService : Morphological Labeling Operations : 0:30 : Selected 'net.imagej.ops.create.integerType.DefaultCreateIntegerType' op: net.imagej.ops.create.integerType.DefaultCreateIntegerType
2017-05-10 15:21:23	655 : DEBUG : KNIME-Worker-124 : KNIPLogService : Morphological Labeling Operations : 0:30 : Selected 'net.imagej.ops.create.img.CreateImgFromInterval' op: net.imagej.ops.create.img.CreateImgFromInterval
2017-05-10 15:21:23	658 : DEBUG : KNIME-Worker-124 : KNIPLogService : Morphological Labeling Operations : 0:30 : Selected 'net.imagej.ops.create.img.DefaultCreateImg' op: net.imagej.ops.create.img.DefaultCreateImg
2017-05-10 15:21:23	660 : DEBUG : KNIME-Worker-124 : KNIPLogService : Morphological Labeling Operations : 0:30 : Selected 'net.imagej.ops.Ops$Create$ImgFactory' op: net.imagej.ops.create.imgFactory.DefaultCreateImgFactory
2017-05-10 15:21:23	663 : DEBUG : KNIME-Worker-128 : KNIPLogService : Morphological Labeling Operations : 0:30 : Selected 'net.imagej.ops.create.imgLabeling.CreateImgLabelingFromInterval' op: net.imagej.ops.create.imgLabeling.CreateImgLabelingFromInterval
2017-05-10 15:21:23	666 : DEBUG : KNIME-Worker-128 : KNIPLogService : Morphological Labeling Operations : 0:30 : Selected 'net.imagej.ops.create.integerType.DefaultCreateIntegerType' op: net.imagej.ops.create.integerType.DefaultCreateIntegerType
2017-05-10 15:21:23	669 : DEBUG : KNIME-Worker-128 : KNIPLogService : Morphological Labeling Operations : 0:30 : Selected 'net.imagej.ops.create.img.CreateImgFromInterval' op: net.imagej.ops.create.img.CreateImgFromInterval
2017-05-10 15:21:23	671 : DEBUG : KNIME-Worker-128 : KNIPLogService : Morphological Labeling Operations : 0:30 : Selected 'net.imagej.ops.create.img.DefaultCreateImg' op: net.imagej.ops.create.img.DefaultCreateImg
2017-05-10 15:21:23	674 : DEBUG : KNIME-Worker-128 : KNIPLogService : Morphological Labeling Operations : 0:30 : Selected 'net.imagej.ops.Ops$Create$ImgFactory' op: net.imagej.ops.create.imgFactory.DefaultCreateImgFactory
2017-05-10 15:21:23	908 : DEBUG : KNIME-Worker-124 : ImgPlusCellFactory : Morphological Labeling Operations : 0:30 : New file created. Last file has approx. 0.20208740234375MB.
2017-05-10 15:21:23	923 : DEBUG : KNIME-Worker-124 : KNIPLogService : Morphological Labeling Operations : 0:30 : Selected 'net.imagej.ops.create.imgLabeling.CreateImgLabelingFromInterval' op: net.imagej.ops.create.imgLabeling.CreateImgLabelingFromInterval
2017-05-10 15:21:23	927 : DEBUG : KNIME-Worker-124 : KNIPLogService : Morphological Labeling Operations : 0:30 : Selected 'net.imagej.ops.create.integerType.DefaultCreateIntegerType' op: net.imagej.ops.create.integerType.DefaultCreateIntegerType
2017-05-10 15:21:23	930 : DEBUG : KNIME-Worker-124 : KNIPLogService : Morphological Labeling Operations : 0:30 : Selected 'net.imagej.ops.create.img.CreateImgFromInterval' op: net.imagej.ops.create.img.CreateImgFromInterval
2017-05-10 15:21:23	932 : DEBUG : KNIME-Worker-124 : KNIPLogService : Morphological Labeling Operations : 0:30 : Selected 'net.imagej.ops.create.img.DefaultCreateImg' op: net.imagej.ops.create.img.DefaultCreateImg
2017-05-10 15:21:23	935 : DEBUG : KNIME-Worker-124 : KNIPLogService : Morphological Labeling Operations : 0:30 : Selected 'net.imagej.ops.Ops$Create$ImgFactory' op: net.imagej.ops.create.imgFactory.DefaultCreateImgFactory
2017-05-10 15:21:23	938 : DEBUG : KNIME-Worker-130 : KNIPLogService : Morphological Labeling Operations : 0:30 : Selected 'net.imagej.ops.create.imgLabeling.CreateImgLabelingFromInterval' op: net.imagej.ops.create.imgLabeling.CreateImgLabelingFromInterval
2017-05-10 15:21:23	941 : DEBUG : KNIME-Worker-130 : KNIPLogService : Morphological Labeling Operations : 0:30 : Selected 'net.imagej.ops.create.integerType.DefaultCreateIntegerType' op: net.imagej.ops.create.integerType.DefaultCreateIntegerType
2017-05-10 15:21:23	943 : DEBUG : KNIME-Worker-130 : KNIPLogService : Morphological Labeling Operations : 0:30 : Selected 'net.imagej.ops.create.img.CreateImgFromInterval' op: net.imagej.ops.create.img.CreateImgFromInterval
2017-05-10 15:21:23	946 : DEBUG : KNIME-Worker-130 : KNIPLogService : Morphological Labeling Operations : 0:30 : Selected 'net.imagej.ops.create.img.DefaultCreateImg' op: net.imagej.ops.create.img.DefaultCreateImg
2017-05-10 15:21:23	949 : DEBUG : KNIME-Worker-130 : KNIPLogService : Morphological Labeling Operations : 0:30 : Selected 'net.imagej.ops.Ops$Create$ImgFactory' op: net.imagej.ops.create.imgFactory.DefaultCreateImgFactory
2017-05-10 15:21:24	236 : DEBUG : KNIME-Worker-124 : ImgPlusCellFactory : Morphological Labeling Operations : 0:30 : New file created. Last file has approx. 0.1848297119140625MB.
2017-05-10 15:21:24	250 : DEBUG : KNIME-Worker-124 : KNIPLogService : Morphological Labeling Operations : 0:30 : Selected 'net.imagej.ops.create.imgLabeling.CreateImgLabelingFromInterval' op: net.imagej.ops.create.imgLabeling.CreateImgLabelingFromInterval
2017-05-10 15:21:24	252 : DEBUG : KNIME-Worker-124 : KNIPLogService : Morphological Labeling Operations : 0:30 : Selected 'net.imagej.ops.create.integerType.DefaultCreateIntegerType' op: net.imagej.ops.create.integerType.DefaultCreateIntegerType
2017-05-10 15:21:24	255 : DEBUG : KNIME-Worker-124 : KNIPLogService : Morphological Labeling Operations : 0:30 : Selected 'net.imagej.ops.create.img.CreateImgFromInterval' op: net.imagej.ops.create.img.CreateImgFromInterval
2017-05-10 15:21:24	258 : DEBUG : KNIME-Worker-124 : KNIPLogService : Morphological Labeling Operations : 0:30 : Selected 'net.imagej.ops.create.img.DefaultCreateImg' op: net.imagej.ops.create.img.DefaultCreateImg
2017-05-10 15:21:24	261 : DEBUG : KNIME-Worker-124 : KNIPLogService : Morphological Labeling Operations : 0:30 : Selected 'net.imagej.ops.Ops$Create$ImgFactory' op: net.imagej.ops.create.imgFactory.DefaultCreateImgFactory
2017-05-10 15:21:24	264 : DEBUG : KNIME-Worker-129 : KNIPLogService : Morphological Labeling Operations : 0:30 : Selected 'net.imagej.ops.create.imgLabeling.CreateImgLabelingFromInterval' op: net.imagej.ops.create.imgLabeling.CreateImgLabelingFromInterval
2017-05-10 15:21:24	266 : DEBUG : KNIME-Worker-129 : KNIPLogService : Morphological Labeling Operations : 0:30 : Selected 'net.imagej.ops.create.integerType.DefaultCreateIntegerType' op: net.imagej.ops.create.integerType.DefaultCreateIntegerType
2017-05-10 15:21:24	269 : DEBUG : KNIME-Worker-129 : KNIPLogService : Morphological Labeling Operations : 0:30 : Selected 'net.imagej.ops.create.img.CreateImgFromInterval' op: net.imagej.ops.create.img.CreateImgFromInterval
2017-05-10 15:21:24	272 : DEBUG : KNIME-Worker-129 : KNIPLogService : Morphological Labeling Operations : 0:30 : Selected 'net.imagej.ops.create.img.DefaultCreateImg' op: net.imagej.ops.create.img.DefaultCreateImg
2017-05-10 15:21:24	274 : DEBUG : KNIME-Worker-129 : KNIPLogService : Morphological Labeling Operations : 0:30 : Selected 'net.imagej.ops.Ops$Create$ImgFactory' op: net.imagej.ops.create.imgFactory.DefaultCreateImgFactory
2017-05-10 15:21:24	589 : DEBUG : KNIME-Worker-124 : ImgPlusCellFactory : Morphological Labeling Operations : 0:30 : New file created. Last file has approx. 0.19220733642578125MB.
2017-05-10 15:21:24	605 : DEBUG : KNIME-Worker-124 : KNIPLogService : Morphological Labeling Operations : 0:30 : Selected 'net.imagej.ops.create.imgLabeling.CreateImgLabelingFromInterval' op: net.imagej.ops.create.imgLabeling.CreateImgLabelingFromInterval
2017-05-10 15:21:24	612 : DEBUG : KNIME-Worker-124 : KNIPLogService : Morphological Labeling Operations : 0:30 : Selected 'net.imagej.ops.create.integerType.DefaultCreateIntegerType' op: net.imagej.ops.create.integerType.DefaultCreateIntegerType
2017-05-10 15:21:24	616 : DEBUG : KNIME-Worker-124 : KNIPLogService : Morphological Labeling Operations : 0:30 : Selected 'net.imagej.ops.create.img.CreateImgFromInterval' op: net.imagej.ops.create.img.CreateImgFromInterval
2017-05-10 15:21:24	619 : DEBUG : KNIME-Worker-124 : KNIPLogService : Morphological Labeling Operations : 0:30 : Selected 'net.imagej.ops.create.img.DefaultCreateImg' op: net.imagej.ops.create.img.DefaultCreateImg
2017-05-10 15:21:24	623 : DEBUG : KNIME-Worker-124 : KNIPLogService : Morphological Labeling Operations : 0:30 : Selected 'net.imagej.ops.Ops$Create$ImgFactory' op: net.imagej.ops.create.imgFactory.DefaultCreateImgFactory
2017-05-10 15:21:24	627 : DEBUG : KNIME-Worker-125 : KNIPLogService : Morphological Labeling Operations : 0:30 : Selected 'net.imagej.ops.create.imgLabeling.CreateImgLabelingFromInterval' op: net.imagej.ops.create.imgLabeling.CreateImgLabelingFromInterval
2017-05-10 15:21:24	631 : DEBUG : KNIME-Worker-125 : KNIPLogService : Morphological Labeling Operations : 0:30 : Selected 'net.imagej.ops.create.integerType.DefaultCreateIntegerType' op: net.imagej.ops.create.integerType.DefaultCreateIntegerType
2017-05-10 15:21:24	635 : DEBUG : KNIME-Worker-125 : KNIPLogService : Morphological Labeling Operations : 0:30 : Selected 'net.imagej.ops.create.img.CreateImgFromInterval' op: net.imagej.ops.create.img.CreateImgFromInterval
2017-05-10 15:21:24	639 : DEBUG : KNIME-Worker-125 : KNIPLogService : Morphological Labeling Operations : 0:30 : Selected 'net.imagej.ops.create.img.DefaultCreateImg' op: net.imagej.ops.create.img.DefaultCreateImg
2017-05-10 15:21:24	644 : DEBUG : KNIME-Worker-125 : KNIPLogService : Morphological Labeling Operations : 0:30 : Selected 'net.imagej.ops.Ops$Create$ImgFactory' op: net.imagej.ops.create.imgFactory.DefaultCreateImgFactory
2017-05-10 15:21:25	041 : DEBUG : KNIME-Worker-124 : ImgPlusCellFactory : Morphological Labeling Operations : 0:30 : New file created. Last file has approx. 0.19528961181640625MB.
2017-05-10 15:21:25	056 : DEBUG : KNIME-Worker-124 : KNIPLogService : Morphological Labeling Operations : 0:30 : Selected 'net.imagej.ops.create.imgLabeling.CreateImgLabelingFromInterval' op: net.imagej.ops.create.imgLabeling.CreateImgLabelingFromInterval
2017-05-10 15:21:25	059 : DEBUG : KNIME-Worker-124 : KNIPLogService : Morphological Labeling Operations : 0:30 : Selected 'net.imagej.ops.create.integerType.DefaultCreateIntegerType' op: net.imagej.ops.create.integerType.DefaultCreateIntegerType
2017-05-10 15:21:25	063 : DEBUG : KNIME-Worker-124 : KNIPLogService : Morphological Labeling Operations : 0:30 : Selected 'net.imagej.ops.create.img.CreateImgFromInterval' op: net.imagej.ops.create.img.CreateImgFromInterval
2017-05-10 15:21:25	066 : DEBUG : KNIME-Worker-124 : KNIPLogService : Morphological Labeling Operations : 0:30 : Selected 'net.imagej.ops.create.img.DefaultCreateImg' op: net.imagej.ops.create.img.DefaultCreateImg
2017-05-10 15:21:25	070 : DEBUG : KNIME-Worker-124 : KNIPLogService : Morphological Labeling Operations : 0:30 : Selected 'net.imagej.ops.Ops$Create$ImgFactory' op: net.imagej.ops.create.imgFactory.DefaultCreateImgFactory
2017-05-10 15:21:25	074 : DEBUG : KNIME-Worker-126 : KNIPLogService : Morphological Labeling Operations : 0:30 : Selected 'net.imagej.ops.create.imgLabeling.CreateImgLabelingFromInterval' op: net.imagej.ops.create.imgLabeling.CreateImgLabelingFromInterval
2017-05-10 15:21:25	077 : DEBUG : KNIME-Worker-126 : KNIPLogService : Morphological Labeling Operations : 0:30 : Selected 'net.imagej.ops.create.integerType.DefaultCreateIntegerType' op: net.imagej.ops.create.integerType.DefaultCreateIntegerType
2017-05-10 15:21:25	081 : DEBUG : KNIME-Worker-126 : KNIPLogService : Morphological Labeling Operations : 0:30 : Selected 'net.imagej.ops.create.img.CreateImgFromInterval' op: net.imagej.ops.create.img.CreateImgFromInterval
2017-05-10 15:21:25	084 : DEBUG : KNIME-Worker-126 : KNIPLogService : Morphological Labeling Operations : 0:30 : Selected 'net.imagej.ops.create.img.DefaultCreateImg' op: net.imagej.ops.create.img.DefaultCreateImg
2017-05-10 15:21:25	087 : DEBUG : KNIME-Worker-126 : KNIPLogService : Morphological Labeling Operations : 0:30 : Selected 'net.imagej.ops.Ops$Create$ImgFactory' op: net.imagej.ops.create.imgFactory.DefaultCreateImgFactory
2017-05-10 15:21:25	405 : DEBUG : KNIME-Worker-124 : ImgPlusCellFactory : Morphological Labeling Operations : 0:30 : New file created. Last file has approx. 0.17337799072265625MB.
2017-05-10 15:21:25	417 : DEBUG : KNIME-Worker-124 : KNIPLogService : Morphological Labeling Operations : 0:30 : Selected 'net.imagej.ops.create.imgLabeling.CreateImgLabelingFromInterval' op: net.imagej.ops.create.imgLabeling.CreateImgLabelingFromInterval
2017-05-10 15:21:25	421 : DEBUG : KNIME-Worker-124 : KNIPLogService : Morphological Labeling Operations : 0:30 : Selected 'net.imagej.ops.create.integerType.DefaultCreateIntegerType' op: net.imagej.ops.create.integerType.DefaultCreateIntegerType
2017-05-10 15:21:25	424 : DEBUG : KNIME-Worker-124 : KNIPLogService : Morphological Labeling Operations : 0:30 : Selected 'net.imagej.ops.create.img.CreateImgFromInterval' op: net.imagej.ops.create.img.CreateImgFromInterval
2017-05-10 15:21:25	428 : DEBUG : KNIME-Worker-124 : KNIPLogService : Morphological Labeling Operations : 0:30 : Selected 'net.imagej.ops.create.img.DefaultCreateImg' op: net.imagej.ops.create.img.DefaultCreateImg
2017-05-10 15:21:25	431 : DEBUG : KNIME-Worker-124 : KNIPLogService : Morphological Labeling Operations : 0:30 : Selected 'net.imagej.ops.Ops$Create$ImgFactory' op: net.imagej.ops.create.imgFactory.DefaultCreateImgFactory
2017-05-10 15:21:25	435 : DEBUG : KNIME-Worker-127 : KNIPLogService : Morphological Labeling Operations : 0:30 : Selected 'net.imagej.ops.create.imgLabeling.CreateImgLabelingFromInterval' op: net.imagej.ops.create.imgLabeling.CreateImgLabelingFromInterval
2017-05-10 15:21:25	439 : DEBUG : KNIME-Worker-127 : KNIPLogService : Morphological Labeling Operations : 0:30 : Selected 'net.imagej.ops.create.integerType.DefaultCreateIntegerType' op: net.imagej.ops.create.integerType.DefaultCreateIntegerType
2017-05-10 15:21:25	442 : DEBUG : KNIME-Worker-127 : KNIPLogService : Morphological Labeling Operations : 0:30 : Selected 'net.imagej.ops.create.img.CreateImgFromInterval' op: net.imagej.ops.create.img.CreateImgFromInterval
2017-05-10 15:21:25	445 : DEBUG : KNIME-Worker-127 : KNIPLogService : Morphological Labeling Operations : 0:30 : Selected 'net.imagej.ops.create.img.DefaultCreateImg' op: net.imagej.ops.create.img.DefaultCreateImg
2017-05-10 15:21:25	449 : DEBUG : KNIME-Worker-127 : KNIPLogService : Morphological Labeling Operations : 0:30 : Selected 'net.imagej.ops.Ops$Create$ImgFactory' op: net.imagej.ops.create.imgFactory.DefaultCreateImgFactory
2017-05-10 15:21:25	622 : DEBUG : KNIME-Worker-124 : ImgPlusCellFactory : Morphological Labeling Operations : 0:30 : New file created. Last file has approx. 0.13886260986328125MB.
2017-05-10 15:21:25	640 : DEBUG : KNIME-Worker-124 : KNIPLogService : Morphological Labeling Operations : 0:30 : Selected 'net.imagej.ops.create.imgLabeling.CreateImgLabelingFromInterval' op: net.imagej.ops.create.imgLabeling.CreateImgLabelingFromInterval
2017-05-10 15:21:25	644 : DEBUG : KNIME-Worker-124 : KNIPLogService : Morphological Labeling Operations : 0:30 : Selected 'net.imagej.ops.create.integerType.DefaultCreateIntegerType' op: net.imagej.ops.create.integerType.DefaultCreateIntegerType
2017-05-10 15:21:25	647 : DEBUG : KNIME-Worker-124 : KNIPLogService : Morphological Labeling Operations : 0:30 : Selected 'net.imagej.ops.create.img.CreateImgFromInterval' op: net.imagej.ops.create.img.CreateImgFromInterval
2017-05-10 15:21:25	651 : DEBUG : KNIME-Worker-124 : KNIPLogService : Morphological Labeling Operations : 0:30 : Selected 'net.imagej.ops.create.img.DefaultCreateImg' op: net.imagej.ops.create.img.DefaultCreateImg
2017-05-10 15:21:25	655 : DEBUG : KNIME-Worker-124 : KNIPLogService : Morphological Labeling Operations : 0:30 : Selected 'net.imagej.ops.Ops$Create$ImgFactory' op: net.imagej.ops.create.imgFactory.DefaultCreateImgFactory
2017-05-10 15:21:25	660 : DEBUG : KNIME-Worker-128 : KNIPLogService : Morphological Labeling Operations : 0:30 : Selected 'net.imagej.ops.create.imgLabeling.CreateImgLabelingFromInterval' op: net.imagej.ops.create.imgLabeling.CreateImgLabelingFromInterval
2017-05-10 15:21:25	664 : DEBUG : KNIME-Worker-128 : KNIPLogService : Morphological Labeling Operations : 0:30 : Selected 'net.imagej.ops.create.integerType.DefaultCreateIntegerType' op: net.imagej.ops.create.integerType.DefaultCreateIntegerType
2017-05-10 15:21:25	667 : DEBUG : KNIME-Worker-128 : KNIPLogService : Morphological Labeling Operations : 0:30 : Selected 'net.imagej.ops.create.img.CreateImgFromInterval' op: net.imagej.ops.create.img.CreateImgFromInterval
2017-05-10 15:21:25	671 : DEBUG : KNIME-Worker-128 : KNIPLogService : Morphological Labeling Operations : 0:30 : Selected 'net.imagej.ops.create.img.DefaultCreateImg' op: net.imagej.ops.create.img.DefaultCreateImg
2017-05-10 15:21:25	675 : DEBUG : KNIME-Worker-128 : KNIPLogService : Morphological Labeling Operations : 0:30 : Selected 'net.imagej.ops.Ops$Create$ImgFactory' op: net.imagej.ops.create.imgFactory.DefaultCreateImgFactory
2017-05-10 15:21:25	898 : DEBUG : KNIME-Worker-124 : ImgPlusCellFactory : Morphological Labeling Operations : 0:30 : New file created. Last file has approx. 0.08171844482421875MB.
2017-05-10 15:21:25	911 : DEBUG : KNIME-Worker-124 : KNIPLogService : Morphological Labeling Operations : 0:30 : Selected 'net.imagej.ops.create.imgLabeling.CreateImgLabelingFromInterval' op: net.imagej.ops.create.imgLabeling.CreateImgLabelingFromInterval
2017-05-10 15:21:25	914 : DEBUG : KNIME-Worker-124 : KNIPLogService : Morphological Labeling Operations : 0:30 : Selected 'net.imagej.ops.create.integerType.DefaultCreateIntegerType' op: net.imagej.ops.create.integerType.DefaultCreateIntegerType
2017-05-10 15:21:25	918 : DEBUG : KNIME-Worker-124 : KNIPLogService : Morphological Labeling Operations : 0:30 : Selected 'net.imagej.ops.create.img.CreateImgFromInterval' op: net.imagej.ops.create.img.CreateImgFromInterval
2017-05-10 15:21:25	921 : DEBUG : KNIME-Worker-124 : KNIPLogService : Morphological Labeling Operations : 0:30 : Selected 'net.imagej.ops.create.img.DefaultCreateImg' op: net.imagej.ops.create.img.DefaultCreateImg
2017-05-10 15:21:25	925 : DEBUG : KNIME-Worker-124 : KNIPLogService : Morphological Labeling Operations : 0:30 : Selected 'net.imagej.ops.Ops$Create$ImgFactory' op: net.imagej.ops.create.imgFactory.DefaultCreateImgFactory
2017-05-10 15:21:25	928 : DEBUG : KNIME-Worker-130 : KNIPLogService : Morphological Labeling Operations : 0:30 : Selected 'net.imagej.ops.create.imgLabeling.CreateImgLabelingFromInterval' op: net.imagej.ops.create.imgLabeling.CreateImgLabelingFromInterval
2017-05-10 15:21:25	931 : DEBUG : KNIME-Worker-130 : KNIPLogService : Morphological Labeling Operations : 0:30 : Selected 'net.imagej.ops.create.integerType.DefaultCreateIntegerType' op: net.imagej.ops.create.integerType.DefaultCreateIntegerType
2017-05-10 15:21:25	934 : DEBUG : KNIME-Worker-130 : KNIPLogService : Morphological Labeling Operations : 0:30 : Selected 'net.imagej.ops.create.img.CreateImgFromInterval' op: net.imagej.ops.create.img.CreateImgFromInterval
2017-05-10 15:21:25	937 : DEBUG : KNIME-Worker-130 : KNIPLogService : Morphological Labeling Operations : 0:30 : Selected 'net.imagej.ops.create.img.DefaultCreateImg' op: net.imagej.ops.create.img.DefaultCreateImg
2017-05-10 15:21:25	940 : DEBUG : KNIME-Worker-130 : KNIPLogService : Morphological Labeling Operations : 0:30 : Selected 'net.imagej.ops.Ops$Create$ImgFactory' op: net.imagej.ops.create.imgFactory.DefaultCreateImgFactory
2017-05-10 15:21:26	110 : DEBUG : KNIME-Worker-124 : ImgPlusCellFactory : Morphological Labeling Operations : 0:30 : New file created. Last file has approx. 0.17987823486328125MB.
2017-05-10 15:21:26	115 : INFO : KNIME-Worker-124 : LocalNodeExecutionJob : Morphological Labeling Operations : 0:30 : Morphological Labeling Operations 0:30 End execute (30 secs)
2017-05-10 15:21:26	118 : DEBUG : KNIME-Worker-124 : WorkflowManager : Morphological Labeling Operations : 0:30 : Morphological Labeling Operations 0:30 doBeforePostExecution
2017-05-10 15:21:26	122 : DEBUG : KNIME-Worker-124 : NodeContainer : Morphological Labeling Operations : 0:30 : Morphological Labeling Operations 0:30 has new state: POSTEXECUTE
2017-05-10 15:21:26	124 : DEBUG : KNIME-Worker-124 : WorkflowManager : Morphological Labeling Operations : 0:30 : Morphological Labeling Operations 0:30 doAfterExecute - success
2017-05-10 15:21:26	127 : DEBUG : KNIME-Worker-124 : NodeContainer : Morphological Labeling Operations : 0:30 : Morphological Labeling Operations 0:30 has new state: EXECUTED
2017-05-10 15:21:26	132 : DEBUG : KNIME-Worker-124 : Image Segment Features : Image Segment Features : 0:732 : Configure succeeded. (Image Segment Features)
2017-05-10 15:21:26	135 : DEBUG : KNIME-Worker-124 : NodeContainer : Morphological Labeling Operations : 0:30 : Image Segment Features 0:732 has new state: CONFIGURED_QUEUED
2017-05-10 15:21:26	139 : DEBUG : KNIME-Worker-124 : Image Segment Features : Image Segment Features : 0:733 : Configure succeeded. (Image Segment Features)
2017-05-10 15:21:26	142 : DEBUG : KNIME-Worker-124 : NodeContainer : Morphological Labeling Operations : 0:30 : Image Segment Features 0:733 has new state: CONFIGURED_QUEUED
2017-05-10 15:21:26	145 : DEBUG : KNIME-Worker-129 : WorkflowManager : Image Segment Features : 0:732 : Image Segment Features 0:732 doBeforePreExecution
2017-05-10 15:21:26	148 : DEBUG : KNIME-Worker-129 : NodeContainer : Image Segment Features : 0:732 : Image Segment Features 0:732 has new state: PREEXECUTE
2017-05-10 15:21:26	151 : DEBUG : KNIME-Worker-129 : WorkflowManager : Image Segment Features : 0:732 : Image Segment Features 0:732 doBeforeExecution
2017-05-10 15:21:26	154 : DEBUG : KNIME-Worker-129 : NodeContainer : Image Segment Features : 0:732 : Image Segment Features 0:732 has new state: EXECUTING
2017-05-10 15:21:26	157 : DEBUG : KNIME-Worker-129 : WorkflowFileStoreHandlerRepository : Image Segment Features : 0:732 : Adding handler 8d52507b-a959-4248-82c3-623d1b7afd2f (Image Segment Features 0:732: <no directory>) - 73 in total
2017-05-10 15:21:26	160 : DEBUG : KNIME-Worker-129 : LocalNodeExecutionJob : Image Segment Features : 0:732 : Image Segment Features 0:732 Start execute
2017-05-10 15:21:26	160 : DEBUG : KNIME-Worker-125 : WorkflowManager : Image Segment Features : 0:733 : Image Segment Features 0:733 doBeforePreExecution
2017-05-10 15:21:26	164 : DEBUG : KNIME-Worker-129 : Buffer : Image Segment Features : 0:732 : Opening input stream on file "S:\Knime\knime_tgmcherry 9xz_s90559\knime_container_20170510_2226812786850816060.bin.gz"	2 open streams
0:732 : Opening input stream on file "S:\Knime\knime_tgmcherry 9xz_s90559\knime_container_20170510_2226812786850816060.bin.gz"	2 open streams
2017-05-10 15:21:26	164 : DEBUG : KNIME-Worker-125 : NodeContainer : Image Segment Features : 0:733 : Image Segment Features 0:733 has new state: PREEXECUTE
2017-05-10 15:21:26	167 : WARN : KNIME-Worker-129 : IntervalFeatureSetNodeModel : Image Segment Features : 0:732 : The dimensions of Labeling and Image in Row Z:\VAST_Stefan\tgmcherry\DCA 11052017 Plate 1\2017_05_10_09_36_33--DCA 11052017 P1001\Sequence\Exp400 03 01 01_002--Z04.tif are not compatible. Dimensions of labeling are virtually adjusted to match size.
2017-05-10 15:21:26	168 : DEBUG : KNIME-Worker-125 : WorkflowManager : Image Segment Features : 0:733 : Image Segment Features 0:733 doBeforeExecution
2017-05-10 15:21:26	171 : DEBUG : KNIME-Worker-125 : NodeContainer : Image Segment Features : 0:733 : Image Segment Features 0:733 has new state: EXECUTING
2017-05-10 15:21:26	174 : DEBUG : KNIME-Worker-125 : WorkflowFileStoreHandlerRepository : Image Segment Features : 0:733 : Adding handler 852c164b-5656-4692-b15b-9223c43b296c (Image Segment Features 0:733: <no directory>) - 74 in total
2017-05-10 15:21:26	177 : DEBUG : KNIME-Worker-125 : LocalNodeExecutionJob : Image Segment Features : 0:733 : Image Segment Features 0:733 Start execute
2017-05-10 15:21:26	181 : DEBUG : KNIME-Worker-125 : Buffer : Image Segment Features : 0:733 : Opening input stream on file "S:\Knime\knime_tgmcherry 9xz_s90559\knime_container_20170510_2226812786850816060.bin.gz"	3 open streams
2017-05-10 15:21:26	184 : WARN : KNIME-Worker-125 : IntervalFeatureSetNodeModel : Image Segment Features : 0:733 : The dimensions of Labeling and Image in Row Z:\VAST_Stefan\tgmcherry\DCA 11052017 Plate 1\2017_05_10_09_36_33--DCA 11052017 P1001\Sequence\Exp400 03 01 01_002--Z04.tif are not compatible. Dimensions of labeling are virtually adjusted to match size.
2017-05-10 15:21:26	400 : DEBUG : KNIME-Worker-125 : ImgPlusCellFactory : Image Segment Features : 0:733 : New file created. Last file has approx. 0.0MB.
2017-05-10 15:21:26	403 : DEBUG : KNIME-Worker-129 : ImgPlusCellFactory : Image Segment Features : 0:732 : New file created. Last file has approx. 0.0MB.
2017-05-10 15:21:26	406 : DEBUG : KNIME-Worker-125 : WriteFileStoreHandler : Image Segment Features : 0:733 : Assigning temp directory to file store "852c164b-5656-4692-b15b-9223c43b296c (Image Segment Features 0:733: S:\Knime\knime_tgmcherry 9xz_s90559\knime_fs-Image_Segment_Features_0_733-90610)"
2017-05-10 15:21:26	409 : DEBUG : KNIME-Worker-129 : WriteFileStoreHandler : Image Segment Features : 0:732 : Assigning temp directory to file store "8d52507b-a959-4248-82c3-623d1b7afd2f (Image Segment Features 0:732: S:\Knime\knime_tgmcherry 9xz_s90559\knime_fs-Image_Segment_Features_0_732-90611)"
2017-05-10 15:21:26	420 : WARN : KNIME-Worker-125 : IntervalFeatureSetNodeModel : Image Segment Features : 0:733 : The dimensions of Labeling and Image in Row Z:\VAST_Stefan\tgmcherry\DCA 11052017 Plate 1\2017_05_10_09_36_33--DCA 11052017 P1001\Sequence\AF 01_003--L01.tif are not compatible. Dimensions of labeling are virtually adjusted to match size.
2017-05-10 15:21:26	422 : WARN : KNIME-Worker-129 : IntervalFeatureSetNodeModel : Image Segment Features : 0:732 : The dimensions of Labeling and Image in Row Z:\VAST_Stefan\tgmcherry\DCA 11052017 Plate 1\2017_05_10_09_36_33--DCA 11052017 P1001\Sequence\AF 01_003--L01.tif are not compatible. Dimensions of labeling are virtually adjusted to match size.
2017-05-10 15:21:26	559 : DEBUG : KNIME-Worker-129 : ImgPlusCellFactory : Image Segment Features : 0:732 : New file created. Last file has approx. 0.0MB.
2017-05-10 15:21:26	566 : WARN : KNIME-Worker-129 : IntervalFeatureSetNodeModel : Image Segment Features : 0:732 : The dimensions of Labeling and Image in Row Z:\VAST_Stefan\tgmcherry\DCA 11052017 Plate 1\2017_05_10_09_36_33--DCA 11052017 P1001\Sequence\Exp400 03 01 01_002--L02--Z04.tif are not compatible. Dimensions of labeling are virtually adjusted to match size.
2017-05-10 15:21:26	599 : DEBUG : KNIME-Worker-125 : ImgPlusCellFactory : Image Segment Features : 0:733 : New file created. Last file has approx. 0.0MB.
2017-05-10 15:21:26	605 : WARN : KNIME-Worker-125 : IntervalFeatureSetNodeModel : Image Segment Features : 0:733 : The dimensions of Labeling and Image in Row Z:\VAST_Stefan\tgmcherry\DCA 11052017 Plate 1\2017_05_10_09_36_33--DCA 11052017 P1001\Sequence\Exp400 03 01 01_002--L02--Z04.tif are not compatible. Dimensions of labeling are virtually adjusted to match size.
2017-05-10 15:21:26	793 : DEBUG : KNIME-Worker-129 : ImgPlusCellFactory : Image Segment Features : 0:732 : New file created. Last file has approx. 0.0MB.
2017-05-10 15:21:26	797 : WARN : KNIME-Worker-129 : IntervalFeatureSetNodeModel : Image Segment Features : 0:732 : The dimensions of Labeling and Image in Row Z:\VAST_Stefan\tgmcherry\DCA 11052017 Plate 1\2017_05_10_09_36_33--DCA 11052017 P1001\Sequence\Exp400 03 01 01_002--L03--Z04.tif are not compatible. Dimensions of labeling are virtually adjusted to match size.
2017-05-10 15:21:26	869 : DEBUG : KNIME-Worker-125 : ImgPlusCellFactory : Image Segment Features : 0:733 : New file created. Last file has approx. 0.0MB.
2017-05-10 15:21:26	874 : WARN : KNIME-Worker-125 : IntervalFeatureSetNodeModel : Image Segment Features : 0:733 : The dimensions of Labeling and Image in Row Z:\VAST_Stefan\tgmcherry\DCA 11052017 Plate 1\2017_05_10_09_36_33--DCA 11052017 P1001\Sequence\Exp400 03 01 01_002--L03--Z04.tif are not compatible. Dimensions of labeling are virtually adjusted to match size.
2017-05-10 15:21:27	046 : DEBUG : KNIME-Worker-129 : ImgPlusCellFactory : Image Segment Features : 0:732 : New file created. Last file has approx. 0.0MB.
2017-05-10 15:21:27	051 : WARN : KNIME-Worker-129 : IntervalFeatureSetNodeModel : Image Segment Features : 0:732 : The dimensions of Labeling and Image in Row Z:\VAST_Stefan\tgmcherry\DCA 11052017 Plate 1\2017_05_10_09_36_33--DCA 11052017 P1001\Sequence\AF 01_003--L04.tif are not compatible. Dimensions of labeling are virtually adjusted to match size.
2017-05-10 15:21:27	131 : DEBUG : KNIME-Worker-125 : ImgPlusCellFactory : Image Segment Features : 0:733 : New file created. Last file has approx. 0.0MB.
2017-05-10 15:21:27	136 : WARN : KNIME-Worker-125 : IntervalFeatureSetNodeModel : Image Segment Features : 0:733 : The dimensions of Labeling and Image in Row Z:\VAST_Stefan\tgmcherry\DCA 11052017 Plate 1\2017_05_10_09_36_33--DCA 11052017 P1001\Sequence\AF 01_003--L04.tif are not compatible. Dimensions of labeling are virtually adjusted to match size.
2017-05-10 15:21:27	239 : DEBUG : KNIME-Worker-129 : ImgPlusCellFactory : Image Segment Features : 0:732 : New file created. Last file has approx. 0.0MB.
2017-05-10 15:21:27	244 : WARN : KNIME-Worker-129 : IntervalFeatureSetNodeModel : Image Segment Features : 0:732 : The dimensions of Labeling and Image in Row Z:\VAST_Stefan\tgmcherry\DCA 11052017 Plate 1\2017_05_10_09_36_33--DCA 11052017 P1001\Sequence\Exp400 03 01 01_002--L05--Z04.tif are not compatible. Dimensions of labeling are virtually adjusted to match size.
2017-05-10 15:21:27	349 : DEBUG : KNIME-Worker-125 : ImgPlusCellFactory : Image Segment Features : 0:733 : New file created. Last file has approx. 0.0MB.
2017-05-10 15:21:27	355 : WARN : KNIME-Worker-125 : IntervalFeatureSetNodeModel : Image Segment Features : 0:733 : The dimensions of Labeling and Image in Row Z:\VAST_Stefan\tgmcherry\DCA 11052017 Plate 1\2017_05_10_09_36_33--DCA 11052017 P1001\Sequence\Exp400 03 01 01_002--L05--Z04.tif are not compatible. Dimensions of labeling are virtually adjusted to match size.
2017-05-10 15:21:27	449 : DEBUG : KNIME-Worker-129 : ImgPlusCellFactory : Image Segment Features : 0:732 : New file created. Last file has approx. 0.0MB.
2017-05-10 15:21:27	454 : WARN : KNIME-Worker-129 : IntervalFeatureSetNodeModel : Image Segment Features : 0:732 : The dimensions of Labeling and Image in Row Z:\VAST_Stefan\tgmcherry\DCA 11052017 Plate 1\2017_05_10_09_36_33--DCA 11052017 P1001\Sequence\AF 01_003--L06.tif are not compatible. Dimensions of labeling are virtually adjusted to match size.
2017-05-10 15:21:27	605 : DEBUG : KNIME-Worker-125 : ImgPlusCellFactory : Image Segment Features : 0:733 : New file created. Last file has approx. 0.0MB.
2017-05-10 15:21:27	610 : WARN : KNIME-Worker-125 : IntervalFeatureSetNodeModel : Image Segment Features : 0:733 : The dimensions of Labeling and Image in Row Z:\VAST_Stefan\tgmcherry\DCA 11052017 Plate 1\2017_05_10_09_36_33--DCA 11052017 P1001\Sequence\AF 01_003--L06.tif are not compatible. Dimensions of labeling are virtually adjusted to match size.
2017-05-10 15:21:27	711 : DEBUG : KNIME-Worker-129 : ImgPlusCellFactory : Image Segment Features : 0:732 : New file created. Last file has approx. 0.0MB.
2017-05-10 15:21:27	715 : WARN : KNIME-Worker-129 : IntervalFeatureSetNodeModel : Image Segment Features : 0:732 : The dimensions of Labeling and Image in Row Z:\VAST_Stefan\tgmcherry\DCA 11052017 Plate 1\2017_05_10_09_36_33--DCA 11052017 P1001\Sequence\AF 01_003--L07.tif are not compatible. Dimensions of labeling are virtually adjusted to match size.
2017-05-10 15:21:27	841 : DEBUG : KNIME-Worker-125 : ImgPlusCellFactory : Image Segment Features : 0:733 : New file created. Last file has approx. 0.0MB.
2017-05-10 15:21:27	846 : WARN : KNIME-Worker-125 : IntervalFeatureSetNodeModel : Image Segment Features : 0:733 : The dimensions of Labeling and Image in Row Z:\VAST_Stefan\tgmcherry\DCA 11052017 Plate 1\2017_05_10_09_36_33--DCA 11052017 P1001\Sequence\AF 01_003--L07.tif are not compatible. Dimensions of labeling are virtually adjusted to match size.
2017-05-10 15:21:27	955 : DEBUG : KNIME-Worker-129 : ImgPlusCellFactory : Image Segment Features : 0:732 : New file created. Last file has approx. 0.0MB.
2017-05-10 15:21:27	960 : WARN : KNIME-Worker-129 : IntervalFeatureSetNodeModel : Image Segment Features : 0:732 : The dimensions of Labeling and Image in Row Z:\VAST_Stefan\tgmcherry\DCA 11052017 Plate 1\2017_05_10_09_36_33--DCA 11052017 P1001\Sequence\AF 01_003--L08.tif are not compatible. Dimensions of labeling are virtually adjusted to match size.
2017-05-10 15:21:28	054 : DEBUG : KNIME-Worker-125 : ImgPlusCellFactory : Image Segment Features : 0:733 : New file created. Last file has approx. 0.0MB.
2017-05-10 15:21:28	059 : WARN : KNIME-Worker-125 : IntervalFeatureSetNodeModel : Image Segment Features : 0:733 : The dimensions of Labeling and Image in Row Z:\VAST_Stefan\tgmcherry\DCA 11052017 Plate 1\2017_05_10_09_36_33--DCA 11052017 P1001\Sequence\AF 01_003--L08.tif are not compatible. Dimensions of labeling are virtually adjusted to match size.
2017-05-10 15:21:28	207 : DEBUG : KNIME-Worker-129 : ImgPlusCellFactory : Image Segment Features : 0:732 : New file created. Last file has approx. 0.0MB.
2017-05-10 15:21:28	212 : WARN : KNIME-Worker-129 : IntervalFeatureSetNodeModel : Image Segment Features : 0:732 : The dimensions of Labeling and Image in Row Z:\VAST_Stefan\tgmcherry\DCA 11052017 Plate 1\2017_05_10_09_36_33--DCA 11052017 P1001\Sequence\AF 01_003--L11.tif are not compatible. Dimensions of labeling are virtually adjusted to match size.
2017-05-10 15:21:28	341 : DEBUG : KNIME-Worker-125 : ImgPlusCellFactory : Image Segment Features : 0:733 : New file created. Last file has approx. 0.0MB.
2017-05-10 15:21:28	346 : WARN : KNIME-Worker-125 : IntervalFeatureSetNodeModel : Image Segment Features : 0:733 : The dimensions of Labeling and Image in Row Z:\VAST_Stefan\tgmcherry\DCA 11052017 Plate 1\2017_05_10_09_36_33--DCA 11052017 P1001\Sequence\AF 01_003--L11.tif are not compatible. Dimensions of labeling are virtually adjusted to match size.
2017-05-10 15:21:28	468 : DEBUG : KNIME-Worker-129 : ImgPlusCellFactory : Image Segment Features : 0:732 : New file created. Last file has approx. 0.0MB.
2017-05-10 15:21:28	475 : WARN : KNIME-Worker-129 : IntervalFeatureSetNodeModel : Image Segment Features : 0:732 : The dimensions of Labeling and Image in Row Z:\VAST_Stefan\tgmcherry\DCA 11052017 Plate 1\2017_05_10_09_36_33--DCA 11052017 P1001\Sequence\AF 01_003--L13.tif are not compatible. Dimensions of labeling are virtually adjusted to match size.
2017-05-10 15:21:28	592 : DEBUG : KNIME-Worker-125 : ImgPlusCellFactory : Image Segment Features : 0:733 : New file created. Last file has approx. 0.0MB.
2017-05-10 15:21:28	597 : WARN : KNIME-Worker-125 : IntervalFeatureSetNodeModel : Image Segment Features : 0:733 : The dimensions of Labeling and Image in Row Z:\VAST_Stefan\tgmcherry\DCA 11052017 Plate 1\2017_05_10_09_36_33--DCA 11052017 P1001\Sequence\AF 01_003--L13.tif are not compatible. Dimensions of labeling are virtually adjusted to match size.
2017-05-10 15:21:28	771 : DEBUG : KNIME-Worker-129 : ImgPlusCellFactory : Image Segment Features : 0:732 : New file created. Last file has approx. 0.0MB.
2017-05-10 15:21:28	776 : WARN : KNIME-Worker-129 : IntervalFeatureSetNodeModel : Image Segment Features : 0:732 : The dimensions of Labeling and Image in Row Z:\VAST_Stefan\tgmcherry\DCA 11052017 Plate 1\2017_05_10_09_36_33--DCA 11052017 P1001\Sequence\AF 01_003--L14.tif are not compatible. Dimensions of labeling are virtually adjusted to match size.
2017-05-10 15:21:28	856 : DEBUG : KNIME-Worker-125 : ImgPlusCellFactory : Image Segment Features : 0:733 : New file created. Last file has approx. 0.0MB.
2017-05-10 15:21:28	861 : WARN : KNIME-Worker-125 : IntervalFeatureSetNodeModel : Image Segment Features : 0:733 : The dimensions of Labeling and Image in Row Z:\VAST_Stefan\tgmcherry\DCA 11052017 Plate 1\2017_05_10_09_36_33--DCA 11052017 P1001\Sequence\AF 01_003--L14.tif are not compatible. Dimensions of labeling are virtually adjusted to match size.
2017-05-10 15:21:29	089 : DEBUG : KNIME-Worker-129 : ImgPlusCellFactory : Image Segment Features : 0:732 : New file created. Last file has approx. 0.0MB.
2017-05-10 15:21:29	095 : WARN : KNIME-Worker-129 : IntervalFeatureSetNodeModel : Image Segment Features : 0:732 : The dimensions of Labeling and Image in Row Z:\VAST_Stefan\tgmcherry\DCA 11052017 Plate 1\2017_05_10_09_36_33--DCA 11052017 P1001\Sequence\AF 01_003--L17.tif are not compatible. Dimensions of labeling are virtually adjusted to match size.
2017-05-10 15:21:29	141 : DEBUG : KNIME-Worker-125 : ImgPlusCellFactory : Image Segment Features : 0:733 : New file created. Last file has approx. 0.0MB.
2017-05-10 15:21:29	148 : WARN : KNIME-Worker-125 : IntervalFeatureSetNodeModel : Image Segment Features : 0:733 : The dimensions of Labeling and Image in Row Z:\VAST_Stefan\tgmcherry\DCA 11052017 Plate 1\2017_05_10_09_36_33--DCA 11052017 P1001\Sequence\AF 01_003--L17.tif are not compatible. Dimensions of labeling are virtually adjusted to match size.
NodeContainerEditPart : : : R View (Table) 0:77 (UNCONFIGURED_MARKEDFOREXEC)
2017-05-10 15:21:29	341 : DEBUG : KNIME-Worker-129 : ImgPlusCellFactory : Image Segment Features : 0:732 : New file created. Last file has approx. 0.0MB.
2017-05-10 15:21:29	347 : WARN : KNIME-Worker-129 : IntervalFeatureSetNodeModel : Image Segment Features : 0:732 : The dimensions of Labeling and Image in Row Z:\VAST_Stefan\tgmcherry\DCA 11052017 Plate 1\2017_05_10_09_36_33--DCA 11052017 P1001\Sequence\AF 01_003--L18.tif are not compatible. Dimensions of labeling are virtually adjusted to match size.
2017-05-10 15:21:29	453 : DEBUG : KNIME-Worker-125 : ImgPlusCellFactory : Image Segment Features : 0:733 : New file created. Last file has approx. 0.0MB.
2017-05-10 15:21:29	459 : WARN : KNIME-Worker-125 : IntervalFeatureSetNodeModel : Image Segment Features : 0:733 : The dimensions of Labeling and Image in Row Z:\VAST_Stefan\tgmcherry\DCA 11052017 Plate 1\2017_05_10_09_36_33--DCA 11052017 P1001\Sequence\AF 01_003--L18.tif are not compatible. Dimensions of labeling are virtually adjusted to match size.
2017-05-10 15:21:29	545 : DEBUG : KNIME-Worker-129 : ImgPlusCellFactory : Image Segment Features : 0:732 : New file created. Last file has approx. 0.0MB.
2017-05-10 15:21:29	551 : WARN : KNIME-Worker-129 : IntervalFeatureSetNodeModel : Image Segment Features : 0:732 : The dimensions of Labeling and Image in Row Z:\VAST_Stefan\tgmcherry\DCA 11052017 Plate 1\2017_05_10_09_36_33--DCA 11052017 P1001\Sequence\AF 01_003--L20.tif are not compatible. Dimensions of labeling are virtually adjusted to match size.
2017-05-10 15:21:29	697 : DEBUG : KNIME-Worker-125 : ImgPlusCellFactory : Image Segment Features : 0:733 : New file created. Last file has approx. 0.0MB.
2017-05-10 15:21:29	702 : WARN : KNIME-Worker-125 : IntervalFeatureSetNodeModel : Image Segment Features : 0:733 : The dimensions of Labeling and Image in Row Z:\VAST_Stefan\tgmcherry\DCA 11052017 Plate 1\2017_05_10_09_36_33--DCA 11052017 P1001\Sequence\AF 01_003--L20.tif are not compatible. Dimensions of labeling are virtually adjusted to match size.
2017-05-10 15:21:29	781 : DEBUG : KNIME-Worker-129 : ImgPlusCellFactory : Image Segment Features : 0:732 : New file created. Last file has approx. 0.0MB.
2017-05-10 15:21:29	787 : WARN : KNIME-Worker-129 : IntervalFeatureSetNodeModel : Image Segment Features : 0:732 : The dimensions of Labeling and Image in Row Z:\VAST_Stefan\tgmcherry\DCA 11052017 Plate 1\2017_05_10_09_36_33--DCA 11052017 P1001\Sequence\AF 01_003--L21.tif are not compatible. Dimensions of labeling are virtually adjusted to match size.
2017-05-10 15:21:29	847 : DEBUG : KNIME-Worker-125 : ImgPlusCellFactory : Image Segment Features : 0:733 : New file created. Last file has approx. 0.0MB.
2017-05-10 15:21:29	852 : WARN : KNIME-Worker-125 : IntervalFeatureSetNodeModel : Image Segment Features : 0:733 : The dimensions of Labeling and Image in Row Z:\VAST_Stefan\tgmcherry\DCA 11052017 Plate 1\2017_05_10_09_36_33--DCA 11052017 P1001\Sequence\AF 01_003--L21.tif are not compatible. Dimensions of labeling are virtually adjusted to match size.
2017-05-10 15:21:30	084 : DEBUG : KNIME-Worker-129 : ImgPlusCellFactory : Image Segment Features : 0:732 : New file created. Last file has approx. 0.0MB.
2017-05-10 15:21:30	090 : WARN : KNIME-Worker-129 : IntervalFeatureSetNodeModel : Image Segment Features : 0:732 : The dimensions of Labeling and Image in Row Z:\VAST_Stefan\tgmcherry\DCA 11052017 Plate 1\2017_05_10_09_36_33--DCA 11052017 P1001\Sequence\Exp400 03 01 01_002--L22--Z03.tif are not compatible. Dimensions of labeling are virtually adjusted to match size.
2017-05-10 15:21:30	094 : DEBUG : KNIME-Worker-125 : ImgPlusCellFactory : Image Segment Features : 0:733 : New file created. Last file has approx. 0.0MB.
2017-05-10 15:21:30	098 : WARN : KNIME-Worker-125 : IntervalFeatureSetNodeModel : Image Segment Features : 0:733 : The dimensions of Labeling and Image in Row Z:\VAST_Stefan\tgmcherry\DCA 11052017 Plate 1\2017_05_10_09_36_33--DCA 11052017 P1001\Sequence\Exp400 03 01 01_002--L22--Z03.tif are not compatible. Dimensions of labeling are virtually adjusted to match size.
2017-05-10 15:21:30	320 : DEBUG : KNIME-Worker-129 : ImgPlusCellFactory : Image Segment Features : 0:732 : New file created. Last file has approx. 0.0MB.
2017-05-10 15:21:30	325 : DEBUG : KNIME-Worker-125 : ImgPlusCellFactory : Image Segment Features : 0:733 : New file created. Last file has approx. 0.0MB.
2017-05-10 15:21:30	327 : WARN : KNIME-Worker-129 : IntervalFeatureSetNodeModel : Image Segment Features : 0:732 : The dimensions of Labeling and Image in Row Z:\VAST_Stefan\tgmcherry\DCA 11052017 Plate 1\2017_05_10_09_36_33--DCA 11052017 P1001\Sequence\AF 01_003--L24.tif are not compatible. Dimensions of labeling are virtually adjusted to match size.
2017-05-10 15:21:30	330 : WARN : KNIME-Worker-125 : IntervalFeatureSetNodeModel : Image Segment Features : 0:733 : The dimensions of Labeling and Image in Row Z:\VAST_Stefan\tgmcherry\DCA 11052017 Plate 1\2017_05_10_09_36_33--DCA 11052017 P1001\Sequence\AF 01_003--L24.tif are not compatible. Dimensions of labeling are virtually adjusted to match size.
2017-05-10 15:21:30	593 : DEBUG : KNIME-Worker-129 : ImgPlusCellFactory : Image Segment Features : 0:732 : New file created. Last file has approx. 0.0MB.
2017-05-10 15:21:30	600 : WARN : KNIME-Worker-129 : IntervalFeatureSetNodeModel : Image Segment Features : 0:732 : The dimensions of Labeling and Image in Row Z:\VAST_Stefan\tgmcherry\DCA 11052017 Plate 1\2017_05_10_09_36_33--DCA 11052017 P1001\Sequence\AF 01_003--L25.tif are not compatible. Dimensions of labeling are virtually adjusted to match size.
2017-05-10 15:21:30	616 : DEBUG : KNIME-Worker-125 : ImgPlusCellFactory : Image Segment Features : 0:733 : New file created. Last file has approx. 0.0MB.
2017-05-10 15:21:30	623 : WARN : KNIME-Worker-125 : IntervalFeatureSetNodeModel : Image Segment Features : 0:733 : The dimensions of Labeling and Image in Row Z:\VAST_Stefan\tgmcherry\DCA 11052017 Plate 1\2017_05_10_09_36_33--DCA 11052017 P1001\Sequence\AF 01_003--L25.tif are not compatible. Dimensions of labeling are virtually adjusted to match size.
2017-05-10 15:21:30	723 : DEBUG : KNIME-Worker-129 : ImgPlusCellFactory : Image Segment Features : 0:732 : New file created. Last file has approx. 0.0MB.
2017-05-10 15:21:30	728 : WARN : KNIME-Worker-129 : IntervalFeatureSetNodeModel : Image Segment Features : 0:732 : The dimensions of Labeling and Image in Row Z:\VAST_Stefan\tgmcherry\DCA 11052017 Plate 1\2017_05_10_09_36_33--DCA 11052017 P1001\Sequence\AF 01_003--L26.tif are not compatible. Dimensions of labeling are virtually adjusted to match size.
2017-05-10 15:21:30	826 : DEBUG : KNIME-Worker-125 : ImgPlusCellFactory : Image Segment Features : 0:733 : New file created. Last file has approx. 0.0MB.
2017-05-10 15:21:30	831 : WARN : KNIME-Worker-125 : IntervalFeatureSetNodeModel : Image Segment Features : 0:733 : The dimensions of Labeling and Image in Row Z:\VAST_Stefan\tgmcherry\DCA 11052017 Plate 1\2017_05_10_09_36_33--DCA 11052017 P1001\Sequence\AF 01_003--L26.tif are not compatible. Dimensions of labeling are virtually adjusted to match size.
2017-05-10 15:21:30	920 : DEBUG : KNIME-Worker-129 : ImgPlusCellFactory : Image Segment Features : 0:732 : New file created. Last file has approx. 0.0MB.
2017-05-10 15:21:30	925 : WARN : KNIME-Worker-129 : IntervalFeatureSetNodeModel : Image Segment Features : 0:732 : The dimensions of Labeling and Image in Row Z:\VAST_Stefan\tgmcherry\DCA 11052017 Plate 1\2017_05_10_09_36_33--DCA 11052017 P1001\Sequence\Exp400 03 01 01_002--L27--Z04.tif are not compatible. Dimensions of labeling are virtually adjusted to match size.
2017-05-10 15:21:31	047 : DEBUG : KNIME-Worker-129 : ImgPlusCellFactory : Image Segment Features : 0:732 : New file created. Last file has approx. 0.0MB.
2017-05-10 15:21:31	053 : WARN : KNIME-Worker-129 : IntervalFeatureSetNodeModel : Image Segment Features : 0:732 : The dimensions of Labeling and Image in Row Z:\VAST_Stefan\tgmcherry\DCA 11052017 Plate 1\2017_05_10_09_36_33--DCA 11052017 P1001\Sequence\AF 01_003--L28.tif are not compatible. Dimensions of labeling are virtually adjusted to match size.
2017-05-10 15:21:31	090 : DEBUG : KNIME-Worker-125 : ImgPlusCellFactory : Image Segment Features : 0:733 : New file created. Last file has approx. 0.0MB.
2017-05-10 15:21:31	095 : WARN : KNIME-Worker-125 : IntervalFeatureSetNodeModel : Image Segment Features : 0:733 : The dimensions of Labeling and Image in Row Z:\VAST_Stefan\tgmcherry\DCA 11052017 Plate 1\2017_05_10_09_36_33--DCA 11052017 P1001\Sequence\Exp400 03 01 01_002--L27--Z04.tif are not compatible. Dimensions of labeling are virtually adjusted to match size.
2017-05-10 15:21:31	238 : DEBUG : AWT-EventQueue-0 : Buffer : Morphological Labeling Operations : 0:30 : Opening input stream on file "S:\Knime\knime_tgmcherry 9xz_s90559\knime_container_20170510_2226812786850816060.bin.gz"	4 open streams
2017-05-10 15:21:31	278 : DEBUG : KNIME-Worker-129 : ImgPlusCellFactory : Image Segment Features : 0:732 : New file created. Last file has approx. 0.0MB.
2017-05-10 15:21:31	282 : WARN : KNIME-Worker-129 : IntervalFeatureSetNodeModel : Image Segment Features : 0:732 : The dimensions of Labeling and Image in Row Z:\VAST_Stefan\tgmcherry\DCA 11052017 Plate 1\2017_05_10_09_36_33--DCA 11052017 P1001\Sequence\AF 01_003--L29.tif are not compatible. Dimensions of labeling are virtually adjusted to match size.
2017-05-10 15:21:31	333 : DEBUG : KNIME-Worker-125 : ImgPlusCellFactory : Image Segment Features : 0:733 : New file created. Last file has approx. 0.0MB.
2017-05-10 15:21:31	338 : WARN : KNIME-Worker-125 : IntervalFeatureSetNodeModel : Image Segment Features : 0:733 : The dimensions of Labeling and Image in Row Z:\VAST_Stefan\tgmcherry\DCA 11052017 Plate 1\2017_05_10_09_36_33--DCA 11052017 P1001\Sequence\AF 01_003--L28.tif are not compatible. Dimensions of labeling are virtually adjusted to match size.
2017-05-10 15:21:31	531 : DEBUG : KNIME-Worker-129 : ImgPlusCellFactory : Image Segment Features : 0:732 : New file created. Last file has approx. 0.0MB.
2017-05-10 15:21:31	537 : WARN : KNIME-Worker-129 : IntervalFeatureSetNodeModel : Image Segment Features : 0:732 : The dimensions of Labeling and Image in Row Z:\VAST_Stefan\tgmcherry\DCA 11052017 Plate 1\2017_05_10_09_36_33--DCA 11052017 P1001\Sequence\Exp400 03 01 01_002--L30--Z04.tif are not compatible. Dimensions of labeling are virtually adjusted to match size.
2017-05-10 15:21:31	638 : DEBUG : KNIME-Worker-125 : ImgPlusCellFactory : Image Segment Features : 0:733 : New file created. Last file has approx. 0.0MB.
2017-05-10 15:21:31	643 : WARN : KNIME-Worker-125 : IntervalFeatureSetNodeModel : Image Segment Features : 0:733 : The dimensions of Labeling and Image in Row Z:\VAST_Stefan\tgmcherry\DCA 11052017 Plate 1\2017_05_10_09_36_33--DCA 11052017 P1001\Sequence\AF 01_003--L29.tif are not compatible. Dimensions of labeling are virtually adjusted to match size.
2017-05-10 15:21:31	752 : DEBUG : KNIME-Worker-129 : ImgPlusCellFactory : Image Segment Features : 0:732 : New file created. Last file has approx. 0.0MB.
2017-05-10 15:21:31	757 : WARN : KNIME-Worker-129 : IntervalFeatureSetNodeModel : Image Segment Features : 0:732 : The dimensions of Labeling and Image in Row Z:\VAST_Stefan\tgmcherry\DCA 11052017 Plate 1\2017_05_10_09_36_33--DCA 11052017 P1001\Sequence\Exp400 03 01 01_002--L33--Z03.tif are not compatible. Dimensions of labeling are virtually adjusted to match size.
2017-05-10 15:21:31	889 : DEBUG : KNIME-Worker-125 : ImgPlusCellFactory : Image Segment Features : 0:733 : New file created. Last file has approx. 0.0MB.
2017-05-10 15:21:31	894 : WARN : KNIME-Worker-125 : IntervalFeatureSetNodeModel : Image Segment Features : 0:733 : The dimensions of Labeling and Image in Row Z:\VAST_Stefan\tgmcherry\DCA 11052017 Plate 1\2017_05_10_09_36_33--DCA 11052017 P1001\Sequence\Exp400 03 01 01_002--L30--Z04.tif are not compatible. Dimensions of labeling are virtually adjusted to match size.
2017-05-10 15:21:32	015 : DEBUG : KNIME-Worker-129 : ImgPlusCellFactory : Image Segment Features : 0:732 : New file created. Last file has approx. 0.0MB.
2017-05-10 15:21:32	020 : WARN : KNIME-Worker-129 : IntervalFeatureSetNodeModel : Image Segment Features : 0:732 : The dimensions of Labeling and Image in Row Z:\VAST_Stefan\tgmcherry\DCA 11052017 Plate 1\2017_05_10_09_36_33--DCA 11052017 P1001\Sequence\AF 01_003--L34.tif are not compatible. Dimensions of labeling are virtually adjusted to match size.
2017-05-10 15:21:32	103 : DEBUG : KNIME-Worker-125 : ImgPlusCellFactory : Image Segment Features : 0:733 : New file created. Last file has approx. 0.0MB.
2017-05-10 15:21:32	107 : WARN : KNIME-Worker-125 : IntervalFeatureSetNodeModel : Image Segment Features : 0:733 : The dimensions of Labeling and Image in Row Z:\VAST_Stefan\tgmcherry\DCA 11052017 Plate 1\2017_05_10_09_36_33--DCA 11052017 P1001\Sequence\Exp400 03 01 01_002--L33--Z03.tif are not compatible. Dimensions of labeling are virtually adjusted to match size.
2017-05-10 15:21:32	153 : DEBUG : KNIME-Worker-129 : ImgPlusCellFactory : Image Segment Features : 0:732 : New file created. Last file has approx. 0.0MB.
2017-05-10 15:21:32	159 : WARN : KNIME-Worker-129 : IntervalFeatureSetNodeModel : Image Segment Features : 0:732 : The dimensions of Labeling and Image in Row Z:\VAST_Stefan\tgmcherry\DCA 11052017 Plate 1\2017_05_10_09_36_33--DCA 11052017 P1001\Sequence\AF 01_003--L35.tif are not compatible. Dimensions of labeling are virtually adjusted to match size.
2017-05-10 15:21:32	245 : DEBUG : KNIME-Worker-125 : ImgPlusCellFactory : Image Segment Features : 0:733 : New file created. Last file has approx. 0.0MB.
2017-05-10 15:21:32	250 : WARN : KNIME-Worker-125 : IntervalFeatureSetNodeModel : Image Segment Features : 0:733 : The dimensions of Labeling and Image in Row Z:\VAST_Stefan\tgmcherry\DCA 11052017 Plate 1\2017_05_10_09_36_33--DCA 11052017 P1001\Sequence\AF 01_003--L34.tif are not compatible. Dimensions of labeling are virtually adjusted to match size.
2017-05-10 15:21:32	411 : DEBUG : KNIME-Worker-129 : ImgPlusCellFactory : Image Segment Features : 0:732 : New file created. Last file has approx. 0.0MB.
2017-05-10 15:21:32	415 : WARN : KNIME-Worker-129 : IntervalFeatureSetNodeModel : Image Segment Features : 0:732 : The dimensions of Labeling and Image in Row Z:\VAST_Stefan\tgmcherry\DCA 11052017 Plate 1\2017_05_10_09_36_33--DCA 11052017 P1001\Sequence\AF 01_003--L36.tif are not compatible. Dimensions of labeling are virtually adjusted to match size.
2017-05-10 15:21:32	432 : DEBUG : KNIME-Worker-125 : ImgPlusCellFactory : Image Segment Features : 0:733 : New file created. Last file has approx. 0.0MB.
2017-05-10 15:21:32	436 : WARN : KNIME-Worker-125 : IntervalFeatureSetNodeModel : Image Segment Features : 0:733 : The dimensions of Labeling and Image in Row Z:\VAST_Stefan\tgmcherry\DCA 11052017 Plate 1\2017_05_10_09_36_33--DCA 11052017 P1001\Sequence\AF 01_003--L35.tif are not compatible. Dimensions of labeling are virtually adjusted to match size.
2017-05-10 15:21:32	587 : DEBUG : KNIME-Worker-129 : ImgPlusCellFactory : Image Segment Features : 0:732 : New file created. Last file has approx. 0.0MB.
2017-05-10 15:21:32	593 : WARN : KNIME-Worker-129 : IntervalFeatureSetNodeModel : Image Segment Features : 0:732 : The dimensions of Labeling and Image in Row Z:\VAST_Stefan\tgmcherry\DCA 11052017 Plate 1\2017_05_10_09_36_33--DCA 11052017 P1001\Sequence\AF 01_003--L37.tif are not compatible. Dimensions of labeling are virtually adjusted to match size.
2017-05-10 15:21:32	726 : DEBUG : KNIME-Worker-125 : ImgPlusCellFactory : Image Segment Features : 0:733 : New file created. Last file has approx. 0.0MB.
2017-05-10 15:21:32	732 : WARN : KNIME-Worker-125 : IntervalFeatureSetNodeModel : Image Segment Features : 0:733 : The dimensions of Labeling and Image in Row Z:\VAST_Stefan\tgmcherry\DCA 11052017 Plate 1\2017_05_10_09_36_33--DCA 11052017 P1001\Sequence\AF 01_003--L36.tif are not compatible. Dimensions of labeling are virtually adjusted to match size.
2017-05-10 15:21:32	864 : DEBUG : KNIME-Worker-129 : ImgPlusCellFactory : Image Segment Features : 0:732 : New file created. Last file has approx. 0.0MB.
2017-05-10 15:21:32	869 : WARN : KNIME-Worker-129 : IntervalFeatureSetNodeModel : Image Segment Features : 0:732 : The dimensions of Labeling and Image in Row Z:\VAST_Stefan\tgmcherry\DCA 11052017 Plate 1\2017_05_10_09_36_33--DCA 11052017 P1001\Sequence\Exp400 03 01 01_002--L38--Z03.tif are not compatible. Dimensions of labeling are virtually adjusted to match size.
2017-05-10 15:21:32	905 : DEBUG : KNIME-Worker-125 : ImgPlusCellFactory : Image Segment Features : 0:733 : New file created. Last file has approx. 0.0MB.
2017-05-10 15:21:32	910 : WARN : KNIME-Worker-125 : IntervalFeatureSetNodeModel : Image Segment Features : 0:733 : The dimensions of Labeling and Image in Row Z:\VAST_Stefan\tgmcherry\DCA 11052017 Plate 1\2017_05_10_09_36_33--DCA 11052017 P1001\Sequence\AF 01_003--L37.tif are not compatible. Dimensions of labeling are virtually adjusted to match size.
2017-05-10 15:21:33	126 : DEBUG : KNIME-Worker-129 : ImgPlusCellFactory : Image Segment Features : 0:732 : New file created. Last file has approx. 0.0MB.
2017-05-10 15:21:33	131 : WARN : KNIME-Worker-129 : IntervalFeatureSetNodeModel : Image Segment Features : 0:732 : The dimensions of Labeling and Image in Row Z:\VAST_Stefan\tgmcherry\DCA 11052017 Plate 1\2017_05_10_09_36_33--DCA 11052017 P1001\Sequence\Exp400 03 01 01_002--L39--Z04.tif are not compatible. Dimensions of labeling are virtually adjusted to match size.
2017-05-10 15:21:33	216 : DEBUG : KNIME-Worker-125 : ImgPlusCellFactory : Image Segment Features : 0:733 : New file created. Last file has approx. 0.0MB.
2017-05-10 15:21:33	221 : WARN : KNIME-Worker-125 : IntervalFeatureSetNodeModel : Image Segment Features : 0:733 : The dimensions of Labeling and Image in Row Z:\VAST_Stefan\tgmcherry\DCA 11052017 Plate 1\2017_05_10_09_36_33--DCA 11052017 P1001\Sequence\Exp400 03 01 01_002--L38--Z03.tif are not compatible. Dimensions of labeling are virtually adjusted to match size.
2017-05-10 15:21:33	386 : DEBUG : KNIME-Worker-129 : ImgPlusCellFactory : Image Segment Features : 0:732 : New file created. Last file has approx. 0.0MB.
2017-05-10 15:21:33	391 : WARN : KNIME-Worker-129 : IntervalFeatureSetNodeModel : Image Segment Features : 0:732 : The dimensions of Labeling and Image in Row Z:\VAST_Stefan\tgmcherry\DCA 11052017 Plate 1\2017_05_10_09_36_33--DCA 11052017 P1001\Sequence\Exp400 03 01 01_002--L40--Z04.tif are not compatible. Dimensions of labeling are virtually adjusted to match size.
2017-05-10 15:21:33	422 : DEBUG : KNIME-Worker-125 : ImgPlusCellFactory : Image Segment Features : 0:733 : New file created. Last file has approx. 0.0MB.
2017-05-10 15:21:33	427 : WARN : KNIME-Worker-125 : IntervalFeatureSetNodeModel : Image Segment Features : 0:733 : The dimensions of Labeling and Image in Row Z:\VAST_Stefan\tgmcherry\DCA 11052017 Plate 1\2017_05_10_09_36_33--DCA 11052017 P1001\Sequence\Exp400 03 01 01_002--L39--Z04.tif are not compatible. Dimensions of labeling are virtually adjusted to match size.
2017-05-10 15:21:33	661 : WARN : KNIME-Worker-129 : IntervalFeatureSetNodeModel : Image Segment Features : 0:732 : The dimensions of Labeling and Image in Row Z:\VAST_Stefan\tgmcherry\DCA 11052017 Plate 1\2017_05_10_09_36_33--DCA 11052017 P1001\Sequence\AF 01_003--L41.tif are not compatible. Dimensions of labeling are virtually adjusted to match size.
2017-05-10 15:21:33	705 : DEBUG : KNIME-Worker-125 : ImgPlusCellFactory : Image Segment Features : 0:733 : New file created. Last file has approx. 0.0MB.
2017-05-10 15:21:33	710 : WARN : KNIME-Worker-125 : IntervalFeatureSetNodeModel : Image Segment Features : 0:733 : The dimensions of Labeling and Image in Row Z:\VAST_Stefan\tgmcherry\DCA 11052017 Plate 1\2017_05_10_09_36_33--DCA 11052017 P1001\Sequence\Exp400 03 01 01_002--L40--Z04.tif are not compatible. Dimensions of labeling are virtually adjusted to match size.
2017-05-10 15:21:33	954 : DEBUG : KNIME-Worker-129 : ImgPlusCellFactory : Image Segment Features : 0:732 : New file created. Last file has approx. 0.0MB.
2017-05-10 15:21:33	959 : WARN : KNIME-Worker-129 : IntervalFeatureSetNodeModel : Image Segment Features : 0:732 : The dimensions of Labeling and Image in Row Z:\VAST_Stefan\tgmcherry\DCA 11052017 Plate 1\2017_05_10_09_36_33--DCA 11052017 P1001\Sequence\AF 01_003--L42.tif are not compatible. Dimensions of labeling are virtually adjusted to match size.
2017-05-10 15:21:33	970 : WARN : KNIME-Worker-125 : IntervalFeatureSetNodeModel : Image Segment Features : 0:733 : The dimensions of Labeling and Image in Row Z:\VAST_Stefan\tgmcherry\DCA 11052017 Plate 1\2017_05_10_09_36_33--DCA 11052017 P1001\Sequence\AF 01_003--L41.tif are not compatible. Dimensions of labeling are virtually adjusted to match size.
2017-05-10 15:21:34	208 : DEBUG : KNIME-Worker-129 : ImgPlusCellFactory : Image Segment Features : 0:732 : New file created. Last file has approx. 0.0MB.
2017-05-10 15:21:34	213 : WARN : KNIME-Worker-129 : IntervalFeatureSetNodeModel : Image Segment Features : 0:732 : The dimensions of Labeling and Image in Row Z:\VAST_Stefan\tgmcherry\DCA 11052017 Plate 1\2017_05_10_09_36_33--DCA 11052017 P1001\Sequence\Exp400 03 01 01_002--L43--Z06.tif are not compatible. Dimensions of labeling are virtually adjusted to match size.
2017-05-10 15:21:34	217 : DEBUG : KNIME-Worker-125 : ImgPlusCellFactory : Image Segment Features : 0:733 : New file created. Last file has approx. 0.0MB.
2017-05-10 15:21:34	222 : WARN : KNIME-Worker-125 : IntervalFeatureSetNodeModel : Image Segment Features : 0:733 : The dimensions of Labeling and Image in Row Z:\VAST_Stefan\tgmcherry\DCA 11052017 Plate 1\2017_05_10_09_36_33--DCA 11052017 P1001\Sequence\AF 01_003--L42.tif are not compatible. Dimensions of labeling are virtually adjusted to match size.
2017-05-10 15:21:34	424 : DEBUG : KNIME-Worker-129 : ImgPlusCellFactory : Image Segment Features : 0:732 : New file created. Last file has approx. 0.0MB.
2017-05-10 15:21:34	429 : WARN : KNIME-Worker-129 : IntervalFeatureSetNodeModel : Image Segment Features : 0:732 : The dimensions of Labeling and Image in Row Z:\VAST_Stefan\tgmcherry\DCA 11052017 Plate 1\2017_05_10_09_36_33--DCA 11052017 P1001\Sequence\AF 01_003--L44.tif are not compatible. Dimensions of labeling are virtually adjusted to match size.
2017-05-10 15:21:34	517 : DEBUG : KNIME-Worker-125 : ImgPlusCellFactory : Image Segment Features : 0:733 : New file created. Last file has approx. 0.0MB.
2017-05-10 15:21:34	522 : WARN : KNIME-Worker-125 : IntervalFeatureSetNodeModel : Image Segment Features : 0:733 : The dimensions of Labeling and Image in Row Z:\VAST_Stefan\tgmcherry\DCA 11052017 Plate 1\2017_05_10_09_36_33--DCA 11052017 P1001\Sequence\Exp400 03 01 01_002--L43--Z06.tif are not compatible. Dimensions of labeling are virtually adjusted to match size.
2017-05-10 15:21:34	653 : DEBUG : KNIME-Worker-129 : ImgPlusCellFactory : Image Segment Features : 0:732 : New file created. Last file has approx. 0.0MB.
2017-05-10 15:21:34	659 : WARN : KNIME-Worker-129 : IntervalFeatureSetNodeModel : Image Segment Features : 0:732 : The dimensions of Labeling and Image in Row Z:\VAST_Stefan\tgmcherry\DCA 11052017 Plate 1\2017_05_10_09_36_33--DCA 11052017 P1001\Sequence\AF 01_003--L45.tif are not compatible. Dimensions of labeling are virtually adjusted to match size.
2017-05-10 15:21:34	682 : DEBUG : KNIME-Worker-125 : ImgPlusCellFactory : Image Segment Features : 0:733 : New file created. Last file has approx. 0.0MB.
2017-05-10 15:21:34	688 : WARN : KNIME-Worker-125 : IntervalFeatureSetNodeModel : Image Segment Features : 0:733 : The dimensions of Labeling and Image in Row Z:\VAST_Stefan\tgmcherry\DCA 11052017 Plate 1\2017_05_10_09_36_33--DCA 11052017 P1001\Sequence\AF 01_003--L44.tif are not compatible. Dimensions of labeling are virtually adjusted to match size.
2017-05-10 15:21:34	911 : DEBUG : KNIME-Worker-129 : ImgPlusCellFactory : Image Segment Features : 0:732 : New file created. Last file has approx. 0.0MB.
2017-05-10 15:21:34	917 : WARN : KNIME-Worker-129 : IntervalFeatureSetNodeModel : Image Segment Features : 0:732 : The dimensions of Labeling and Image in Row Z:\VAST_Stefan\tgmcherry\DCA 11052017 Plate 1\2017_05_10_09_36_33--DCA 11052017 P1001\Sequence\Exp400 03 01 01_002--L46--Z03.tif are not compatible. Dimensions of labeling are virtually adjusted to match size.
2017-05-10 15:21:34	920 : DEBUG : KNIME-Worker-125 : ImgPlusCellFactory : Image Segment Features : 0:733 : New file created. Last file has approx. 0.0MB.
2017-05-10 15:21:34	924 : WARN : KNIME-Worker-125 : IntervalFeatureSetNodeModel : Image Segment Features : 0:733 : The dimensions of Labeling and Image in Row Z:\VAST_Stefan\tgmcherry\DCA 11052017 Plate 1\2017_05_10_09_36_33--DCA 11052017 P1001\Sequence\AF 01_003--L45.tif are not compatible. Dimensions of labeling are virtually adjusted to match size.
2017-05-10 15:21:35	124 : DEBUG : KNIME-Worker-125 : ImgPlusCellFactory : Image Segment Features : 0:733 : New file created. Last file has approx. 0.0MB.
2017-05-10 15:21:35	130 : WARN : KNIME-Worker-125 : IntervalFeatureSetNodeModel : Image Segment Features : 0:733 : The dimensions of Labeling and Image in Row Z:\VAST_Stefan\tgmcherry\DCA 11052017 Plate 1\2017_05_10_09_36_33--DCA 11052017 P1001\Sequence\Exp400 03 01 01_002--L46--Z03.tif are not compatible. Dimensions of labeling are virtually adjusted to match size.
2017-05-10 15:21:35	143 : DEBUG : KNIME-Worker-129 : ImgPlusCellFactory : Image Segment Features : 0:732 : New file created. Last file has approx. 0.0MB.
2017-05-10 15:21:35	149 : WARN : KNIME-Worker-129 : IntervalFeatureSetNodeModel : Image Segment Features : 0:732 : The dimensions of Labeling and Image in Row Z:\VAST_Stefan\tgmcherry\DCA 11052017 Plate 1\2017_05_10_09_36_33--DCA 11052017 P1001\Sequence\AF 01_003--L47.tif are not compatible. Dimensions of labeling are virtually adjusted to match size.
2017-05-10 15:21:35	367 : DEBUG : KNIME-Worker-125 : ImgPlusCellFactory : Image Segment Features : 0:733 : New file created. Last file has approx. 0.0MB.
2017-05-10 15:21:35	372 : WARN : KNIME-Worker-125 : IntervalFeatureSetNodeModel : Image Segment Features : 0:733 : The dimensions of Labeling and Image in Row Z:\VAST_Stefan\tgmcherry\DCA 11052017 Plate 1\2017_05_10_09_36_33--DCA 11052017 P1001\Sequence\AF 01_003--L47.tif are not compatible. Dimensions of labeling are virtually adjusted to match size.
2017-05-10 15:21:35	410 : DEBUG : KNIME-Worker-129 : ImgPlusCellFactory : Image Segment Features : 0:732 : New file created. Last file has approx. 0.0MB.
2017-05-10 15:21:35	415 : WARN : KNIME-Worker-129 : IntervalFeatureSetNodeModel : Image Segment Features : 0:732 : The dimensions of Labeling and Image in Row Z:\VAST_Stefan\tgmcherry\DCA 11052017 Plate 1\2017_05_10_09_36_33--DCA 11052017 P1001\Sequence\AF 01_003--L48.tif are not compatible. Dimensions of labeling are virtually adjusted to match size.
2017-05-10 15:21:35	484 : DEBUG : KNIME-Worker-125 : ImgPlusCellFactory : Image Segment Features : 0:733 : New file created. Last file has approx. 0.0MB.
2017-05-10 15:21:35	490 : WARN : KNIME-Worker-125 : IntervalFeatureSetNodeModel : Image Segment Features : 0:733 : The dimensions of Labeling and Image in Row Z:\VAST_Stefan\tgmcherry\DCA 11052017 Plate 1\2017_05_10_09_36_33--DCA 11052017 P1001\Sequence\AF 01_003--L48.tif are not compatible. Dimensions of labeling are virtually adjusted to match size.
2017-05-10 15:21:35	689 : DEBUG : KNIME-Worker-129 : ImgPlusCellFactory : Image Segment Features : 0:732 : New file created. Last file has approx. 0.0MB.
2017-05-10 15:21:35	694 : WARN : KNIME-Worker-129 : IntervalFeatureSetNodeModel : Image Segment Features : 0:732 : The dimensions of Labeling and Image in Row Z:\VAST_Stefan\tgmcherry\DCA 11052017 Plate 1\2017_05_10_09_36_33--DCA 11052017 P1001\Sequence\AF 01_003--L49.tif are not compatible. Dimensions of labeling are virtually adjusted to match size.
2017-05-10 15:21:35	763 : DEBUG : KNIME-Worker-125 : ImgPlusCellFactory : Image Segment Features : 0:733 : New file created. Last file has approx. 0.0MB.
2017-05-10 15:21:35	768 : WARN : KNIME-Worker-125 : IntervalFeatureSetNodeModel : Image Segment Features : 0:733 : The dimensions of Labeling and Image in Row Z:\VAST_Stefan\tgmcherry\DCA 11052017 Plate 1\2017_05_10_09_36_33--DCA 11052017 P1001\Sequence\AF 01_003--L49.tif are not compatible. Dimensions of labeling are virtually adjusted to match size.
2017-05-10 15:21:35	861 : DEBUG : KNIME-Worker-129 : ImgPlusCellFactory : Image Segment Features : 0:732 : New file created. Last file has approx. 0.0MB.
2017-05-10 15:21:35	867 : WARN : KNIME-Worker-129 : IntervalFeatureSetNodeModel : Image Segment Features : 0:732 : The dimensions of Labeling and Image in Row Z:\VAST_Stefan\tgmcherry\DCA 11052017 Plate 1\2017_05_10_09_36_33--DCA 11052017 P1001\Sequence\AF 01_003--L50.tif are not compatible. Dimensions of labeling are virtually adjusted to match size.
2017-05-10 15:21:35	879 : DEBUG : KNIME-Worker-125 : ImgPlusCellFactory : Image Segment Features : 0:733 : New file created. Last file has approx. 0.0MB.
2017-05-10 15:21:35	884 : WARN : KNIME-Worker-125 : IntervalFeatureSetNodeModel : Image Segment Features : 0:733 : The dimensions of Labeling and Image in Row Z:\VAST_Stefan\tgmcherry\DCA 11052017 Plate 1\2017_05_10_09_36_33--DCA 11052017 P1001\Sequence\AF 01_003--L50.tif are not compatible. Dimensions of labeling are virtually adjusted to match size.
2017-05-10 15:21:36	101 : DEBUG : KNIME-Worker-125 : ImgPlusCellFactory : Image Segment Features : 0:733 : New file created. Last file has approx. 0.0MB.
2017-05-10 15:21:36	106 : WARN : KNIME-Worker-125 : IntervalFeatureSetNodeModel : Image Segment Features : 0:733 : The dimensions of Labeling and Image in Row Z:\VAST_Stefan\tgmcherry\DCA 11052017 Plate 1\2017_05_10_09_36_33--DCA 11052017 P1001\Sequence\AF 01_003--L51.tif are not compatible. Dimensions of labeling are virtually adjusted to match size.
2017-05-10 15:21:36	144 : DEBUG : KNIME-Worker-129 : ImgPlusCellFactory : Image Segment Features : 0:732 : New file created. Last file has approx. 0.0MB.
2017-05-10 15:21:36	150 : WARN : KNIME-Worker-129 : IntervalFeatureSetNodeModel : Image Segment Features : 0:732 : The dimensions of Labeling and Image in Row Z:\VAST_Stefan\tgmcherry\DCA 11052017 Plate 1\2017_05_10_09_36_33--DCA 11052017 P1001\Sequence\AF 01_003--L51.tif are not compatible. Dimensions of labeling are virtually adjusted to match size.
2017-05-10 15:21:36	393 : DEBUG : KNIME-Worker-125 : ImgPlusCellFactory : Image Segment Features : 0:733 : New file created. Last file has approx. 0.0MB.
2017-05-10 15:21:36	398 : WARN : KNIME-Worker-125 : IntervalFeatureSetNodeModel : Image Segment Features : 0:733 : The dimensions of Labeling and Image in Row Z:\VAST_Stefan\tgmcherry\DCA 11052017 Plate 1\2017_05_10_09_36_33--DCA 11052017 P1001\Sequence\AF 01_003--L52.tif are not compatible. Dimensions of labeling are virtually adjusted to match size.
2017-05-10 15:21:36	419 : DEBUG : KNIME-Worker-129 : ImgPlusCellFactory : Image Segment Features : 0:732 : New file created. Last file has approx. 0.0MB.
2017-05-10 15:21:36	424 : WARN : KNIME-Worker-129 : IntervalFeatureSetNodeModel : Image Segment Features : 0:732 : The dimensions of Labeling and Image in Row Z:\VAST_Stefan\tgmcherry\DCA 11052017 Plate 1\2017_05_10_09_36_33--DCA 11052017 P1001\Sequence\AF 01_003--L52.tif are not compatible. Dimensions of labeling are virtually adjusted to match size.
2017-05-10 15:21:36	496 : DEBUG : KNIME-Worker-125 : ImgPlusCellFactory : Image Segment Features : 0:733 : New file created. Last file has approx. 0.0MB.
2017-05-10 15:21:36	501 : WARN : KNIME-Worker-125 : IntervalFeatureSetNodeModel : Image Segment Features : 0:733 : The dimensions of Labeling and Image in Row Z:\VAST_Stefan\tgmcherry\DCA 11052017 Plate 1\2017_05_10_09_36_33--DCA 11052017 P1001\Sequence\AF 01_003--L53.tif are not compatible. Dimensions of labeling are virtually adjusted to match size.
2017-05-10 15:21:36	629 : DEBUG : KNIME-Worker-129 : ImgPlusCellFactory : Image Segment Features : 0:732 : New file created. Last file has approx. 0.0MB.
2017-05-10 15:21:36	635 : WARN : KNIME-Worker-129 : IntervalFeatureSetNodeModel : Image Segment Features : 0:732 : The dimensions of Labeling and Image in Row Z:\VAST_Stefan\tgmcherry\DCA 11052017 Plate 1\2017_05_10_09_36_33--DCA 11052017 P1001\Sequence\AF 01_003--L53.tif are not compatible. Dimensions of labeling are virtually adjusted to match size.
2017-05-10 15:21:36	669 : DEBUG : KNIME-Worker-125 : ImgPlusCellFactory : Image Segment Features : 0:733 : New file created. Last file has approx. 0.0MB.
2017-05-10 15:21:36	674 : WARN : KNIME-Worker-125 : IntervalFeatureSetNodeModel : Image Segment Features : 0:733 : The dimensions of Labeling and Image in Row Z:\VAST_Stefan\tgmcherry\DCA 11052017 Plate 1\2017_05_10_09_36_33--DCA 11052017 P1001\Sequence\AF 01_003--L55.tif are not compatible. Dimensions of labeling are virtually adjusted to match size.
2017-05-10 15:21:36	895 : DEBUG : KNIME-Worker-125 : ImgPlusCellFactory : Image Segment Features : 0:733 : New file created. Last file has approx. 0.0MB.
2017-05-10 15:21:36	900 : WARN : KNIME-Worker-125 : IntervalFeatureSetNodeModel : Image Segment Features : 0:733 : The dimensions of Labeling and Image in Row Z:\VAST_Stefan\tgmcherry\DCA 11052017 Plate 1\2017_05_10_09_36_33--DCA 11052017 P1001\Sequence\AF 01_003--L56.tif are not compatible. Dimensions of labeling are virtually adjusted to match size.
2017-05-10 15:21:36	921 : DEBUG : KNIME-Worker-129 : ImgPlusCellFactory : Image Segment Features : 0:732 : New file created. Last file has approx. 0.0MB.
2017-05-10 15:21:36	926 : WARN : KNIME-Worker-129 : IntervalFeatureSetNodeModel : Image Segment Features : 0:732 : The dimensions of Labeling and Image in Row Z:\VAST_Stefan\tgmcherry\DCA 11052017 Plate 1\2017_05_10_09_36_33--DCA 11052017 P1001\Sequence\AF 01_003--L55.tif are not compatible. Dimensions of labeling are virtually adjusted to match size.
2017-05-10 15:21:37	013 : DEBUG : KNIME-Worker-125 : ImgPlusCellFactory : Image Segment Features : 0:733 : New file created. Last file has approx. 0.0MB.
2017-05-10 15:21:37	019 : WARN : KNIME-Worker-125 : IntervalFeatureSetNodeModel : Image Segment Features : 0:733 : The dimensions of Labeling and Image in Row Z:\VAST_Stefan\tgmcherry\DCA 11052017 Plate 1\2017_05_10_09_36_33--DCA 11052017 P1001\Sequence\Exp400 03 01 01_002--L57--Z03.tif are not compatible. Dimensions of labeling are virtually adjusted to match size.
2017-05-10 15:21:37	144 : DEBUG : KNIME-Worker-129 : ImgPlusCellFactory : Image Segment Features : 0:732 : New file created. Last file has approx. 0.0MB.
2017-05-10 15:21:37	150 : WARN : KNIME-Worker-129 : IntervalFeatureSetNodeModel : Image Segment Features : 0:732 : The dimensions of Labeling and Image in Row Z:\VAST_Stefan\tgmcherry\DCA 11052017 Plate 1\2017_05_10_09_36_33--DCA 11052017 P1001\Sequence\AF 01_003--L56.tif are not compatible. Dimensions of labeling are virtually adjusted to match size.
2017-05-10 15:21:37	159 : WARN : KNIME-Worker-125 : IntervalFeatureSetNodeModel : Image Segment Features : 0:733 : The dimensions of Labeling and Image in Row Z:\VAST_Stefan\tgmcherry\DCA 11052017 Plate 1\2017_05_10_09_36_33--DCA 11052017 P1001\Sequence\Exp400 03 01 01_002--L58--Z04.tif are not compatible. Dimensions of labeling are virtually adjusted to match size.
2017-05-10 15:21:37	380 : DEBUG : KNIME-Worker-129 : ImgPlusCellFactory : Image Segment Features : 0:732 : New file created. Last file has approx. 0.0MB.
2017-05-10 15:21:37	386 : WARN : KNIME-Worker-129 : IntervalFeatureSetNodeModel : Image Segment Features : 0:732 : The dimensions of Labeling and Image in Row Z:\VAST_Stefan\tgmcherry\DCA 11052017 Plate 1\2017_05_10_09_36_33--DCA 11052017 P1001\Sequence\Exp400 03 01 01_002--L57--Z03.tif are not compatible. Dimensions of labeling are virtually adjusted to match size.
2017-05-10 15:21:37	409 : DEBUG : KNIME-Worker-125 : ImgPlusCellFactory : Image Segment Features : 0:733 : New file created. Last file has approx. 0.0MB.
2017-05-10 15:21:37	414 : WARN : KNIME-Worker-125 : IntervalFeatureSetNodeModel : Image Segment Features : 0:733 : The dimensions of Labeling and Image in Row Z:\VAST_Stefan\tgmcherry\DCA 11052017 Plate 1\2017_05_10_09_36_33--DCA 11052017 P1001\Sequence\Exp400 03 01 01_002--L59--Z03.tif are not compatible. Dimensions of labeling are virtually adjusted to match size.
2017-05-10 15:21:37	634 : WARN : KNIME-Worker-129 : IntervalFeatureSetNodeModel : Image Segment Features : 0:732 : The dimensions of Labeling and Image in Row Z:\VAST_Stefan\tgmcherry\DCA 11052017 Plate 1\2017_05_10_09_36_33--DCA 11052017 P1001\Sequence\Exp400 03 01 01_002--L58--Z04.tif are not compatible. Dimensions of labeling are virtually adjusted to match size.
2017-05-10 15:21:37	702 : DEBUG : KNIME-Worker-125 : ImgPlusCellFactory : Image Segment Features : 0:733 : New file created. Last file has approx. 0.0MB.
2017-05-10 15:21:37	706 : WARN : KNIME-Worker-125 : IntervalFeatureSetNodeModel : Image Segment Features : 0:733 : The dimensions of Labeling and Image in Row Z:\VAST_Stefan\tgmcherry\DCA 11052017 Plate 1\2017_05_10_09_36_33--DCA 11052017 P1001\Sequence\AF 01_003--L60.tif are not compatible. Dimensions of labeling are virtually adjusted to match size.
2017-05-10 15:21:37	876 : DEBUG : KNIME-Worker-125 : ImgPlusCellFactory : Image Segment Features : 0:733 : New file created. Last file has approx. 0.0MB.
2017-05-10 15:21:37	882 : WARN : KNIME-Worker-125 : IntervalFeatureSetNodeModel : Image Segment Features : 0:733 : The dimensions of Labeling and Image in Row Z:\VAST_Stefan\tgmcherry\DCA 11052017 Plate 1\2017_05_10_09_36_33--DCA 11052017 P1001\Sequence\AF 01_003--L61.tif are not compatible. Dimensions of labeling are virtually adjusted to match size.
2017-05-10 15:21:37	893 : DEBUG : KNIME-Worker-129 : ImgPlusCellFactory : Image Segment Features : 0:732 : New file created. Last file has approx. 0.0MB.
2017-05-10 15:21:37	898 : WARN : KNIME-Worker-129 : IntervalFeatureSetNodeModel : Image Segment Features : 0:732 : The dimensions of Labeling and Image in Row Z:\VAST_Stefan\tgmcherry\DCA 11052017 Plate 1\2017_05_10_09_36_33--DCA 11052017 P1001\Sequence\Exp400 03 01 01_002--L59--Z03.tif are not compatible. Dimensions of labeling are virtually adjusted to match size.
2017-05-10 15:21:38	155 : DEBUG : KNIME-Worker-125 : ImgPlusCellFactory : Image Segment Features : 0:733 : New file created. Last file has approx. 0.0MB.
2017-05-10 15:21:38	160 : WARN : KNIME-Worker-125 : IntervalFeatureSetNodeModel : Image Segment Features : 0:733 : The dimensions of Labeling and Image in Row Z:\VAST_Stefan\tgmcherry\DCA 11052017 Plate 1\2017_05_10_09_36_33--DCA 11052017 P1001\Sequence\AF 01_003--L62.tif are not compatible. Dimensions of labeling are virtually adjusted to match size.
2017-05-10 15:21:38	183 : DEBUG : KNIME-Worker-129 : ImgPlusCellFactory : Image Segment Features : 0:732 : New file created. Last file has approx. 0.0MB.
2017-05-10 15:21:38	187 : WARN : KNIME-Worker-129 : IntervalFeatureSetNodeModel : Image Segment Features : 0:732 : The dimensions of Labeling and Image in Row Z:\VAST_Stefan\tgmcherry\DCA 11052017 Plate 1\2017_05_10_09_36_33--DCA 11052017 P1001\Sequence\AF 01_003--L60.tif are not compatible. Dimensions of labeling are virtually adjusted to match size.
2017-05-10 15:21:38	363 : DEBUG : KNIME-Worker-125 : ImgPlusCellFactory : Image Segment Features : 0:733 : New file created. Last file has approx. 0.0MB.
2017-05-10 15:21:38	367 : WARN : KNIME-Worker-125 : IntervalFeatureSetNodeModel : Image Segment Features : 0:733 : The dimensions of Labeling and Image in Row Z:\VAST_Stefan\tgmcherry\DCA 11052017 Plate 1\2017_05_10_09_36_33--DCA 11052017 P1001\Sequence\AF 01_003--L64.tif are not compatible. Dimensions of labeling are virtually adjusted to match size.
2017-05-10 15:21:38	455 : DEBUG : KNIME-Worker-129 : ImgPlusCellFactory : Image Segment Features : 0:732 : New file created. Last file has approx. 0.0MB.
2017-05-10 15:21:38	460 : WARN : KNIME-Worker-129 : IntervalFeatureSetNodeModel : Image Segment Features : 0:732 : The dimensions of Labeling and Image in Row Z:\VAST_Stefan\tgmcherry\DCA 11052017 Plate 1\2017_05_10_09_36_33--DCA 11052017 P1001\Sequence\AF 01_003--L61.tif are not compatible. Dimensions of labeling are virtually adjusted to match size.
2017-05-10 15:21:38	618 : DEBUG : KNIME-Worker-125 : ImgPlusCellFactory : Image Segment Features : 0:733 : New file created. Last file has approx. 0.0MB.
2017-05-10 15:21:38	623 : WARN : KNIME-Worker-125 : IntervalFeatureSetNodeModel : Image Segment Features : 0:733 : The dimensions of Labeling and Image in Row Z:\VAST_Stefan\tgmcherry\DCA 11052017 Plate 1\2017_05_10_09_36_33--DCA 11052017 P1001\Sequence\AF 01_003--L65.tif are not compatible. Dimensions of labeling are virtually adjusted to match size.
2017-05-10 15:21:38	696 : DEBUG : KNIME-Worker-129 : ImgPlusCellFactory : Image Segment Features : 0:732 : New file created. Last file has approx. 0.0MB.
2017-05-10 15:21:38	701 : WARN : KNIME-Worker-129 : IntervalFeatureSetNodeModel : Image Segment Features : 0:732 : The dimensions of Labeling and Image in Row Z:\VAST_Stefan\tgmcherry\DCA 11052017 Plate 1\2017_05_10_09_36_33--DCA 11052017 P1001\Sequence\AF 01_003--L62.tif are not compatible. Dimensions of labeling are virtually adjusted to match size.
2017-05-10 15:21:38	914 : DEBUG : KNIME-Worker-125 : ImgPlusCellFactory : Image Segment Features : 0:733 : New file created. Last file has approx. 0.0MB.
2017-05-10 15:21:38	920 : WARN : KNIME-Worker-125 : IntervalFeatureSetNodeModel : Image Segment Features : 0:733 : The dimensions of Labeling and Image in Row Z:\VAST_Stefan\tgmcherry\DCA 11052017 Plate 1\2017_05_10_09_36_33--DCA 11052017 P1001\Sequence\AF 01_003--L66.tif are not compatible. Dimensions of labeling are virtually adjusted to match size.
2017-05-10 15:21:38	967 : DEBUG : KNIME-Worker-129 : ImgPlusCellFactory : Image Segment Features : 0:732 : New file created. Last file has approx. 0.0MB.
2017-05-10 15:21:38	971 : WARN : KNIME-Worker-129 : IntervalFeatureSetNodeModel : Image Segment Features : 0:732 : The dimensions of Labeling and Image in Row Z:\VAST_Stefan\tgmcherry\DCA 11052017 Plate 1\2017_05_10_09_36_33--DCA 11052017 P1001\Sequence\AF 01_003--L64.tif are not compatible. Dimensions of labeling are virtually adjusted to match size.
2017-05-10 15:21:39	157 : DEBUG : KNIME-Worker-129 : ImgPlusCellFactory : Image Segment Features : 0:732 : New file created. Last file has approx. 0.0MB.
2017-05-10 15:21:39	163 : WARN : KNIME-Worker-129 : IntervalFeatureSetNodeModel : Image Segment Features : 0:732 : The dimensions of Labeling and Image in Row Z:\VAST_Stefan\tgmcherry\DCA 11052017 Plate 1\2017_05_10_09_36_33--DCA 11052017 P1001\Sequence\AF 01_003--L65.tif are not compatible. Dimensions of labeling are virtually adjusted to match size.
2017-05-10 15:21:39	218 : DEBUG : KNIME-Worker-125 : ImgPlusCellFactory : Image Segment Features : 0:733 : New file created. Last file has approx. 0.0MB.
2017-05-10 15:21:39	224 : WARN : KNIME-Worker-125 : IntervalFeatureSetNodeModel : Image Segment Features : 0:733 : The dimensions of Labeling and Image in Row Z:\VAST_Stefan\tgmcherry\DCA 11052017 Plate 1\2017_05_10_09_36_33--DCA 11052017 P1001\Sequence\AF 01_003--L67.tif are not compatible. Dimensions of labeling are virtually adjusted to match size.
2017-05-10 15:21:39	407 : DEBUG : KNIME-Worker-129 : ImgPlusCellFactory : Image Segment Features : 0:732 : New file created. Last file has approx. 0.0MB.
2017-05-10 15:21:39	413 : WARN : KNIME-Worker-129 : IntervalFeatureSetNodeModel : Image Segment Features : 0:732 : The dimensions of Labeling and Image in Row Z:\VAST_Stefan\tgmcherry\DCA 11052017 Plate 1\2017_05_10_09_36_33--DCA 11052017 P1001\Sequence\AF 01_003--L66.tif are not compatible. Dimensions of labeling are virtually adjusted to match size.
2017-05-10 15:21:39	507 : DEBUG : KNIME-Worker-125 : ImgPlusCellFactory : Image Segment Features : 0:733 : New file created. Last file has approx. 0.0MB.
2017-05-10 15:21:39	513 : WARN : KNIME-Worker-125 : IntervalFeatureSetNodeModel : Image Segment Features : 0:733 : The dimensions of Labeling and Image in Row Z:\VAST_Stefan\tgmcherry\DCA 11052017 Plate 1\2017_05_10_09_36_33--DCA 11052017 P1001\Sequence\AF 01_003--L68.tif are not compatible. Dimensions of labeling are virtually adjusted to match size.
2017-05-10 15:21:39	703 : DEBUG : KNIME-Worker-129 : ImgPlusCellFactory : Image Segment Features : 0:732 : New file created. Last file has approx. 0.0MB.
2017-05-10 15:21:39	709 : WARN : KNIME-Worker-129 : IntervalFeatureSetNodeModel : Image Segment Features : 0:732 : The dimensions of Labeling and Image in Row Z:\VAST_Stefan\tgmcherry\DCA 11052017 Plate 1\2017_05_10_09_36_33--DCA 11052017 P1001\Sequence\AF 01_003--L67.tif are not compatible. Dimensions of labeling are virtually adjusted to match size.
2017-05-10 15:21:39	803 : DEBUG : KNIME-Worker-125 : ImgPlusCellFactory : Image Segment Features : 0:733 : New file created. Last file has approx. 0.0MB.
2017-05-10 15:21:39	808 : WARN : KNIME-Worker-125 : IntervalFeatureSetNodeModel : Image Segment Features : 0:733 : The dimensions of Labeling and Image in Row Z:\VAST_Stefan\tgmcherry\DCA 11052017 Plate 1\2017_05_10_09_36_33--DCA 11052017 P1001\Sequence\Exp400 03 01 01_002--L69--Z03.tif are not compatible. Dimensions of labeling are virtually adjusted to match size.
2017-05-10 15:21:39	979 : DEBUG : KNIME-Worker-125 : ImgPlusCellFactory : Image Segment Features : 0:733 : New file created. Last file has approx. 0.0MB.
2017-05-10 15:21:39	984 : WARN : KNIME-Worker-125 : IntervalFeatureSetNodeModel : Image Segment Features : 0:733 : The dimensions of Labeling and Image in Row Z:\VAST_Stefan\tgmcherry\DCA 11052017 Plate 1\2017_05_10_09_36_33--DCA 11052017 P1001\Sequence\AF 01_003--L70.tif are not compatible. Dimensions of labeling are virtually adjusted to match size.
2017-05-10 15:21:39	984 : DEBUG : KNIME-Worker-129 : ImgPlusCellFactory : Image Segment Features : 0:732 : New file created. Last file has approx. 0.0MB.
2017-05-10 15:21:39	992 : WARN : KNIME-Worker-129 : IntervalFeatureSetNodeModel : Image Segment Features : 0:732 : The dimensions of Labeling and Image in Row Z:\VAST_Stefan\tgmcherry\DCA 11052017 Plate 1\2017_05_10_09_36_33--DCA 11052017 P1001\Sequence\AF 01_003--L68.tif are not compatible. Dimensions of labeling are virtually adjusted to match size.
2017-05-10 15:21:40	247 : DEBUG : KNIME-Worker-125 : ImgPlusCellFactory : Image Segment Features : 0:733 : New file created. Last file has approx. 0.0MB.
2017-05-10 15:21:40	255 : WARN : KNIME-Worker-125 : IntervalFeatureSetNodeModel : Image Segment Features : 0:733 : The dimensions of Labeling and Image in Row Z:\VAST_Stefan\tgmcherry\DCA 11052017 Plate 1\2017_05_10_09_36_33--DCA 11052017 P1001\Sequence\Exp400 03 01 01_002--L73--Z04.tif are not compatible. Dimensions of labeling are virtually adjusted to match size.
2017-05-10 15:21:40	259 : DEBUG : KNIME-Worker-129 : ImgPlusCellFactory : Image Segment Features : 0:732 : New file created. Last file has approx. 0.0MB.
2017-05-10 15:21:40	264 : WARN : KNIME-Worker-129 : IntervalFeatureSetNodeModel : Image Segment Features : 0:732 : The dimensions of Labeling and Image in Row Z:\VAST_Stefan\tgmcherry\DCA 11052017 Plate 1\2017_05_10_09_36_33--DCA 11052017 P1001\Sequence\Exp400 03 01 01_002--L69--Z03.tif are not compatible. Dimensions of labeling are virtually adjusted to match size.
2017-05-10 15:21:40	497 : DEBUG : KNIME-Worker-125 : ImgPlusCellFactory : Image Segment Features : 0:733 : New file created. Last file has approx. 0.0MB.
2017-05-10 15:21:40	502 : WARN : KNIME-Worker-125 : IntervalFeatureSetNodeModel : Image Segment Features : 0:733 : The dimensions of Labeling and Image in Row Z:\VAST_Stefan\tgmcherry\DCA 11052017 Plate 1\2017_05_10_09_36_33--DCA 11052017 P1001\Sequence\Exp400 03 01 01_002--L74--Z04.tif are not compatible. Dimensions of labeling are virtually adjusted to match size.
2017-05-10 15:21:40	512 : DEBUG : KNIME-Worker-129 : ImgPlusCellFactory : Image Segment Features : 0:732 : New file created. Last file has approx. 0.0MB.
2017-05-10 15:21:40	516 : WARN : KNIME-Worker-129 : IntervalFeatureSetNodeModel : Image Segment Features : 0:732 : The dimensions of Labeling and Image in Row Z:\VAST_Stefan\tgmcherry\DCA 11052017 Plate 1\2017_05_10_09_36_33--DCA 11052017 P1001\Sequence\AF 01_003--L70.tif are not compatible. Dimensions of labeling are virtually adjusted to match size.
2017-05-10 15:21:40	672 : DEBUG : KNIME-Worker-129 : ImgPlusCellFactory : Image Segment Features : 0:732 : New file created. Last file has approx. 0.0MB.
2017-05-10 15:21:40	677 : WARN : KNIME-Worker-129 : IntervalFeatureSetNodeModel : Image Segment Features : 0:732 : The dimensions of Labeling and Image in Row Z:\VAST_Stefan\tgmcherry\DCA 11052017 Plate 1\2017_05_10_09_36_33--DCA 11052017 P1001\Sequence\Exp400 03 01 01_002--L73--Z04.tif are not compatible. Dimensions of labeling are virtually adjusted to match size.
2017-05-10 15:21:40	764 : DEBUG : KNIME-Worker-125 : ImgPlusCellFactory : Image Segment Features : 0:733 : New file created. Last file has approx. 0.0MB.
2017-05-10 15:21:40	770 : WARN : KNIME-Worker-125 : IntervalFeatureSetNodeModel : Image Segment Features : 0:733 : The dimensions of Labeling and Image in Row Z:\VAST_Stefan\tgmcherry\DCA 11052017 Plate 1\2017_05_10_09_36_33--DCA 11052017 P1001\Sequence\AF 01_003--L74.tif are not compatible. Dimensions of labeling are virtually adjusted to match size.
2017-05-10 15:21:40	949 : DEBUG : KNIME-Worker-129 : ImgPlusCellFactory : Image Segment Features : 0:732 : New file created. Last file has approx. 0.0MB.
2017-05-10 15:21:40	954 : WARN : KNIME-Worker-129 : IntervalFeatureSetNodeModel : Image Segment Features : 0:732 : The dimensions of Labeling and Image in Row Z:\VAST_Stefan\tgmcherry\DCA 11052017 Plate 1\2017_05_10_09_36_33--DCA 11052017 P1001\Sequence\Exp400 03 01 01_002--L74--Z04.tif are not compatible. Dimensions of labeling are virtually adjusted to match size.
2017-05-10 15:21:41	003 : DEBUG : KNIME-Worker-125 : ImgPlusCellFactory : Image Segment Features : 0:733 : New file created. Last file has approx. 0.0MB.
2017-05-10 15:21:41	009 : WARN : KNIME-Worker-125 : IntervalFeatureSetNodeModel : Image Segment Features : 0:733 : The dimensions of Labeling and Image in Row Z:\VAST_Stefan\tgmcherry\DCA 11052017 Plate 1\2017_05_10_09_36_33--DCA 11052017 P1001\Sequence\Exp400 03 01 01_002--L77--Z02.tif are not compatible. Dimensions of labeling are virtually adjusted to match size.
2017-05-10 15:21:41	143 : DEBUG : KNIME-Worker-125 : ImgPlusCellFactory : Image Segment Features : 0:733 : New file created. Last file has approx. 0.0MB.
2017-05-10 15:21:41	149 : WARN : KNIME-Worker-125 : IntervalFeatureSetNodeModel : Image Segment Features : 0:733 : The dimensions of Labeling and Image in Row Z:\VAST_Stefan\tgmcherry\DCA 11052017 Plate 1\2017_05_10_09_36_33--DCA 11052017 P1001\Sequence\AF 01_003--L78.tif are not compatible. Dimensions of labeling are virtually adjusted to match size.
2017-05-10 15:21:41	207 : DEBUG : KNIME-Worker-129 : ImgPlusCellFactory : Image Segment Features : 0:732 : New file created. Last file has approx. 0.0MB.
2017-05-10 15:21:41	213 : WARN : KNIME-Worker-129 : IntervalFeatureSetNodeModel : Image Segment Features : 0:732 : The dimensions of Labeling and Image in Row Z:\VAST_Stefan\tgmcherry\DCA 11052017 Plate 1\2017_05_10_09_36_33--DCA 11052017 P1001\Sequence\AF 01_003--L74.tif are not compatible. Dimensions of labeling are virtually adjusted to match size.
2017-05-10 15:21:41	392 : DEBUG : KNIME-Worker-129 : ImgPlusCellFactory : Image Segment Features : 0:732 : New file created. Last file has approx. 0.0MB.
2017-05-10 15:21:41	397 : WARN : KNIME-Worker-129 : IntervalFeatureSetNodeModel : Image Segment Features : 0:732 : The dimensions of Labeling and Image in Row Z:\VAST_Stefan\tgmcherry\DCA 11052017 Plate 1\2017_05_10_09_36_33--DCA 11052017 P1001\Sequence\Exp400 03 01 01_002--L77--Z02.tif are not compatible. Dimensions of labeling are virtually adjusted to match size.
2017-05-10 15:21:41	412 : DEBUG : KNIME-Worker-125 : ImgPlusCellFactory : Image Segment Features : 0:733 : New file created. Last file has approx. 0.0MB.
2017-05-10 15:21:41	417 : WARN : KNIME-Worker-125 : IntervalFeatureSetNodeModel : Image Segment Features : 0:733 : The dimensions of Labeling and Image in Row Z:\VAST_Stefan\tgmcherry\DCA 11052017 Plate 1\2017_05_10_09_36_33--DCA 11052017 P1001\Sequence\Exp400 03 01 01_002--L79--Z03.tif are not compatible. Dimensions of labeling are virtually adjusted to match size.
2017-05-10 15:21:41	597 : DEBUG : KNIME-Worker-125 : ImgPlusCellFactory : Image Segment Features : 0:733 : New file created. Last file has approx. 0.0MB.
2017-05-10 15:21:41	603 : WARN : KNIME-Worker-125 : IntervalFeatureSetNodeModel : Image Segment Features : 0:733 : The dimensions of Labeling and Image in Row Z:\VAST_Stefan\tgmcherry\DCA 11052017 Plate 1\2017_05_10_09_36_33--DCA 11052017 P1001\Sequence\AF 01_003--L79.tif are not compatible. Dimensions of labeling are virtually adjusted to match size.
2017-05-10 15:21:41	671 : DEBUG : KNIME-Worker-129 : ImgPlusCellFactory : Image Segment Features : 0:732 : New file created. Last file has approx. 0.0MB.
2017-05-10 15:21:41	675 : WARN : KNIME-Worker-129 : IntervalFeatureSetNodeModel : Image Segment Features : 0:732 : The dimensions of Labeling and Image in Row Z:\VAST_Stefan\tgmcherry\DCA 11052017 Plate 1\2017_05_10_09_36_33--DCA 11052017 P1001\Sequence\AF 01_003--L78.tif are not compatible. Dimensions of labeling are virtually adjusted to match size.
2017-05-10 15:21:41	833 : DEBUG : KNIME-Worker-129 : ImgPlusCellFactory : Image Segment Features : 0:732 : New file created. Last file has approx. 0.0MB.
2017-05-10 15:21:41	839 : WARN : KNIME-Worker-129 : IntervalFeatureSetNodeModel : Image Segment Features : 0:732 : The dimensions of Labeling and Image in Row Z:\VAST_Stefan\tgmcherry\DCA 11052017 Plate 1\2017_05_10_09_36_33--DCA 11052017 P1001\Sequence\Exp400 03 01 01_002--L79--Z03.tif are not compatible. Dimensions of labeling are virtually adjusted to match size.
2017-05-10 15:21:41	896 : DEBUG : KNIME-Worker-125 : ImgPlusCellFactory : Image Segment Features : 0:733 : New file created. Last file has approx. 0.0MB.
2017-05-10 15:21:41	901 : WARN : KNIME-Worker-125 : IntervalFeatureSetNodeModel : Image Segment Features : 0:733 : The dimensions of Labeling and Image in Row Z:\VAST_Stefan\tgmcherry\DCA 11052017 Plate 1\2017_05_10_09_36_33--DCA 11052017 P1001\Sequence\AF 01_003--L80.tif are not compatible. Dimensions of labeling are virtually adjusted to match size.
2017-05-10 15:21:42	032 : DEBUG : KNIME-Worker-125 : ImgPlusCellFactory : Image Segment Features : 0:733 : New file created. Last file has approx. 0.0MB.
2017-05-10 15:21:42	038 : WARN : KNIME-Worker-125 : IntervalFeatureSetNodeModel : Image Segment Features : 0:733 : The dimensions of Labeling and Image in Row Z:\VAST_Stefan\tgmcherry\DCA 11052017 Plate 1\2017_05_10_09_36_33--DCA 11052017 P1001\Sequence\AF 01_003--L81.tif are not compatible. Dimensions of labeling are virtually adjusted to match size.
2017-05-10 15:21:42	101 : DEBUG : KNIME-Worker-129 : ImgPlusCellFactory : Image Segment Features : 0:732 : New file created. Last file has approx. 0.0MB.
2017-05-10 15:21:42	106 : WARN : KNIME-Worker-129 : IntervalFeatureSetNodeModel : Image Segment Features : 0:732 : The dimensions of Labeling and Image in Row Z:\VAST_Stefan\tgmcherry\DCA 11052017 Plate 1\2017_05_10_09_36_33--DCA 11052017 P1001\Sequence\AF 01_003--L79.tif are not compatible. Dimensions of labeling are virtually adjusted to match size.
2017-05-10 15:21:42	270 : DEBUG : KNIME-Worker-125 : ImgPlusCellFactory : Image Segment Features : 0:733 : New file created. Last file has approx. 0.0MB.
2017-05-10 15:21:42	276 : WARN : KNIME-Worker-125 : IntervalFeatureSetNodeModel : Image Segment Features : 0:733 : The dimensions of Labeling and Image in Row Z:\VAST_Stefan\tgmcherry\DCA 11052017 Plate 1\2017_05_10_09_36_33--DCA 11052017 P1001\Sequence\AF 01_003--L82.tif are not compatible. Dimensions of labeling are virtually adjusted to match size.
2017-05-10 15:21:42	344 : DEBUG : KNIME-Worker-129 : ImgPlusCellFactory : Image Segment Features : 0:732 : New file created. Last file has approx. 0.0MB.
2017-05-10 15:21:42	349 : WARN : KNIME-Worker-129 : IntervalFeatureSetNodeModel : Image Segment Features : 0:732 : The dimensions of Labeling and Image in Row Z:\VAST_Stefan\tgmcherry\DCA 11052017 Plate 1\2017_05_10_09_36_33--DCA 11052017 P1001\Sequence\AF 01_003--L80.tif are not compatible. Dimensions of labeling are virtually adjusted to match size.
2017-05-10 15:21:42	561 : DEBUG : KNIME-Worker-125 : ImgPlusCellFactory : Image Segment Features : 0:733 : New file created. Last file has approx. 0.0MB.
2017-05-10 15:21:42	567 : WARN : KNIME-Worker-125 : IntervalFeatureSetNodeModel : Image Segment Features : 0:733 : The dimensions of Labeling and Image in Row Z:\VAST_Stefan\tgmcherry\DCA 11052017 Plate 1\2017_05_10_09_36_33--DCA 11052017 P1001\Sequence\AF 01_003--L83.tif are not compatible. Dimensions of labeling are virtually adjusted to match size.
2017-05-10 15:21:42	610 : DEBUG : KNIME-Worker-129 : ImgPlusCellFactory : Image Segment Features : 0:732 : New file created. Last file has approx. 0.0MB.
2017-05-10 15:21:42	614 : WARN : KNIME-Worker-129 : IntervalFeatureSetNodeModel : Image Segment Features : 0:732 : The dimensions of Labeling and Image in Row Z:\VAST_Stefan\tgmcherry\DCA 11052017 Plate 1\2017_05_10_09_36_33--DCA 11052017 P1001\Sequence\AF 01_003--L81.tif are not compatible. Dimensions of labeling are virtually adjusted to match size.
2017-05-10 15:21:42	824 : DEBUG : KNIME-Worker-125 : ImgPlusCellFactory : Image Segment Features : 0:733 : New file created. Last file has approx. 0.0MB.
2017-05-10 15:21:42	830 : WARN : KNIME-Worker-125 : IntervalFeatureSetNodeModel : Image Segment Features : 0:733 : The dimensions of Labeling and Image in Row Z:\VAST_Stefan\tgmcherry\DCA 11052017 Plate 1\2017_05_10_09_36_33--DCA 11052017 P1001\Sequence\Exp400 03 01 01_002--L84--Z03.tif are not compatible. Dimensions of labeling are virtually adjusted to match size.
2017-05-10 15:21:42	887 : DEBUG : KNIME-Worker-129 : ImgPlusCellFactory : Image Segment Features : 0:732 : New file created. Last file has approx. 0.0MB.
2017-05-10 15:21:42	895 : WARN : KNIME-Worker-129 : IntervalFeatureSetNodeModel : Image Segment Features : 0:732 : The dimensions of Labeling and Image in Row Z:\VAST_Stefan\tgmcherry\DCA 11052017 Plate 1\2017_05_10_09_36_33--DCA 11052017 P1001\Sequence\AF 01_003--L82.tif are not compatible. Dimensions of labeling are virtually adjusted to match size.
2017-05-10 15:21:43	074 : DEBUG : KNIME-Worker-125 : ImgPlusCellFactory : Image Segment Features : 0:733 : New file created. Last file has approx. 0.0MB.
2017-05-10 15:21:43	080 : WARN : KNIME-Worker-125 : IntervalFeatureSetNodeModel : Image Segment Features : 0:733 : The dimensions of Labeling and Image in Row Z:\VAST_Stefan\tgmcherry\DCA 11052017 Plate 1\2017_05_10_09_36_33--DCA 11052017 P1001\Sequence\AF 01_003--L85.tif are not compatible. Dimensions of labeling are virtually adjusted to match size.
2017-05-10 15:21:43	168 : DEBUG : KNIME-Worker-129 : ImgPlusCellFactory : Image Segment Features : 0:732 : New file created. Last file has approx. 0.0MB.
2017-05-10 15:21:43	174 : WARN : KNIME-Worker-129 : IntervalFeatureSetNodeModel : Image Segment Features : 0:732 : The dimensions of Labeling and Image in Row Z:\VAST_Stefan\tgmcherry\DCA 11052017 Plate 1\2017_05_10_09_36_33--DCA 11052017 P1001\Sequence\AF 01_003--L83.tif are not compatible. Dimensions of labeling are virtually adjusted to match size.
2017-05-10 15:21:43	273 : DEBUG : KNIME-Worker-125 : ImgPlusCellFactory : Image Segment Features : 0:733 : New file created. Last file has approx. 0.0MB.
2017-05-10 15:21:43	279 : WARN : KNIME-Worker-125 : IntervalFeatureSetNodeModel : Image Segment Features : 0:733 : The dimensions of Labeling and Image in Row Z:\VAST_Stefan\tgmcherry\DCA 11052017 Plate 1\2017_05_10_09_36_33--DCA 11052017 P1001\Sequence\AF 01_003--L87.tif are not compatible. Dimensions of labeling are virtually adjusted to match size.
2017-05-10 15:21:43	398 : DEBUG : KNIME-Worker-129 : ImgPlusCellFactory : Image Segment Features : 0:732 : New file created. Last file has approx. 0.0MB.
2017-05-10 15:21:43	404 : WARN : KNIME-Worker-129 : IntervalFeatureSetNodeModel : Image Segment Features : 0:732 : The dimensions of Labeling and Image in Row Z:\VAST_Stefan\tgmcherry\DCA 11052017 Plate 1\2017_05_10_09_36_33--DCA 11052017 P1001\Sequence\Exp400 03 01 01_002--L84--Z03.tif are not compatible. Dimensions of labeling are virtually adjusted to match size.
2017-05-10 15:21:43	500 : DEBUG : KNIME-Worker-125 : ImgPlusCellFactory : Image Segment Features : 0:733 : New file created. Last file has approx. 0.0MB.
2017-05-10 15:21:43	505 : WARN : KNIME-Worker-125 : IntervalFeatureSetNodeModel : Image Segment Features : 0:733 : The dimensions of Labeling and Image in Row Z:\VAST_Stefan\tgmcherry\DCA 11052017 Plate 1\2017_05_10_09_36_33--DCA 11052017 P1001\Sequence\AF 01_003--L88.tif are not compatible. Dimensions of labeling are virtually adjusted to match size.
2017-05-10 15:21:43	654 : DEBUG : KNIME-Worker-129 : ImgPlusCellFactory : Image Segment Features : 0:732 : New file created. Last file has approx. 0.0MB.
2017-05-10 15:21:43	660 : WARN : KNIME-Worker-129 : IntervalFeatureSetNodeModel : Image Segment Features : 0:732 : The dimensions of Labeling and Image in Row Z:\VAST_Stefan\tgmcherry\DCA 11052017 Plate 1\2017_05_10_09_36_33--DCA 11052017 P1001\Sequence\AF 01_003--L85.tif are not compatible. Dimensions of labeling are virtually adjusted to match size.
2017-05-10 15:21:43	793 : DEBUG : KNIME-Worker-125 : ImgPlusCellFactory : Image Segment Features : 0:733 : New file created. Last file has approx. 0.0MB.
2017-05-10 15:21:43	799 : WARN : KNIME-Worker-125 : IntervalFeatureSetNodeModel : Image Segment Features : 0:733 : The dimensions of Labeling and Image in Row Z:\VAST_Stefan\tgmcherry\DCA 11052017 Plate 1\2017_05_10_09_36_33--DCA 11052017 P1001\Sequence\Exp400 03 01 01_002--L89--Z02.tif are not compatible. Dimensions of labeling are virtually adjusted to match size.
2017-05-10 15:21:43	891 : DEBUG : KNIME-Worker-129 : ImgPlusCellFactory : Image Segment Features : 0:732 : New file created. Last file has approx. 0.0MB.
2017-05-10 15:21:43	896 : WARN : KNIME-Worker-129 : IntervalFeatureSetNodeModel : Image Segment Features : 0:732 : The dimensions of Labeling and Image in Row Z:\VAST_Stefan\tgmcherry\DCA 11052017 Plate 1\2017_05_10_09_36_33--DCA 11052017 P1001\Sequence\AF 01_003--L87.tif are not compatible. Dimensions of labeling are virtually adjusted to match size.
2017-05-10 15:21:44	068 : DEBUG : KNIME-Worker-125 : ImgPlusCellFactory : Image Segment Features : 0:733 : New file created. Last file has approx. 0.0MB.
2017-05-10 15:21:44	073 : WARN : KNIME-Worker-125 : IntervalFeatureSetNodeModel : Image Segment Features : 0:733 : The dimensions of Labeling and Image in Row Z:\VAST_Stefan\tgmcherry\DCA 11052017 Plate 1\2017_05_10_09_36_33--DCA 11052017 P1001\Sequence\AF 01_003--L90.tif are not compatible. Dimensions of labeling are virtually adjusted to match size.
2017-05-10 15:21:44	178 : DEBUG : KNIME-Worker-129 : ImgPlusCellFactory : Image Segment Features : 0:732 : New file created. Last file has approx. 0.0MB.
2017-05-10 15:21:44	183 : WARN : KNIME-Worker-129 : IntervalFeatureSetNodeModel : Image Segment Features : 0:732 : The dimensions of Labeling and Image in Row Z:\VAST_Stefan\tgmcherry\DCA 11052017 Plate 1\2017_05_10_09_36_33--DCA 11052017 P1001\Sequence\AF 01_003--L88.tif are not compatible. Dimensions of labeling are virtually adjusted to match size.
2017-05-10 15:21:44	362 : DEBUG : KNIME-Worker-125 : ImgPlusCellFactory : Image Segment Features : 0:733 : New file created. Last file has approx. 0.0MB.
2017-05-10 15:21:44	369 : WARN : KNIME-Worker-125 : IntervalFeatureSetNodeModel : Image Segment Features : 0:733 : The dimensions of Labeling and Image in Row Z:\VAST_Stefan\tgmcherry\DCA 11052017 Plate 1\2017_05_10_09_36_33--DCA 11052017 P1001\Sequence\AF 01_003--L91.tif are not compatible. Dimensions of labeling are virtually adjusted to match size.
2017-05-10 15:21:44	427 : DEBUG : KNIME-Worker-129 : ImgPlusCellFactory : Image Segment Features : 0:732 : New file created. Last file has approx. 0.0MB.
2017-05-10 15:21:44	432 : WARN : KNIME-Worker-129 : IntervalFeatureSetNodeModel : Image Segment Features : 0:732 : The dimensions of Labeling and Image in Row Z:\VAST_Stefan\tgmcherry\DCA 11052017 Plate 1\2017_05_10_09_36_33--DCA 11052017 P1001\Sequence\Exp400 03 01 01_002--L89--Z02.tif are not compatible. Dimensions of labeling are virtually adjusted to match size.
2017-05-10 15:21:44	598 : DEBUG : KNIME-Worker-125 : ImgPlusCellFactory : Image Segment Features : 0:733 : New file created. Last file has approx. 0.0MB.
2017-05-10 15:21:44	603 : WARN : KNIME-Worker-125 : IntervalFeatureSetNodeModel : Image Segment Features : 0:733 : The dimensions of Labeling and Image in Row Z:\VAST_Stefan\tgmcherry\DCA 11052017 Plate 1\2017_05_10_09_36_33--DCA 11052017 P1001\Sequence\Exp400 03 01 01_002--L92--Z03.tif are not compatible. Dimensions of labeling are virtually adjusted to match size.
2017-05-10 15:21:44	749 : DEBUG : KNIME-Worker-129 : ImgPlusCellFactory : Image Segment Features : 0:732 : New file created. Last file has approx. 0.0MB.
2017-05-10 15:21:44	755 : WARN : KNIME-Worker-129 : IntervalFeatureSetNodeModel : Image Segment Features : 0:732 : The dimensions of Labeling and Image in Row Z:\VAST_Stefan\tgmcherry\DCA 11052017 Plate 1\2017_05_10_09_36_33--DCA 11052017 P1001\Sequence\AF 01_003--L90.tif are not compatible. Dimensions of labeling are virtually adjusted to match size.
2017-05-10 15:21:44	841 : DEBUG : KNIME-Worker-125 : ImgPlusCellFactory : Image Segment Features : 0:733 : New file created. Last file has approx. 0.0MB.
2017-05-10 15:21:44	847 : WARN : KNIME-Worker-125 : IntervalFeatureSetNodeModel : Image Segment Features : 0:733 : The dimensions of Labeling and Image in Row Z:\VAST_Stefan\tgmcherry\DCA 11052017 Plate 1\2017_05_10_09_36_33--DCA 11052017 P1001\Sequence\Exp400 03 01 01_002--L93--Z03.tif are not compatible. Dimensions of labeling are virtually adjusted to match size.
2017-05-10 15:21:44	960 : DEBUG : KNIME-Worker-129 : ImgPlusCellFactory : Image Segment Features : 0:732 : New file created. Last file has approx. 0.0MB.
2017-05-10 15:21:44	968 : WARN : KNIME-Worker-129 : IntervalFeatureSetNodeModel : Image Segment Features : 0:732 : The dimensions of Labeling and Image in Row Z:\VAST_Stefan\tgmcherry\DCA 11052017 Plate 1\2017_05_10_09_36_33--DCA 11052017 P1001\Sequence\AF 01_003--L91.tif are not compatible. Dimensions of labeling are virtually adjusted to match size.
2017-05-10 15:21:45	125 : DEBUG : KNIME-Worker-125 : ImgPlusCellFactory : Image Segment Features : 0:733 : New file created. Last file has approx. 0.0MB.
2017-05-10 15:21:45	131 : WARN : KNIME-Worker-125 : IntervalFeatureSetNodeModel : Image Segment Features : 0:733 : The dimensions of Labeling and Image in Row Z:\VAST_Stefan\tgmcherry\DCA 11052017 Plate 1\2017_05_10_09_36_33--DCA 11052017 P1001\Sequence\AF 01_003--L94.tif are not compatible. Dimensions of labeling are virtually adjusted to match size.
2017-05-10 15:21:45	205 : DEBUG : KNIME-Worker-129 : ImgPlusCellFactory : Image Segment Features : 0:732 : New file created. Last file has approx. 0.0MB.
2017-05-10 15:21:45	211 : WARN : KNIME-Worker-129 : IntervalFeatureSetNodeModel : Image Segment Features : 0:732 : The dimensions of Labeling and Image in Row Z:\VAST_Stefan\tgmcherry\DCA 11052017 Plate 1\2017_05_10_09_36_33--DCA 11052017 P1001\Sequence\Exp400 03 01 01_002--L92--Z03.tif are not compatible. Dimensions of labeling are virtually adjusted to match size.
2017-05-10 15:21:45	299 : DEBUG : KNIME-Worker-125 : ImgPlusCellFactory : Image Segment Features : 0:733 : New file created. Last file has approx. 0.0MB.
2017-05-10 15:21:45	305 : WARN : KNIME-Worker-125 : IntervalFeatureSetNodeModel : Image Segment Features : 0:733 : The dimensions of Labeling and Image in Row Z:\VAST_Stefan\tgmcherry\DCA 11052017 Plate 1\2017_05_10_09_36_33--DCA 11052017 P1001\Sequence\AF 01_003--L95.tif are not compatible. Dimensions of labeling are virtually adjusted to match size.
2017-05-10 15:21:45	393 : DEBUG : KNIME-Worker-129 : ImgPlusCellFactory : Image Segment Features : 0:732 : New file created. Last file has approx. 0.0MB.
2017-05-10 15:21:45	399 : WARN : KNIME-Worker-129 : IntervalFeatureSetNodeModel : Image Segment Features : 0:732 : The dimensions of Labeling and Image in Row Z:\VAST_Stefan\tgmcherry\DCA 11052017 Plate 1\2017_05_10_09_36_33--DCA 11052017 P1001\Sequence\Exp400 03 01 01_002--L93--Z03.tif are not compatible. Dimensions of labeling are virtually adjusted to match size.
2017-05-10 15:21:45	575 : DEBUG : KNIME-Worker-125 : ImgPlusCellFactory : Image Segment Features : 0:733 : New file created. Last file has approx. 0.0MB.
2017-05-10 15:21:45	581 : WARN : KNIME-Worker-125 : IntervalFeatureSetNodeModel : Image Segment Features : 0:733 : The dimensions of Labeling and Image in Row Z:\VAST_Stefan\tgmcherry\DCA 11052017 Plate 1\2017_05_10_09_36_33--DCA 11052017 P1001\Sequence\Exp400 03 01 01_002--L96--Z05.tif are not compatible. Dimensions of labeling are virtually adjusted to match size.
2017-05-10 15:21:45	644 : DEBUG : KNIME-Worker-129 : ImgPlusCellFactory : Image Segment Features : 0:732 : New file created. Last file has approx. 0.0MB.
2017-05-10 15:21:45	649 : WARN : KNIME-Worker-129 : IntervalFeatureSetNodeModel : Image Segment Features : 0:732 : The dimensions of Labeling and Image in Row Z:\VAST_Stefan\tgmcherry\DCA 11052017 Plate 1\2017_05_10_09_36_33--DCA 11052017 P1001\Sequence\AF 01_003--L94.tif are not compatible. Dimensions of labeling are virtually adjusted to match size.
2017-05-10 15:21:45	808 : DEBUG : KNIME-Worker-125 : ImgPlusCellFactory : Image Segment Features : 0:733 : New file created. Last file has approx. 0.0MB.
2017-05-10 15:21:45	813 : INFO : KNIME-Worker-125 : LocalNodeExecutionJob : Image Segment Features : 0:733 : Image Segment Features 0:733 End execute (19 secs)
2017-05-10 15:21:45	817 : DEBUG : KNIME-Worker-125 : WorkflowManager : Image Segment Features : 0:733 : Image Segment Features 0:733 doBeforePostExecution
2017-05-10 15:21:45	820 : DEBUG : KNIME-Worker-125 : NodeContainer : Image Segment Features : 0:733 : Image Segment Features 0:733 has new state: POSTEXECUTE
2017-05-10 15:21:45	823 : DEBUG : KNIME-Worker-125 : WorkflowManager : Image Segment Features : 0:733 : Image Segment Features 0:733 doAfterExecute - success
2017-05-10 15:21:45	826 : DEBUG : KNIME-Worker-125 : NodeContainer : Image Segment Features : 0:733 : Image Segment Features 0:733 has new state: EXECUTED
2017-05-10 15:21:45	830 : DEBUG : KNIME-Worker-125 : Joiner : Joiner : 0:37 : Configure succeeded. (Joiner)
2017-05-10 15:21:45	835 : DEBUG : KNIME-Worker-125 : Transpose : Transpose : 0:34 : Configure succeeded. (Transpose)
2017-05-10 15:21:45	868 : DEBUG : KNIME-Worker-129 : ImgPlusCellFactory : Image Segment Features : 0:732 : New file created. Last file has approx. 0.0MB.
2017-05-10 15:21:45	873 : WARN : KNIME-Worker-129 : IntervalFeatureSetNodeModel : Image Segment Features : 0:732 : The dimensions of Labeling and Image in Row Z:\VAST_Stefan\tgmcherry\DCA 11052017 Plate 1\2017_05_10_09_36_33--DCA 11052017 P1001\Sequence\AF 01_003--L95.tif are not compatible. Dimensions of labeling are virtually adjusted to match size.
2017-05-10 15:21:46	117 : DEBUG : KNIME-Worker-129 : ImgPlusCellFactory : Image Segment Features : 0:732 : New file created. Last file has approx. 0.0MB.
2017-05-10 15:21:46	123 : WARN : KNIME-Worker-129 : IntervalFeatureSetNodeModel : Image Segment Features : 0:732 : The dimensions of Labeling and Image in Row Z:\VAST_Stefan\tgmcherry\DCA 11052017 Plate 1\2017_05_10_09_36_33--DCA 11052017 P1001\Sequence\Exp400 03 01 01_002--L96--Z05.tif are not compatible. Dimensions of labeling are virtually adjusted to match size.
2017-05-10 15:21:46	350 : DEBUG : KNIME-Worker-129 : ImgPlusCellFactory : Image Segment Features : 0:732 : New file created. Last file has approx. 0.0MB.
2017-05-10 15:21:46	355 : INFO : KNIME-Worker-129 : LocalNodeExecutionJob : Image Segment Features : 0:732 : Image Segment Features 0:732 End execute (20 secs)
2017-05-10 15:21:46	358 : DEBUG : KNIME-Worker-129 : WorkflowManager : Image Segment Features : 0:732 : Image Segment Features 0:732 doBeforePostExecution
2017-05-10 15:21:46	361 : DEBUG : KNIME-Worker-129 : NodeContainer : Image Segment Features : 0:732 : Image Segment Features 0:732 has new state: POSTEXECUTE
2017-05-10 15:21:46	364 : DEBUG : KNIME-Worker-129 : WorkflowManager : Image Segment Features : 0:732 : Image Segment Features 0:732 doAfterExecute - success
2017-05-10 15:21:46	367 : DEBUG : KNIME-Worker-129 : NodeContainer : Image Segment Features : 0:732 : Image Segment Features 0:732 has new state: EXECUTED
2017-05-10 15:21:46	370 : DEBUG : KNIME-Worker-129 : Joiner : Joiner : 0:37 : Configure succeeded. (Joiner)
2017-05-10 15:21:46	373 : DEBUG : KNIME-Worker-129 : NodeContainer : Image Segment Features : 0:732 : Joiner 0:37 has new state: CONFIGURED_QUEUED
2017-05-10 15:21:46	377 : DEBUG : KNIME-Worker-129 : Transpose : Transpose : 0:34 : Configure succeeded. (Transpose)
2017-05-10 15:21:46	380 : DEBUG : KNIME-Worker-126 : WorkflowManager : Joiner : 0:37 : Joiner 0:37 doBeforePreExecution
2017-05-10 15:21:46	383 : DEBUG : KNIME-Worker-126 : NodeContainer : Joiner : 0:37 : Joiner 0:37 has new state: PREEXECUTE
2017-05-10 15:21:46	385 : DEBUG : KNIME-Worker-126 : WorkflowManager : Joiner : 0:37 : Joiner 0:37 doBeforeExecution
2017-05-10 15:21:46	388 : DEBUG : KNIME-Worker-126 : NodeContainer : Joiner : 0:37 : Joiner 0:37 has new state: EXECUTING
2017-05-10 15:21:46	391 : DEBUG : KNIME-Worker-126 : WorkflowFileStoreHandlerRepository : Joiner : 0:37 : Adding handler c04f14f2-11f2-4028-af61-c495e4c7edf8 (Joiner 0:37: <no directory>) - 75 in total
2017-05-10 15:21:46	394 : DEBUG : KNIME-Worker-126 : LocalNodeExecutionJob : Joiner : 0:37 : Joiner 0:37 Start execute
2017-05-10 15:21:46	399 : DEBUG : KNIME-Worker-126 : Joiner : Joiner : 0:37 : Joined 0 with 2 tuples.
2017-05-10 15:21:46	402 : DEBUG : KNIME-Worker-126 : Joiner : Joiner : 0:37 : Joined 1 with 2 tuples.
2017-05-10 15:21:46	405 : DEBUG : KNIME-Worker-126 : Joiner : Joiner : 0:37 : Joined 2 with 1 tuples.
2017-05-10 15:21:46	408 : DEBUG : KNIME-Worker-126 : Joiner : Joiner : 0:37 : Joined 3 with 0 tuples.
2017-05-10 15:21:46	413 : DEBUG : KNIME-Worker-126 : Joiner : Joiner : 0:37 : Joined 4 with 0 tuples.
2017-05-10 15:21:46	416 : DEBUG : KNIME-Worker-126 : Joiner : Joiner : 0:37 : Joined 5 with 0 tuples.
2017-05-10 15:21:46	419 : DEBUG : KNIME-Worker-126 : Joiner : Joiner : 0:37 : Joined 6 with 0 tuples.
2017-05-10 15:21:46	423 : DEBUG : KNIME-Worker-126 : Joiner : Joiner : 0:37 : Joined 7 with 0 tuples.
2017-05-10 15:21:46	426 : DEBUG : KNIME-Worker-126 : Joiner : Joiner : 0:37 : Joined 8 with 0 tuples.
2017-05-10 15:21:46	429 : DEBUG : KNIME-Worker-126 : Joiner : Joiner : 0:37 : Joined 9 with 0 tuples.
2017-05-10 15:21:46	432 : DEBUG : KNIME-Worker-126 : Joiner : Joiner : 0:37 : Joined 10 with 0 tuples.
2017-05-10 15:21:46	436 : DEBUG : KNIME-Worker-126 : Joiner : Joiner : 0:37 : Joined 11 with 0 tuples.
2017-05-10 15:21:46	439 : DEBUG : KNIME-Worker-126 : Joiner : Joiner : 0:37 : Joined 12 with 0 tuples.
2017-05-10 15:21:46	442 : DEBUG : KNIME-Worker-126 : Joiner : Joiner : 0:37 : Joined 13 with 1 tuples.
2017-05-10 15:21:46	445 : DEBUG : KNIME-Worker-126 : Joiner : Joiner : 0:37 : Joined 14 with 0 tuples.
2017-05-10 15:21:46	448 : DEBUG : KNIME-Worker-126 : Joiner : Joiner : 0:37 : Joined 15 with 0 tuples.
2017-05-10 15:21:46	452 : DEBUG : KNIME-Worker-126 : Joiner : Joiner : 0:37 : Joined 16 with 2 tuples.
2017-05-10 15:21:46	455 : DEBUG : KNIME-Worker-126 : Joiner : Joiner : 0:37 : Joined 17 with 2 tuples.
2017-05-10 15:21:46	458 : DEBUG : KNIME-Worker-126 : Joiner : Joiner : 0:37 : Joined 18 with 2 tuples.
2017-05-10 15:21:46	461 : DEBUG : KNIME-Worker-126 : Joiner : Joiner : 0:37 : Joined 19 with 1 tuples.
2017-05-10 15:21:46	463 : DEBUG : KNIME-Worker-126 : Joiner : Joiner : 0:37 : Joined 20 with 0 tuples.
2017-05-10 15:21:46	466 : DEBUG : KNIME-Worker-126 : Joiner : Joiner : 0:37 : Joined 21 with 2 tuples.
2017-05-10 15:21:46	470 : DEBUG : KNIME-Worker-126 : Joiner : Joiner : 0:37 : Joined 22 with 5 tuples.
2017-05-10 15:21:46	473 : DEBUG : KNIME-Worker-126 : Joiner : Joiner : 0:37 : Joined 23 with 3 tuples.
2017-05-10 15:21:46	476 : DEBUG : KNIME-Worker-126 : Joiner : Joiner : 0:37 : Joined 24 with 1 tuples.
2017-05-10 15:21:46	479 : DEBUG : KNIME-Worker-126 : Joiner : Joiner : 0:37 : Joined 25 with 1 tuples.
2017-05-10 15:21:46	482 : DEBUG : KNIME-Worker-126 : Joiner : Joiner : 0:37 : Joined 26 with 2 tuples.
2017-05-10 15:21:46	485 : DEBUG : KNIME-Worker-126 : Joiner : Joiner : 0:37 : Joined 27 with 3 tuples.
2017-05-10 15:21:46	488 : DEBUG : KNIME-Worker-126 : Joiner : Joiner : 0:37 : Joined 28 with 3 tuples.
2017-05-10 15:21:46	491 : DEBUG : KNIME-Worker-126 : Joiner : Joiner : 0:37 : Joined 29 with 2 tuples.
2017-05-10 15:21:46	494 : DEBUG : KNIME-Worker-126 : Joiner : Joiner : 0:37 : Joined 30 with 1 tuples.
2017-05-10 15:21:46	497 : DEBUG : KNIME-Worker-126 : Joiner : Joiner : 0:37 : Joined 31 with 0 tuples.
2017-05-10 15:21:46	500 : DEBUG : KNIME-Worker-126 : Joiner : Joiner : 0:37 : Joined 32 with 1 tuples.
2017-05-10 15:21:46	503 : DEBUG : KNIME-Worker-126 : Joiner : Joiner : 0:37 : Joined 33 with 1 tuples.
2017-05-10 15:21:46	506 : DEBUG : KNIME-Worker-126 : Joiner : Joiner : 0:37 : Joined 34 with 0 tuples.
2017-05-10 15:21:46	509 : DEBUG : KNIME-Worker-126 : Joiner : Joiner : 0:37 : Joined 35 with 0 tuples.
2017-05-10 15:21:46	512 : DEBUG : KNIME-Worker-126 : Joiner : Joiner : 0:37 : Joined 36 with 0 tuples.
2017-05-10 15:21:46	515 : DEBUG : KNIME-Worker-126 : Joiner : Joiner : 0:37 : Joined 37 with 0 tuples.
2017-05-10 15:21:46	517 : DEBUG : KNIME-Worker-126 : Joiner : Joiner : 0:37 : Joined 38 with 0 tuples.
2017-05-10 15:21:46	520 : DEBUG : KNIME-Worker-126 : Joiner : Joiner : 0:37 : Joined 39 with 0 tuples.
2017-05-10 15:21:46	523 : DEBUG : KNIME-Worker-126 : Joiner : Joiner : 0:37 : Joined 40 with 0 tuples.
2017-05-10 15:21:46	526 : DEBUG : KNIME-Worker-126 : Joiner : Joiner : 0:37 : Joined 41 with 0 tuples.
2017-05-10 15:21:46	529 : DEBUG : KNIME-Worker-126 : Joiner : Joiner : 0:37 : Joined 42 with 0 tuples.
2017-05-10 15:21:46	532 : DEBUG : KNIME-Worker-126 : Joiner : Joiner : 0:37 : Joined 43 with 0 tuples.
2017-05-10 15:21:46	535 : DEBUG : KNIME-Worker-126 : Joiner : Joiner : 0:37 : Joined 44 with 0 tuples.
2017-05-10 15:21:46	538 : DEBUG : KNIME-Worker-126 : Joiner : Joiner : 0:37 : Joined 45 with 1 tuples.
2017-05-10 15:21:46	541 : DEBUG : KNIME-Worker-126 : Joiner : Joiner : 0:37 : Joined 46 with 3 tuples.
2017-05-10 15:21:46	544 : DEBUG : KNIME-Worker-126 : Joiner : Joiner : 0:37 : Joined 47 with 1 tuples.
2017-05-10 15:21:46	546 : DEBUG : KNIME-Worker-126 : Joiner : Joiner : 0:37 : Joined 48 with 3 tuples.
2017-05-10 15:21:46	549 : DEBUG : KNIME-Worker-126 : Joiner : Joiner : 0:37 : Joined 49 with 1 tuples.
2017-05-10 15:21:46	552 : DEBUG : KNIME-Worker-126 : Joiner : Joiner : 0:37 : Joined 50 with 2 tuples.
2017-05-10 15:21:46	555 : DEBUG : KNIME-Worker-126 : Joiner : Joiner : 0:37 : Joined 51 with 1 tuples.
2017-05-10 15:21:46	558 : DEBUG : KNIME-Worker-126 : Joiner : Joiner : 0:37 : Joined 52 with 2 tuples.
2017-05-10 15:21:46	560 : DEBUG : KNIME-Worker-126 : Joiner : Joiner : 0:37 : Joined 53 with 2 tuples.
2017-05-10 15:21:46	563 : DEBUG : KNIME-Worker-126 : Joiner : Joiner : 0:37 : Joined 54 with 2 tuples.
2017-05-10 15:21:46	565 : DEBUG : KNIME-Worker-126 : Joiner : Joiner : 0:37 : Joined 55 with 3 tuples.
2017-05-10 15:21:46	568 : DEBUG : KNIME-Worker-126 : Joiner : Joiner : 0:37 : Joined 56 with 4 tuples.
2017-05-10 15:21:46	571 : DEBUG : KNIME-Worker-126 : Joiner : Joiner : 0:37 : Joined 57 with 3 tuples.
2017-05-10 15:21:46	574 : DEBUG : KNIME-Worker-126 : Joiner : Joiner : 0:37 : Joined 58 with 3 tuples.
2017-05-10 15:21:46	576 : DEBUG : KNIME-Worker-126 : Joiner : Joiner : 0:37 : Joined 59 with 3 tuples.
2017-05-10 15:21:46	579 : DEBUG : KNIME-Worker-126 : Joiner : Joiner : 0:37 : Joined 60 with 2 tuples.
2017-05-10 15:21:46	581 : DEBUG : KNIME-Worker-126 : Joiner : Joiner : 0:37 : Joined 61 with 3 tuples.
2017-05-10 15:21:46	584 : DEBUG : KNIME-Worker-126 : Joiner : Joiner : 0:37 : Joined 62 with 3 tuples.
2017-05-10 15:21:46	586 : DEBUG : KNIME-Worker-126 : Joiner : Joiner : 0:37 : Joined 63 with 1 tuples.
2017-05-10 15:21:46	591 : INFO : KNIME-Worker-126 : LocalNodeExecutionJob : Joiner : 0:37 : Joiner 0:37 End execute (0 secs)
2017-05-10 15:21:46	593 : DEBUG : KNIME-Worker-126 : WorkflowManager : Joiner : 0:37 : Joiner 0:37 doBeforePostExecution
2017-05-10 15:21:46	596 : DEBUG : KNIME-Worker-126 : NodeContainer : Joiner : 0:37 : Joiner 0:37 has new state: POSTEXECUTE
2017-05-10 15:21:46	599 : DEBUG : KNIME-Worker-126 : WorkflowManager : Joiner : 0:37 : Joiner 0:37 doAfterExecute - success
2017-05-10 15:21:46	602 : DEBUG : KNIME-Worker-126 : NodeContainer : Joiner : 0:37 : Joiner 0:37 has new state: EXECUTED
2017-05-10 15:21:46	605 : DEBUG : KNIME-Worker-126 : Transpose : Transpose : 0:34 : Configure succeeded. (Transpose)
2017-05-10 15:21:46	608 : DEBUG : KNIME-Worker-126 : NodeContainer : Joiner : 0:37 : Transpose 0:34 has new state: CONFIGURED_QUEUED
2017-05-10 15:21:46	611 : DEBUG : KNIME-Worker-127 : WorkflowManager : Transpose : 0:34 : Transpose 0:34 doBeforePreExecution
2017-05-10 15:21:46	614 : DEBUG : KNIME-Worker-127 : NodeContainer : Transpose : 0:34 : Transpose 0:34 has new state: PREEXECUTE
2017-05-10 15:21:46	617 : DEBUG : KNIME-Worker-127 : WorkflowManager : Transpose : 0:34 : Transpose 0:34 doBeforeExecution
2017-05-10 15:21:46	620 : DEBUG : KNIME-Worker-127 : NodeContainer : Transpose : 0:34 : Transpose 0:34 has new state: EXECUTING
2017-05-10 15:21:46	623 : DEBUG : KNIME-Worker-127 : WorkflowFileStoreHandlerRepository : Transpose : 0:34 : Adding handler 5586613b-a86e-4330-aace-3a66a4fd69a0 (Transpose 0:34: <no directory>) - 76 in total
2017-05-10 15:21:46	626 : DEBUG : KNIME-Worker-127 : LocalNodeExecutionJob : Transpose : 0:34 : Transpose 0:34 Start execute
2017-05-10 15:21:46	631 : INFO : KNIME-Worker-127 : LocalNodeExecutionJob : Transpose : 0:34 : Transpose 0:34 End execute (0 secs)
2017-05-10 15:21:46	634 : DEBUG : KNIME-Worker-127 : WorkflowManager : Transpose : 0:34 : Transpose 0:34 doBeforePostExecution
2017-05-10 15:21:46	637 : DEBUG : KNIME-Worker-127 : NodeContainer : Transpose : 0:34 : Transpose 0:34 has new state: POSTEXECUTE
2017-05-10 15:21:46	640 : DEBUG : KNIME-Worker-127 : WorkflowManager : Transpose : 0:34 : Transpose 0:34 doAfterExecute - success
2017-05-10 15:21:46	642 : DEBUG : KNIME-Worker-127 : NodeContainer : Transpose : 0:34 : Transpose 0:34 has new state: EXECUTED
2017-05-10 15:21:46	647 : DEBUG : KNIME-Worker-127 : Column Rename (Regex) : Column Rename (Regex) : 0:33 : Configure succeeded. (Column Rename (Regex))
2017-05-10 15:21:46	649 : DEBUG : KNIME-Worker-127 : NodeContainer : Transpose : 0:34 : Column Rename (Regex) 0:33 has new state: CONFIGURED_MARKEDFOREXEC
2017-05-10 15:21:46	652 : DEBUG : KNIME-Worker-127 : NodeContainer : Transpose : 0:34 : Column Rename (Regex) 0:33 has new state: CONFIGURED_QUEUED
2017-05-10 15:21:46	656 : DEBUG : KNIME-Worker-127 : Transpose : Transpose : 0:35 : Configure succeeded. (Transpose)
2017-05-10 15:21:46	659 : DEBUG : KNIME-Worker-127 : NodeContainer : Transpose : 0:34 : Transpose 0:35 has new state: CONFIGURED_MARKEDFOREXEC
2017-05-10 15:21:46	662 : DEBUG : KNIME-Worker-128 : WorkflowManager : Column Rename (Regex) : 0:33 : Column Rename (Regex) 0:33 doBeforePreExecution
2017-05-10 15:21:46	668 : DEBUG : KNIME-Worker-128 : NodeContainer : Column Rename (Regex) : 0:33 : Column Rename (Regex) 0:33 has new state: PREEXECUTE
2017-05-10 15:21:46	671 : DEBUG : KNIME-Worker-128 : WorkflowManager : Column Rename (Regex) : 0:33 : Column Rename (Regex) 0:33 doBeforeExecution
2017-05-10 15:21:46	674 : DEBUG : KNIME-Worker-128 : NodeContainer : Column Rename (Regex) : 0:33 : Column Rename (Regex) 0:33 has new state: EXECUTING
2017-05-10 15:21:46	677 : DEBUG : KNIME-Worker-128 : WorkflowFileStoreHandlerRepository : Column Rename (Regex) : 0:33 : Adding handler 5d5b83eb-8c16-4f86-bc13-20ce8eff7fff (Column Rename (Regex) 0:33: <no directory>) - 77 in total
2017-05-10 15:21:46	680 : DEBUG : KNIME-Worker-128 : LocalNodeExecutionJob : Column Rename (Regex) : 0:33 : Column Rename (Regex) 0:33 Start execute
2017-05-10 15:21:46	684 : INFO : KNIME-Worker-128 : LocalNodeExecutionJob : Column Rename (Regex) : 0:33 : Column Rename (Regex) 0:33 End execute (0 secs)
2017-05-10 15:21:46	687 : DEBUG : KNIME-Worker-128 : WorkflowManager : Column Rename (Regex) : 0:33 : Column Rename (Regex) 0:33 doBeforePostExecution
2017-05-10 15:21:46	690 : DEBUG : KNIME-Worker-128 : NodeContainer : Column Rename (Regex) : 0:33 : Column Rename (Regex) 0:33 has new state: POSTEXECUTE
2017-05-10 15:21:46	693 : DEBUG : KNIME-Worker-128 : WorkflowManager : Column Rename (Regex) : 0:33 : Column Rename (Regex) 0:33 doAfterExecute - success
2017-05-10 15:21:46	696 : DEBUG : KNIME-Worker-128 : NodeContainer : Column Rename (Regex) : 0:33 : Column Rename (Regex) 0:33 has new state: EXECUTED
2017-05-10 15:21:46	700 : DEBUG : KNIME-Worker-128 : Transpose : Transpose : 0:35 : Configure succeeded. (Transpose)
2017-05-10 15:21:46	702 : DEBUG : KNIME-Worker-128 : NodeContainer : Column Rename (Regex) : 0:33 : Transpose 0:35 has new state: CONFIGURED_QUEUED
2017-05-10 15:21:46	705 : DEBUG : KNIME-Worker-130 : WorkflowManager : Transpose : 0:35 : Transpose 0:35 doBeforePreExecution
2017-05-10 15:21:46	709 : DEBUG : KNIME-Worker-130 : NodeContainer : Transpose : 0:35 : Transpose 0:35 has new state: PREEXECUTE
2017-05-10 15:21:46	711 : DEBUG : KNIME-Worker-130 : WorkflowManager : Transpose : 0:35 : Transpose 0:35 doBeforeExecution
2017-05-10 15:21:46	714 : DEBUG : KNIME-Worker-130 : NodeContainer : Transpose : 0:35 : Transpose 0:35 has new state: EXECUTING
2017-05-10 15:21:46	717 : DEBUG : KNIME-Worker-130 : WorkflowFileStoreHandlerRepository : Transpose : 0:35 : Adding handler fd8b68d7-594f-438e-b887-897d0a54e3b7 (Transpose 0:35: <no directory>) - 78 in total
2017-05-10 15:21:46	720 : DEBUG : KNIME-Worker-130 : LocalNodeExecutionJob : Transpose : 0:35 : Transpose 0:35 Start execute
2017-05-10 15:21:46	723 : INFO : KNIME-Worker-130 : LocalNodeExecutionJob : Transpose : 0:35 : Transpose 0:35 End execute (0 secs)
2017-05-10 15:21:46	726 : DEBUG : KNIME-Worker-130 : WorkflowManager : Transpose : 0:35 : Transpose 0:35 doBeforePostExecution
2017-05-10 15:21:46	729 : DEBUG : KNIME-Worker-130 : NodeContainer : Transpose : 0:35 : Transpose 0:35 has new state: POSTEXECUTE
2017-05-10 15:21:46	732 : DEBUG : KNIME-Worker-130 : WorkflowManager : Transpose : 0:35 : Transpose 0:35 doAfterExecute - success
2017-05-10 15:21:46	735 : DEBUG : KNIME-Worker-130 : NodeContainer : Transpose : 0:35 : Transpose 0:35 has new state: EXECUTED
2017-05-10 15:21:46	738 : DEBUG : KNIME-Worker-130 : Joiner : Joiner : 0:38 : Configure succeeded. (Joiner)
2017-05-10 15:21:46	741 : DEBUG : KNIME-Worker-130 : NodeContainer : Transpose : 0:35 : Joiner 0:38 has new state: CONFIGURED_MARKEDFOREXEC
2017-05-10 15:21:46	744 : DEBUG : KNIME-Worker-130 : NodeContainer : Transpose : 0:35 : Joiner 0:38 has new state: CONFIGURED_QUEUED
2017-05-10 15:21:46	748 : DEBUG : KNIME-Worker-130 : String Replacer : String Replacer : 0:708 : Configure succeeded. (String Replacer)
2017-05-10 15:21:46	751 : DEBUG : KNIME-Worker-130 : NodeContainer : Transpose : 0:35 : String Replacer 0:708 has new state: CONFIGURED_MARKEDFOREXEC
2017-05-10 15:21:46	754 : DEBUG : KNIME-Worker-130 : Image Viewer : Image Viewer : 0:728 : Configure succeeded. (Image Viewer)
2017-05-10 15:21:46	757 : DEBUG : KNIME-Worker-130 : NodeContainer : Transpose : 0:35 : Image Viewer 0:728 has new state: CONFIGURED
2017-05-10 15:21:46	761 : DEBUG : KNIME-Worker-130 : Joiner : Joiner : 0:66 : Configure succeeded. (Joiner)
2017-05-10 15:21:46	764 : DEBUG : KNIME-Worker-130 : NodeContainer : Transpose : 0:35 : Joiner 0:66 has new state: CONFIGURED_MARKEDFOREXEC
2017-05-10 15:21:46	769 : DEBUG : KNIME-Worker-130 : Column Merger : Column Merger : 0:638:67 : Configure succeeded. (Column Merger)
2017-05-10 15:21:46	772 : DEBUG : KNIME-Worker-130 : NodeContainer : Transpose : 0:35 : Column Merger 0:638:67 has new state: CONFIGURED_MARKEDFOREXEC
2017-05-10 15:21:46	776 : DEBUG : KNIME-Worker-130 : Sorter : Sorter : 0:638:68 : Configure succeeded. (Sorter)
2017-05-10 15:21:46	778 : DEBUG : KNIME-Worker-130 : NodeContainer : Transpose : 0:35 : Sorter 0:638:68 has new state: CONFIGURED_MARKEDFOREXEC
2017-05-10 15:21:46	782 : DEBUG : KNIME-Worker-130 : Lag Column : Lag Column : 0:638:69 : Configure succeeded. (Lag Column)
2017-05-10 15:21:46	786 : DEBUG : KNIME-Worker-130 : NodeContainer : Transpose : 0:35 : Lag Column 0:638:69 has new state: CONFIGURED_MARKEDFOREXEC
2017-05-10 15:21:46	790 : DEBUG : KNIME-Worker-130 : Lag Column : Lag Column : 0:638:72 : Configure succeeded. (Lag Column)
2017-05-10 15:21:46	792 : DEBUG : KNIME-Worker-130 : NodeContainer : Transpose : 0:35 : Lag Column 0:638:72 has new state: CONFIGURED_MARKEDFOREXEC
2017-05-10 15:21:46	797 : DEBUG : KNIME-Worker-130 : Lag Column : Lag Column : 0:638:73 : Configure succeeded. (Lag Column)
2017-05-10 15:21:46	800 : DEBUG : KNIME-Worker-130 : NodeContainer : Transpose : 0:35 : Lag Column 0:638:73 has new state: CONFIGURED_MARKEDFOREXEC
2017-05-10 15:21:46	804 : DEBUG : KNIME-Worker-130 : Row Filter : Row Filter : 0:638:70 : Configure succeeded. (Row Filter)
2017-05-10 15:21:46	807 : DEBUG : KNIME-Worker-130 : NodeContainer : Transpose : 0:35 : Row Filter 0:638:70 has new state: CONFIGURED_MARKEDFOREXEC
2017-05-10 15:21:46	811 : DEBUG : KNIME-Worker-130 : Column Filter : Column Filter : 0:638:74 : Configure succeeded. (Column Filter)
2017-05-10 15:21:46	814 : DEBUG : KNIME-Worker-130 : NodeContainer : Transpose : 0:35 : Column Filter 0:638:74 has new state: CONFIGURED_MARKEDFOREXEC
2017-05-10 15:21:46	818 : DEBUG : KNIME-Worker-130 : NodeContainer : Transpose : 0:35 : Assign date	well	concentration to image 0:638 has new state: CONFIGURED_MARKEDFOREXEC
2017-05-10 15:21:46	822 : DEBUG : KNIME-Worker-130 : Row Filter : Row Filter : 0:741 : Configure succeeded. (Row Filter)
2017-05-10 15:21:46	825 : DEBUG : KNIME-Worker-130 : NodeContainer : Transpose : 0:35 : Row Filter 0:741 has new state: CONFIGURED_MARKEDFOREXEC
2017-05-10 15:21:46	829 : DEBUG : KNIME-Worker-130 : Joiner : Joiner : 0:636 : Configure succeeded. (Joiner)
2017-05-10 15:21:46	832 : DEBUG : KNIME-Worker-130 : NodeContainer : Transpose : 0:35 : Joiner 0:636 has new state: CONFIGURED_MARKEDFOREXEC
2017-05-10 15:21:46	836 : DEBUG : KNIME-Worker-130 : Row Filter : Row Filter : 0:78 : Configure succeeded. (Row Filter)
2017-05-10 15:21:46	839 : DEBUG : KNIME-Worker-130 : NodeContainer : Transpose : 0:35 : Row Filter 0:78 has new state: CONFIGURED_MARKEDFOREXEC
2017-05-10 15:21:46	843 : DEBUG : KNIME-Worker-130 : Image Resizer : Image Resizer : 0:97:104 : Configure succeeded. (Image Resizer)
2017-05-10 15:21:46	846 : DEBUG : KNIME-Worker-130 : NodeContainer : Transpose : 0:35 : Image Resizer 0:97:104 has new state: CONFIGURED
2017-05-10 15:21:46	850 : DEBUG : KNIME-Worker-130 : ImgPlus to PNG Images : ImgPlus to PNG Images : 0:97:110 : Configure succeeded. ( ImgPlus to PNG Images )
2017-05-10 15:21:46	853 : DEBUG : KNIME-Worker-130 : NodeContainer : Transpose : 0:35 : ImgPlus to PNG Images 0:97:110 has new state: CONFIGURED
2017-05-10 15:21:46	857 : DEBUG : KNIME-Worker-130 : Split Collection Column : Split Collection Column : 0:97:107 : Configure succeeded. (Split Collection Column)
2017-05-10 15:21:46	860 : DEBUG : KNIME-Worker-130 : NodeContainer : Transpose : 0:35 : Split Collection Column 0:97:107 has new state: CONFIGURED
2017-05-10 15:21:46	864 : DEBUG : KNIME-Worker-130 : GroupByNodeModel : GroupBy : 0:644 : [Image->First true	Sum->First false	Mean->First false	Orientation(-1)->First true	Concentration(-1)->First false]
2017-05-10 15:21:46	868 : WARN : KNIME-Worker-130 : GroupBy : GroupBy : 0:644 : 2 invalid aggregation column(s) found.
2017-05-10 15:21:46	871 : DEBUG : KNIME-Worker-130 : GroupBy : GroupBy : 0:644 : Configure succeeded. (GroupBy)
2017-05-10 15:21:46	875 : DEBUG : KNIME-Worker-130 : NodeContainer : Transpose : 0:35 : GroupBy 0:644 has new state: CONFIGURED_MARKEDFOREXEC
2017-05-10 15:21:46	879 : DEBUG : KNIME-Worker-130 : GroupByNodeModel : GroupBy : 0:75 : [Sum->Mean false	Sum->Median false	Sum->Standard deviation false	Sum->Count false	Mean->Mean false	Mean->Median false	Mean->Standard deviation false	Mean->Count false]
2017-05-10 15:21:46	882 : DEBUG : KNIME-Worker-130 : GroupBy : GroupBy : 0:75 : Configure succeeded. (GroupBy)
2017-05-10 15:21:46	886 : DEBUG : KNIME-Worker-130 : NodeContainer : Transpose : 0:35 : GroupBy 0:75 has new state: CONFIGURED_MARKEDFOREXEC
2017-05-10 15:21:46	890 : DEBUG : KNIME-Worker-130 : Concatenate : Concatenate : 0:736 : Configure succeeded. (Concatenate)
2017-05-10 15:21:46	893 : DEBUG : KNIME-Worker-130 : NodeContainer : Transpose : 0:35 : Concatenate 0:736 has new state: CONFIGURED
2017-05-10 15:21:46	898 : DEBUG : KNIME-Worker-130 : Row Filter : Row Filter : 0:641 : Configure succeeded. (Row Filter)
2017-05-10 15:21:46	901 : DEBUG : KNIME-Worker-130 : NodeContainer : Transpose : 0:35 : Row Filter 0:641 has new state: CONFIGURED_MARKEDFOREXEC
2017-05-10 15:21:46	905 : DEBUG : KNIME-Worker-130 : GroupByNodeModel : GroupBy : 0:737 : [Sum->Mean false	Sum->Median false	Sum->Standard deviation false	Sum->Count false	Mean->Mean false	Mean->Median false	Mean->Standard deviation false	Mean->Count false]
2017-05-10 15:21:46	908 : DEBUG : KNIME-Worker-130 : GroupBy : GroupBy : 0:737 : Configure succeeded. (GroupBy)
2017-05-10 15:21:46	911 : DEBUG : KNIME-Worker-130 : NodeContainer : Transpose : 0:35 : GroupBy 0:737 has new state: CONFIGURED
2017-05-10 15:21:46	915 : DEBUG : KNIME-Worker-130 : Math Formula : Math Formula : 0:76 : Configure succeeded. (Math Formula)
2017-05-10 15:21:46	919 : DEBUG : KNIME-Worker-130 : NodeContainer : Transpose : 0:35 : Math Formula 0:76 has new state: CONFIGURED_MARKEDFOREXEC
2017-05-10 15:21:46	923 : DEBUG : KNIME-Worker-130 : Row Filter : Row Filter : 0:738 : Configure succeeded. (Row Filter)
2017-05-10 15:21:46	926 : DEBUG : KNIME-Worker-130 : NodeContainer : Transpose : 0:35 : Row Filter 0:738 has new state: CONFIGURED
2017-05-10 15:21:46	931 : DEBUG : KNIME-Worker-130 : R View (Table) : R View (Table) : 0:77 : Configure succeeded. (R View (Table))
2017-05-10 15:21:46	934 : DEBUG : KNIME-Worker-130 : NodeContainer : Transpose : 0:35 : R View (Table) 0:77 has new state: CONFIGURED_MARKEDFOREXEC
2017-05-10 15:21:46	938 : DEBUG : KNIME-Worker-130 : Math Formula : Math Formula : 0:739 : Configure succeeded. (Math Formula)
2017-05-10 15:21:46	941 : DEBUG : KNIME-Worker-130 : NodeContainer : Transpose : 0:35 : Math Formula 0:739 has new state: CONFIGURED
2017-05-10 15:21:46	945 : DEBUG : KNIME-Worker-130 : Image To Table : Image To Table : 0:84 : Configure succeeded. (Image To Table)
2017-05-10 15:21:46	948 : DEBUG : KNIME-Worker-130 : NodeContainer : Transpose : 0:35 : Image To Table 0:84 has new state: CONFIGURED
2017-05-10 15:21:46	952 : DEBUG : KNIME-Worker-130 : R View (Table) : R View (Table) : 0:740 : Configure succeeded. (R View (Table))
2017-05-10 15:21:46	955 : DEBUG : KNIME-Worker-130 : NodeContainer : Transpose : 0:35 : R View (Table) 0:740 has new state: CONFIGURED
2017-05-10 15:21:46	959 : DEBUG : KNIME-Worker-130 : Image To Table : Image To Table : 0:743 : Configure succeeded. (Image To Table)
2017-05-10 15:21:46	963 : DEBUG : KNIME-Worker-130 : NodeContainer : Transpose : 0:35 : Image To Table 0:743 has new state: CONFIGURED
2017-05-10 15:21:46	966 : DEBUG : KNIME-Worker-124 : WorkflowManager : Joiner : 0:38 : Joiner 0:38 doBeforePreExecution
2017-05-10 15:21:46	969 : DEBUG : KNIME-Worker-124 : NodeContainer : Joiner : 0:38 : Joiner 0:38 has new state: PREEXECUTE
2017-05-10 15:21:46	972 : DEBUG : KNIME-Worker-124 : WorkflowManager : Joiner : 0:38 : Joiner 0:38 doBeforeExecution
2017-05-10 15:21:46	975 : DEBUG : KNIME-Worker-124 : NodeContainer : Joiner : 0:38 : Joiner 0:38 has new state: EXECUTING
2017-05-10 15:21:46	978 : DEBUG : KNIME-Worker-124 : WorkflowFileStoreHandlerRepository : Joiner : 0:38 : Adding handler d8757c23-facd-4271-a484-4cea6b312fbd (Joiner 0:38: <no directory>) - 79 in total
2017-05-10 15:21:46	981 : DEBUG : KNIME-Worker-124 : LocalNodeExecutionJob : Joiner : 0:38 : Joiner 0:38 Start execute
2017-05-10 15:21:46	985 : DEBUG : KNIME-Worker-124 : Buffer : Joiner : 0:38 : Opening input stream on file "S:\Knime\knime_tgmcherry 9xz_s90559\knime_container_20170510_2226812786850816060.bin.gz"	5 open streams
2017-05-10 15:21:46	993 : DEBUG : KNIME-Worker-124 : Joiner : Joiner : 0:38 : Joined 0 with 3 tuples.
2017-05-10 15:21:46	997 : DEBUG : KNIME-Worker-124 : Joiner : Joiner : 0:38 : Joined 1 with 1 tuples.
2017-05-10 15:21:47	000 : DEBUG : KNIME-Worker-124 : Joiner : Joiner : 0:38 : Joined 2 with 4 tuples.
2017-05-10 15:21:47	003 : DEBUG : KNIME-Worker-124 : Joiner : Joiner : 0:38 : Joined 3 with 1 tuples.
2017-05-10 15:21:47	006 : DEBUG : KNIME-Worker-124 : Joiner : Joiner : 0:38 : Joined 4 with 2 tuples.
2017-05-10 15:21:47	009 : DEBUG : KNIME-Worker-124 : Joiner : Joiner : 0:38 : Joined 5 with 1 tuples.
2017-05-10 15:21:47	012 : DEBUG : KNIME-Worker-124 : Joiner : Joiner : 0:38 : Joined 6 with 2 tuples.
2017-05-10 15:21:47	015 : DEBUG : KNIME-Worker-124 : Joiner : Joiner : 0:38 : Joined 7 with 2 tuples.
2017-05-10 15:21:47	018 : DEBUG : KNIME-Worker-124 : Joiner : Joiner : 0:38 : Joined 8 with 2 tuples.
2017-05-10 15:21:47	021 : DEBUG : KNIME-Worker-124 : Joiner : Joiner : 0:38 : Joined 9 with 3 tuples.
2017-05-10 15:21:47	024 : DEBUG : KNIME-Worker-124 : Joiner : Joiner : 0:38 : Joined 10 with 4 tuples.
2017-05-10 15:21:47	028 : DEBUG : KNIME-Worker-124 : Joiner : Joiner : 0:38 : Joined 11 with 3 tuples.
2017-05-10 15:21:47	031 : DEBUG : KNIME-Worker-124 : Joiner : Joiner : 0:38 : Joined 12 with 3 tuples.
2017-05-10 15:21:47	034 : DEBUG : KNIME-Worker-124 : Joiner : Joiner : 0:38 : Joined 13 with 3 tuples.
2017-05-10 15:21:47	037 : DEBUG : KNIME-Worker-124 : Joiner : Joiner : 0:38 : Joined 14 with 2 tuples.
2017-05-10 15:21:47	040 : DEBUG : KNIME-Worker-124 : Joiner : Joiner : 0:38 : Joined 15 with 3 tuples.
2017-05-10 15:21:47	043 : DEBUG : KNIME-Worker-124 : Joiner : Joiner : 0:38 : Joined 16 with 3 tuples.
2017-05-10 15:21:47	046 : DEBUG : KNIME-Worker-124 : Joiner : Joiner : 0:38 : Joined 17 with 1 tuples.
2017-05-10 15:21:47	050 : DEBUG : KNIME-Worker-124 : Joiner : Joiner : 0:38 : Joined 18 with 2 tuples.
2017-05-10 15:21:47	053 : DEBUG : KNIME-Worker-124 : Joiner : Joiner : 0:38 : Joined 19 with 2 tuples.
2017-05-10 15:21:47	056 : DEBUG : KNIME-Worker-124 : Joiner : Joiner : 0:38 : Joined 20 with 1 tuples.
2017-05-10 15:21:47	059 : DEBUG : KNIME-Worker-124 : Joiner : Joiner : 0:38 : Joined 21 with 0 tuples.
2017-05-10 15:21:47	061 : DEBUG : KNIME-Worker-124 : Joiner : Joiner : 0:38 : Joined 22 with 0 tuples.
2017-05-10 15:21:47	064 : DEBUG : KNIME-Worker-124 : Joiner : Joiner : 0:38 : Joined 23 with 0 tuples.
2017-05-10 15:21:47	067 : DEBUG : KNIME-Worker-124 : Joiner : Joiner : 0:38 : Joined 24 with 0 tuples.
2017-05-10 15:21:47	070 : DEBUG : KNIME-Worker-124 : Joiner : Joiner : 0:38 : Joined 25 with 0 tuples.
2017-05-10 15:21:47	073 : DEBUG : KNIME-Worker-124 : Joiner : Joiner : 0:38 : Joined 26 with 0 tuples.
2017-05-10 15:21:47	076 : DEBUG : KNIME-Worker-124 : Joiner : Joiner : 0:38 : Joined 27 with 0 tuples.
2017-05-10 15:21:47	079 : DEBUG : KNIME-Worker-124 : Joiner : Joiner : 0:38 : Joined 28 with 0 tuples.
2017-05-10 15:21:47	082 : DEBUG : KNIME-Worker-124 : Joiner : Joiner : 0:38 : Joined 29 with 0 tuples.
2017-05-10 15:21:47	085 : DEBUG : KNIME-Worker-124 : Joiner : Joiner : 0:38 : Joined 30 with 0 tuples.
2017-05-10 15:21:47	088 : DEBUG : KNIME-Worker-124 : Joiner : Joiner : 0:38 : Joined 31 with 1 tuples.
2017-05-10 15:21:47	091 : DEBUG : KNIME-Worker-124 : Joiner : Joiner : 0:38 : Joined 32 with 0 tuples.
2017-05-10 15:21:47	095 : DEBUG : KNIME-Worker-124 : Joiner : Joiner : 0:38 : Joined 33 with 0 tuples.
2017-05-10 15:21:47	097 : DEBUG : KNIME-Worker-124 : Joiner : Joiner : 0:38 : Joined 34 with 2 tuples.
2017-05-10 15:21:47	100 : DEBUG : KNIME-Worker-124 : Joiner : Joiner : 0:38 : Joined 35 with 2 tuples.
2017-05-10 15:21:47	103 : DEBUG : KNIME-Worker-124 : Joiner : Joiner : 0:38 : Joined 36 with 2 tuples.
2017-05-10 15:21:47	107 : DEBUG : KNIME-Worker-124 : Joiner : Joiner : 0:38 : Joined 37 with 1 tuples.
2017-05-10 15:21:47	110 : DEBUG : KNIME-Worker-124 : Joiner : Joiner : 0:38 : Joined 38 with 0 tuples.
2017-05-10 15:21:47	112 : DEBUG : KNIME-Worker-124 : Joiner : Joiner : 0:38 : Joined 39 with 2 tuples.
2017-05-10 15:21:47	115 : DEBUG : KNIME-Worker-124 : Joiner : Joiner : 0:38 : Joined 40 with 5 tuples.
2017-05-10 15:21:47	123 : DEBUG : KNIME-Worker-124 : Joiner : Joiner : 0:38 : Joined 41 with 4 tuples.
2017-05-10 15:21:47	126 : DEBUG : KNIME-Worker-124 : Joiner : Joiner : 0:38 : Joined 42 with 1 tuples.
2017-05-10 15:21:47	129 : DEBUG : KNIME-Worker-124 : Joiner : Joiner : 0:38 : Joined 43 with 1 tuples.
2017-05-10 15:21:47	132 : DEBUG : KNIME-Worker-124 : Joiner : Joiner : 0:38 : Joined 44 with 2 tuples.
2017-05-10 15:21:47	134 : DEBUG : KNIME-Worker-124 : Joiner : Joiner : 0:38 : Joined 45 with 3 tuples.
2017-05-10 15:21:47	137 : DEBUG : KNIME-Worker-124 : Joiner : Joiner : 0:38 : Joined 46 with 3 tuples.
2017-05-10 15:21:47	141 : DEBUG : KNIME-Worker-124 : Joiner : Joiner : 0:38 : Joined 47 with 2 tuples.
2017-05-10 15:21:47	144 : DEBUG : KNIME-Worker-124 : Joiner : Joiner : 0:38 : Joined 48 with 1 tuples.
2017-05-10 15:21:47	147 : DEBUG : KNIME-Worker-124 : Joiner : Joiner : 0:38 : Joined 49 with 0 tuples.
2017-05-10 15:21:47	150 : DEBUG : KNIME-Worker-124 : Joiner : Joiner : 0:38 : Joined 50 with 1 tuples.
2017-05-10 15:21:47	153 : DEBUG : KNIME-Worker-124 : Joiner : Joiner : 0:38 : Joined 51 with 1 tuples.
2017-05-10 15:21:47	156 : DEBUG : KNIME-Worker-124 : Joiner : Joiner : 0:38 : Joined 52 with 0 tuples.
2017-05-10 15:21:47	159 : DEBUG : KNIME-Worker-124 : Joiner : Joiner : 0:38 : Joined 53 with 0 tuples.
2017-05-10 15:21:47	162 : DEBUG : KNIME-Worker-124 : Joiner : Joiner : 0:38 : Joined 54 with 0 tuples.
2017-05-10 15:21:47	166 : DEBUG : KNIME-Worker-124 : Joiner : Joiner : 0:38 : Joined 55 with 0 tuples.
2017-05-10 15:21:47	169 : DEBUG : KNIME-Worker-124 : Joiner : Joiner : 0:38 : Joined 56 with 0 tuples.
2017-05-10 15:21:47	171 : DEBUG : KNIME-Worker-124 : Joiner : Joiner : 0:38 : Joined 57 with 0 tuples.
2017-05-10 15:21:47	174 : DEBUG : KNIME-Worker-124 : Joiner : Joiner : 0:38 : Joined 58 with 0 tuples.
2017-05-10 15:21:47	177 : DEBUG : KNIME-Worker-124 : Joiner : Joiner : 0:38 : Joined 59 with 0 tuples.
2017-05-10 15:21:47	180 : DEBUG : KNIME-Worker-124 : Joiner : Joiner : 0:38 : Joined 60 with 0 tuples.
2017-05-10 15:21:47	182 : DEBUG : KNIME-Worker-124 : Joiner : Joiner : 0:38 : Joined 61 with 0 tuples.
2017-05-10 15:21:47	185 : DEBUG : KNIME-Worker-124 : Joiner : Joiner : 0:38 : Joined 62 with 0 tuples.
2017-05-10 15:21:47	188 : DEBUG : KNIME-Worker-124 : Joiner : Joiner : 0:38 : Joined 63 with 1 tuples.
2017-05-10 15:21:47	194 : DEBUG : KNIME-Worker-124 : Buffer : Joiner : 0:38 : Opening input stream on file "S:\Knime\knime_tgmcherry 9xz_s90559\knime_container_20170510_2226812786850816060.bin.gz"	6 open streams
2017-05-10 15:21:47	203 : DEBUG : KNIME-Worker-124 : Buffer : Joiner : 0:38 : Closing input stream on "S:\Knime\knime_tgmcherry 9xz_s90559\knime_container_20170510_2226812786850816060.bin.gz"	5 remaining
2017-05-10 15:21:47	206 : DEBUG : KNIME-Worker-124 : Buffer : Joiner : 0:38 : Opening input stream on file "S:\Knime\knime_tgmcherry 9xz_s90559\knime_container_20170510_2226812786850816060.bin.gz"	6 open streams
2017-05-10 15:21:47	212 : INFO : KNIME-Worker-124 : LocalNodeExecutionJob : Joiner : 0:38 : Joiner 0:38 End execute (0 secs)
2017-05-10 15:21:47	215 : DEBUG : KNIME-Worker-124 : WorkflowManager : Joiner : 0:38 : Joiner 0:38 doBeforePostExecution
2017-05-10 15:21:47	218 : DEBUG : KNIME-Worker-124 : NodeContainer : Joiner : 0:38 : Joiner 0:38 has new state: POSTEXECUTE
2017-05-10 15:21:47	221 : DEBUG : KNIME-Worker-124 : WorkflowManager : Joiner : 0:38 : Joiner 0:38 doAfterExecute - success
2017-05-10 15:21:47	224 : DEBUG : KNIME-Worker-124 : NodeContainer : Joiner : 0:38 : Joiner 0:38 has new state: EXECUTED
2017-05-10 15:21:47	228 : DEBUG : KNIME-Worker-124 : String Replacer : String Replacer : 0:708 : Configure succeeded. (String Replacer)
2017-05-10 15:21:47	231 : DEBUG : KNIME-Worker-124 : NodeContainer : Joiner : 0:38 : String Replacer 0:708 has new state: CONFIGURED_QUEUED
2017-05-10 15:21:47	235 : DEBUG : KNIME-Worker-124 : Image Viewer : Image Viewer : 0:728 : Configure succeeded. (Image Viewer)
2017-05-10 15:21:47	239 : DEBUG : KNIME-Worker-125 : WorkflowManager : String Replacer : 0:708 : String Replacer 0:708 doBeforePreExecution
2017-05-10 15:21:47	242 : DEBUG : KNIME-Worker-125 : NodeContainer : String Replacer : 0:708 : String Replacer 0:708 has new state: PREEXECUTE
2017-05-10 15:21:47	245 : DEBUG : KNIME-Worker-125 : WorkflowManager : String Replacer : 0:708 : String Replacer 0:708 doBeforeExecution
2017-05-10 15:21:47	249 : DEBUG : KNIME-Worker-125 : NodeContainer : String Replacer : 0:708 : String Replacer 0:708 has new state: EXECUTING
2017-05-10 15:21:47	252 : DEBUG : KNIME-Worker-125 : WorkflowFileStoreHandlerRepository : String Replacer : 0:708 : Adding handler 84479c7a-3817-4daa-b997-86d4e3c73a0a (String Replacer 0:708: <no directory>) - 80 in total
2017-05-10 15:21:47	255 : DEBUG : KNIME-Worker-125 : LocalNodeExecutionJob : String Replacer : 0:708 : String Replacer 0:708 Start execute
2017-05-10 15:21:47	296 : INFO : KNIME-Worker-125 : LocalNodeExecutionJob : String Replacer : 0:708 : String Replacer 0:708 End execute (0 secs)
2017-05-10 15:21:47	299 : DEBUG : KNIME-Worker-125 : WorkflowManager : String Replacer : 0:708 : String Replacer 0:708 doBeforePostExecution
2017-05-10 15:21:47	302 : DEBUG : KNIME-Worker-125 : NodeContainer : String Replacer : 0:708 : String Replacer 0:708 has new state: POSTEXECUTE
2017-05-10 15:21:47	306 : DEBUG : KNIME-Worker-125 : WorkflowManager : String Replacer : 0:708 : String Replacer 0:708 doAfterExecute - success
2017-05-10 15:21:47	309 : DEBUG : KNIME-Worker-125 : NodeContainer : String Replacer : 0:708 : String Replacer 0:708 has new state: EXECUTED
2017-05-10 15:21:47	313 : DEBUG : KNIME-Worker-125 : Joiner : Joiner : 0:66 : Configure succeeded. (Joiner)
2017-05-10 15:21:47	317 : DEBUG : KNIME-Worker-125 : NodeContainer : String Replacer : 0:708 : Joiner 0:66 has new state: CONFIGURED_QUEUED
2017-05-10 15:21:47	320 : DEBUG : KNIME-Worker-129 : WorkflowManager : Joiner : 0:66 : Joiner 0:66 doBeforePreExecution
2017-05-10 15:21:47	323 : DEBUG : KNIME-Worker-129 : NodeContainer : Joiner : 0:66 : Joiner 0:66 has new state: PREEXECUTE
2017-05-10 15:21:47	327 : DEBUG : KNIME-Worker-129 : WorkflowManager : Joiner : 0:66 : Joiner 0:66 doBeforeExecution
2017-05-10 15:21:47	330 : DEBUG : KNIME-Worker-129 : NodeContainer : Joiner : 0:66 : Joiner 0:66 has new state: EXECUTING
2017-05-10 15:21:47	333 : DEBUG : KNIME-Worker-129 : WorkflowFileStoreHandlerRepository : Joiner : 0:66 : Adding handler 1ac41bb1-0ace-40d8-ba3b-6860192255cb (Joiner 0:66: <no directory>) - 81 in total
2017-05-10 15:21:47	337 : DEBUG : KNIME-Worker-129 : LocalNodeExecutionJob : Joiner : 0:66 : Joiner 0:66 Start execute
2017-05-10 15:21:47	344 : DEBUG : KNIME-Worker-129 : Joiner : Joiner : 0:66 : Joined 0 with 0 tuples.
2017-05-10 15:21:47	347 : DEBUG : KNIME-Worker-129 : Joiner : Joiner : 0:66 : Joined 1 with 0 tuples.
2017-05-10 15:21:47	350 : DEBUG : KNIME-Worker-129 : Joiner : Joiner : 0:66 : Joined 2 with 16 tuples.
2017-05-10 15:21:47	353 : DEBUG : KNIME-Worker-129 : Joiner : Joiner : 0:66 : Joined 3 with 0 tuples.
2017-05-10 15:21:47	356 : DEBUG : KNIME-Worker-129 : Joiner : Joiner : 0:66 : Joined 4 with 0 tuples.
2017-05-10 15:21:47	359 : DEBUG : KNIME-Worker-129 : Joiner : Joiner : 0:66 : Joined 5 with 0 tuples.
2017-05-10 15:21:47	362 : DEBUG : KNIME-Worker-129 : Joiner : Joiner : 0:66 : Joined 6 with 0 tuples.
2017-05-10 15:21:47	365 : DEBUG : KNIME-Worker-129 : Joiner : Joiner : 0:66 : Joined 7 with 0 tuples.
2017-05-10 15:21:47	368 : DEBUG : KNIME-Worker-129 : Joiner : Joiner : 0:66 : Joined 8 with 0 tuples.
2017-05-10 15:21:47	371 : DEBUG : KNIME-Worker-129 : Joiner : Joiner : 0:66 : Joined 9 with 0 tuples.
2017-05-10 15:21:47	374 : DEBUG : KNIME-Worker-129 : Joiner : Joiner : 0:66 : Joined 10 with 9 tuples.
2017-05-10 15:21:47	377 : DEBUG : KNIME-Worker-129 : Joiner : Joiner : 0:66 : Joined 11 with 0 tuples.
2017-05-10 15:21:47	380 : DEBUG : KNIME-Worker-129 : Joiner : Joiner : 0:66 : Joined 12 with 0 tuples.
2017-05-10 15:21:47	383 : DEBUG : KNIME-Worker-129 : Joiner : Joiner : 0:66 : Joined 13 with 0 tuples.
2017-05-10 15:21:47	386 : DEBUG : KNIME-Worker-129 : Joiner : Joiner : 0:66 : Joined 14 with 0 tuples.
2017-05-10 15:21:47	389 : DEBUG : KNIME-Worker-129 : Joiner : Joiner : 0:66 : Joined 15 with 0 tuples.
2017-05-10 15:21:47	392 : DEBUG : KNIME-Worker-129 : Joiner : Joiner : 0:66 : Joined 16 with 0 tuples.
2017-05-10 15:21:47	395 : DEBUG : KNIME-Worker-129 : Joiner : Joiner : 0:66 : Joined 17 with 0 tuples.
2017-05-10 15:21:47	398 : DEBUG : KNIME-Worker-129 : Joiner : Joiner : 0:66 : Joined 18 with 7 tuples.
2017-05-10 15:21:47	401 : DEBUG : KNIME-Worker-129 : Joiner : Joiner : 0:66 : Joined 19 with 0 tuples.
2017-05-10 15:21:47	404 : DEBUG : KNIME-Worker-129 : Joiner : Joiner : 0:66 : Joined 20 with 0 tuples.
2017-05-10 15:21:47	407 : DEBUG : KNIME-Worker-129 : Joiner : Joiner : 0:66 : Joined 21 with 0 tuples.
2017-05-10 15:21:47	410 : DEBUG : KNIME-Worker-129 : Joiner : Joiner : 0:66 : Joined 22 with 0 tuples.
2017-05-10 15:21:47	413 : DEBUG : KNIME-Worker-129 : Joiner : Joiner : 0:66 : Joined 23 with 0 tuples.
2017-05-10 15:21:47	416 : DEBUG : KNIME-Worker-129 : Joiner : Joiner : 0:66 : Joined 24 with 0 tuples.
2017-05-10 15:21:47	419 : DEBUG : KNIME-Worker-129 : Joiner : Joiner : 0:66 : Joined 25 with 0 tuples.
2017-05-10 15:21:47	422 : DEBUG : KNIME-Worker-129 : Joiner : Joiner : 0:66 : Joined 26 with 14 tuples.
2017-05-10 15:21:47	425 : DEBUG : KNIME-Worker-129 : Joiner : Joiner : 0:66 : Joined 27 with 0 tuples.
2017-05-10 15:21:47	428 : DEBUG : KNIME-Worker-129 : Joiner : Joiner : 0:66 : Joined 28 with 0 tuples.
2017-05-10 15:21:47	432 : DEBUG : KNIME-Worker-129 : Joiner : Joiner : 0:66 : Joined 29 with 0 tuples.
2017-05-10 15:21:47	435 : DEBUG : KNIME-Worker-129 : Joiner : Joiner : 0:66 : Joined 30 with 0 tuples.
2017-05-10 15:21:47	438 : DEBUG : KNIME-Worker-129 : Joiner : Joiner : 0:66 : Joined 31 with 0 tuples.
2017-05-10 15:21:47	441 : DEBUG : KNIME-Worker-129 : Joiner : Joiner : 0:66 : Joined 32 with 0 tuples.
2017-05-10 15:21:47	444 : DEBUG : KNIME-Worker-129 : Joiner : Joiner : 0:66 : Joined 33 with 0 tuples.
2017-05-10 15:21:47	447 : DEBUG : KNIME-Worker-129 : Joiner : Joiner : 0:66 : Joined 34 with 13 tuples.
2017-05-10 15:21:47	450 : DEBUG : KNIME-Worker-129 : Joiner : Joiner : 0:66 : Joined 35 with 0 tuples.
2017-05-10 15:21:47	453 : DEBUG : KNIME-Worker-129 : Joiner : Joiner : 0:66 : Joined 36 with 0 tuples.
2017-05-10 15:21:47	456 : DEBUG : KNIME-Worker-129 : Joiner : Joiner : 0:66 : Joined 37 with 0 tuples.
2017-05-10 15:21:47	459 : DEBUG : KNIME-Worker-129 : Joiner : Joiner : 0:66 : Joined 38 with 0 tuples.
2017-05-10 15:21:47	462 : DEBUG : KNIME-Worker-129 : Joiner : Joiner : 0:66 : Joined 39 with 0 tuples.
2017-05-10 15:21:47	465 : DEBUG : KNIME-Worker-129 : Joiner : Joiner : 0:66 : Joined 40 with 0 tuples.
2017-05-10 15:21:47	468 : DEBUG : KNIME-Worker-129 : Joiner : Joiner : 0:66 : Joined 41 with 0 tuples.
2017-05-10 15:21:47	471 : DEBUG : KNIME-Worker-129 : Joiner : Joiner : 0:66 : Joined 42 with 15 tuples.
2017-05-10 15:21:47	473 : DEBUG : KNIME-Worker-129 : Joiner : Joiner : 0:66 : Joined 43 with 0 tuples.
2017-05-10 15:21:47	476 : DEBUG : KNIME-Worker-129 : Joiner : Joiner : 0:66 : Joined 44 with 0 tuples.
2017-05-10 15:21:47	479 : DEBUG : KNIME-Worker-129 : Joiner : Joiner : 0:66 : Joined 45 with 0 tuples.
2017-05-10 15:21:47	481 : DEBUG : KNIME-Worker-129 : Joiner : Joiner : 0:66 : Joined 46 with 0 tuples.
2017-05-10 15:21:47	484 : DEBUG : KNIME-Worker-129 : Joiner : Joiner : 0:66 : Joined 47 with 0 tuples.
2017-05-10 15:21:47	487 : DEBUG : KNIME-Worker-129 : Joiner : Joiner : 0:66 : Joined 48 with 0 tuples.
2017-05-10 15:21:47	491 : DEBUG : KNIME-Worker-129 : Joiner : Joiner : 0:66 : Joined 49 with 0 tuples.
2017-05-10 15:21:47	494 : DEBUG : KNIME-Worker-129 : Joiner : Joiner : 0:66 : Joined 50 with 10 tuples.
2017-05-10 15:21:47	497 : DEBUG : KNIME-Worker-129 : Joiner : Joiner : 0:66 : Joined 51 with 0 tuples.
2017-05-10 15:21:47	500 : DEBUG : KNIME-Worker-129 : Joiner : Joiner : 0:66 : Joined 52 with 0 tuples.
2017-05-10 15:21:47	503 : DEBUG : KNIME-Worker-129 : Joiner : Joiner : 0:66 : Joined 53 with 0 tuples.
2017-05-10 15:21:47	506 : DEBUG : KNIME-Worker-129 : Joiner : Joiner : 0:66 : Joined 54 with 0 tuples.
2017-05-10 15:21:47	509 : DEBUG : KNIME-Worker-129 : Joiner : Joiner : 0:66 : Joined 55 with 0 tuples.
2017-05-10 15:21:47	511 : DEBUG : KNIME-Worker-129 : Joiner : Joiner : 0:66 : Joined 56 with 0 tuples.
2017-05-10 15:21:47	514 : DEBUG : KNIME-Worker-129 : Joiner : Joiner : 0:66 : Joined 57 with 0 tuples.
2017-05-10 15:21:47	518 : DEBUG : KNIME-Worker-129 : Joiner : Joiner : 0:66 : Joined 58 with 13 tuples.
2017-05-10 15:21:47	521 : DEBUG : KNIME-Worker-129 : Joiner : Joiner : 0:66 : Joined 59 with 0 tuples.
2017-05-10 15:21:47	524 : DEBUG : KNIME-Worker-129 : Joiner : Joiner : 0:66 : Joined 60 with 0 tuples.
2017-05-10 15:21:47	529 : DEBUG : KNIME-Worker-129 : Joiner : Joiner : 0:66 : Joined 61 with 0 tuples.
2017-05-10 15:21:47	531 : DEBUG : KNIME-Worker-129 : Joiner : Joiner : 0:66 : Joined 62 with 0 tuples.
2017-05-10 15:21:47	534 : DEBUG : KNIME-Worker-129 : Joiner : Joiner : 0:66 : Joined 63 with 0 tuples.
2017-05-10 15:21:47	544 : INFO : KNIME-Worker-129 : LocalNodeExecutionJob : Joiner : 0:66 : Joiner 0:66 End execute (0 secs)
2017-05-10 15:21:47	547 : DEBUG : KNIME-Worker-129 : WorkflowManager : Joiner : 0:66 : Joiner 0:66 doBeforePostExecution
2017-05-10 15:21:47	550 : DEBUG : KNIME-Worker-129 : NodeContainer : Joiner : 0:66 : Joiner 0:66 has new state: POSTEXECUTE
2017-05-10 15:21:47	553 : DEBUG : KNIME-Worker-129 : WorkflowManager : Joiner : 0:66 : Joiner 0:66 doAfterExecute - success
2017-05-10 15:21:47	556 : DEBUG : KNIME-Worker-129 : NodeContainer : Joiner : 0:66 : Joiner 0:66 has new state: EXECUTED
2017-05-10 15:21:47	560 : DEBUG : KNIME-Worker-129 : Column Merger : Column Merger : 0:638:67 : Configure succeeded. (Column Merger)
2017-05-10 15:21:47	564 : DEBUG : KNIME-Worker-129 : NodeContainer : Joiner : 0:66 : Column Merger 0:638:67 has new state: CONFIGURED_QUEUED
2017-05-10 15:21:47	567 : DEBUG : KNIME-Worker-129 : Sorter : Sorter : 0:638:68 : Configure succeeded. (Sorter)
2017-05-10 15:21:47	571 : DEBUG : KNIME-Worker-129 : Lag Column : Lag Column : 0:638:69 : Configure succeeded. (Lag Column)
2017-05-10 15:21:47	575 : DEBUG : KNIME-Worker-129 : Lag Column : Lag Column : 0:638:72 : Configure succeeded. (Lag Column)
2017-05-10 15:21:47	578 : DEBUG : KNIME-Worker-129 : Lag Column : Lag Column : 0:638:73 : Configure succeeded. (Lag Column)
2017-05-10 15:21:47	582 : DEBUG : KNIME-Worker-129 : Row Filter : Row Filter : 0:638:70 : Configure succeeded. (Row Filter)
2017-05-10 15:21:47	585 : DEBUG : KNIME-Worker-129 : Column Filter : Column Filter : 0:638:74 : Configure succeeded. (Column Filter)
2017-05-10 15:21:47	589 : DEBUG : KNIME-Worker-129 : NodeContainer : Joiner : 0:66 : Assign date	well	concentration to image 0:638 has new state: EXECUTING
2017-05-10 15:21:47	592 : DEBUG : KNIME-Worker-129 : Row Filter : Row Filter : 0:741 : Configure succeeded. (Row Filter)
2017-05-10 15:21:47	596 : DEBUG : KNIME-Worker-126 : WorkflowManager : Column Merger : 0:638:67 : Column Merger 0:638:67 doBeforePreExecution
2017-05-10 15:21:47	599 : DEBUG : KNIME-Worker-126 : NodeContainer : Column Merger : 0:638:67 : Column Merger 0:638:67 has new state: PREEXECUTE
2017-05-10 15:21:47	602 : DEBUG : KNIME-Worker-126 : WorkflowManager : Column Merger : 0:638:67 : Column Merger 0:638:67 doBeforeExecution
2017-05-10 15:21:47	605 : DEBUG : KNIME-Worker-126 : NodeContainer : Column Merger : 0:638:67 : Column Merger 0:638:67 has new state: EXECUTING
2017-05-10 15:21:47	609 : DEBUG : KNIME-Worker-126 : WorkflowFileStoreHandlerRepository : Column Merger : 0:638:67 : Adding handler 286bdd39-9430-4b62-bd79-6b3f9b3c4534 (Column Merger 0:638:67: <no directory>) - 82 in total
2017-05-10 15:21:47	612 : DEBUG : KNIME-Worker-126 : LocalNodeExecutionJob : Column Merger : 0:638:67 : Column Merger 0:638:67 Start execute
2017-05-10 15:21:47	617 : INFO : KNIME-Worker-126 : LocalNodeExecutionJob : Column Merger : 0:638:67 : Column Merger 0:638:67 End execute (0 secs)
2017-05-10 15:21:47	621 : DEBUG : KNIME-Worker-126 : WorkflowManager : Column Merger : 0:638:67 : Column Merger 0:638:67 doBeforePostExecution
2017-05-10 15:21:47	624 : DEBUG : KNIME-Worker-126 : NodeContainer : Column Merger : 0:638:67 : Column Merger 0:638:67 has new state: POSTEXECUTE
2017-05-10 15:21:47	628 : DEBUG : KNIME-Worker-126 : WorkflowManager : Column Merger : 0:638:67 : Column Merger 0:638:67 doAfterExecute - success
2017-05-10 15:21:47	631 : DEBUG : KNIME-Worker-126 : NodeContainer : Column Merger : 0:638:67 : Column Merger 0:638:67 has new state: EXECUTED
2017-05-10 15:21:47	635 : DEBUG : KNIME-Worker-126 : Sorter : Sorter : 0:638:68 : Configure succeeded. (Sorter)
2017-05-10 15:21:47	638 : DEBUG : KNIME-Worker-126 : NodeContainer : Column Merger : 0:638:67 : Sorter 0:638:68 has new state: CONFIGURED_QUEUED
2017-05-10 15:21:47	642 : DEBUG : KNIME-Worker-126 : Lag Column : Lag Column : 0:638:69 : Configure succeeded. (Lag Column)
2017-05-10 15:21:47	646 : DEBUG : KNIME-Worker-126 : Lag Column : Lag Column : 0:638:72 : Configure succeeded. (Lag Column)
2017-05-10 15:21:47	650 : DEBUG : KNIME-Worker-126 : Lag Column : Lag Column : 0:638:73 : Configure succeeded. (Lag Column)
2017-05-10 15:21:47	653 : DEBUG : KNIME-Worker-126 : Row Filter : Row Filter : 0:638:70 : Configure succeeded. (Row Filter)
2017-05-10 15:21:47	658 : DEBUG : KNIME-Worker-126 : Column Filter : Column Filter : 0:638:74 : Configure succeeded. (Column Filter)
2017-05-10 15:21:47	661 : DEBUG : KNIME-Worker-127 : WorkflowManager : Sorter : 0:638:68 : Sorter 0:638:68 doBeforePreExecution
2017-05-10 15:21:47	664 : DEBUG : KNIME-Worker-127 : NodeContainer : Sorter : 0:638:68 : Sorter 0:638:68 has new state: PREEXECUTE
2017-05-10 15:21:47	667 : DEBUG : KNIME-Worker-127 : WorkflowManager : Sorter : 0:638:68 : Sorter 0:638:68 doBeforeExecution
2017-05-10 15:21:47	670 : DEBUG : KNIME-Worker-127 : NodeContainer : Sorter : 0:638:68 : Sorter 0:638:68 has new state: EXECUTING
2017-05-10 15:21:47	673 : DEBUG : KNIME-Worker-127 : WorkflowFileStoreHandlerRepository : Sorter : 0:638:68 : Adding handler 6bc3769f-9391-4acb-9cbf-bfbe084152de (Sorter 0:638:68: <no directory>) - 83 in total
2017-05-10 15:21:47	676 : DEBUG : KNIME-Worker-127 : LocalNodeExecutionJob : Sorter : 0:638:68 : Sorter 0:638:68 Start execute
2017-05-10 15:21:47	684 : INFO : KNIME-Worker-127 : LocalNodeExecutionJob : Sorter : 0:638:68 : Sorter 0:638:68 End execute (0 secs)
2017-05-10 15:21:47	688 : DEBUG : KNIME-Worker-127 : WorkflowManager : Sorter : 0:638:68 : Sorter 0:638:68 doBeforePostExecution
2017-05-10 15:21:47	691 : DEBUG : KNIME-Worker-127 : NodeContainer : Sorter : 0:638:68 : Sorter 0:638:68 has new state: POSTEXECUTE
2017-05-10 15:21:47	694 : DEBUG : KNIME-Worker-127 : WorkflowManager : Sorter : 0:638:68 : Sorter 0:638:68 doAfterExecute - success
2017-05-10 15:21:47	697 : DEBUG : KNIME-Worker-127 : NodeContainer : Sorter : 0:638:68 : Sorter 0:638:68 has new state: EXECUTED
2017-05-10 15:21:47	701 : DEBUG : KNIME-Worker-127 : Lag Column : Lag Column : 0:638:69 : Configure succeeded. (Lag Column)
2017-05-10 15:21:47	704 : DEBUG : KNIME-Worker-127 : NodeContainer : Sorter : 0:638:68 : Lag Column 0:638:69 has new state: CONFIGURED_QUEUED
2017-05-10 15:21:47	707 : DEBUG : KNIME-Worker-128 : WorkflowManager : Lag Column : 0:638:69 : Lag Column 0:638:69 doBeforePreExecution
2017-05-10 15:21:47	710 : DEBUG : KNIME-Worker-128 : NodeContainer : Lag Column : 0:638:69 : Lag Column 0:638:69 has new state: PREEXECUTE
2017-05-10 15:21:47	713 : DEBUG : KNIME-Worker-128 : WorkflowManager : Lag Column : 0:638:69 : Lag Column 0:638:69 doBeforeExecution
2017-05-10 15:21:47	716 : DEBUG : KNIME-Worker-128 : NodeContainer : Lag Column : 0:638:69 : Lag Column 0:638:69 has new state: EXECUTING
2017-05-10 15:21:47	719 : DEBUG : KNIME-Worker-128 : WorkflowFileStoreHandlerRepository : Lag Column : 0:638:69 : Adding handler 233fc4c4-1458-4d99-a6e3-286b40b2fc02 (Lag Column 0:638:69: <no directory>) - 84 in total
2017-05-10 15:21:47	722 : DEBUG : KNIME-Worker-128 : LocalNodeExecutionJob : Lag Column : 0:638:69 : Lag Column 0:638:69 Start execute
2017-05-10 15:21:47	733 : INFO : KNIME-Worker-128 : LocalNodeExecutionJob : Lag Column : 0:638:69 : Lag Column 0:638:69 End execute (0 secs)
2017-05-10 15:21:47	736 : DEBUG : KNIME-Worker-128 : WorkflowManager : Lag Column : 0:638:69 : Lag Column 0:638:69 doBeforePostExecution
2017-05-10 15:21:47	740 : DEBUG : KNIME-Worker-128 : NodeContainer : Lag Column : 0:638:69 : Lag Column 0:638:69 has new state: POSTEXECUTE
2017-05-10 15:21:47	743 : DEBUG : KNIME-Worker-128 : WorkflowManager : Lag Column : 0:638:69 : Lag Column 0:638:69 doAfterExecute - success
2017-05-10 15:21:47	746 : DEBUG : KNIME-Worker-128 : NodeContainer : Lag Column : 0:638:69 : Lag Column 0:638:69 has new state: EXECUTED
2017-05-10 15:21:47	749 : DEBUG : KNIME-Worker-128 : Lag Column : Lag Column : 0:638:72 : Configure succeeded. (Lag Column)
2017-05-10 15:21:47	752 : DEBUG : KNIME-Worker-128 : NodeContainer : Lag Column : 0:638:69 : Lag Column 0:638:72 has new state: CONFIGURED_QUEUED
2017-05-10 15:21:47	755 : DEBUG : KNIME-Worker-130 : WorkflowManager : Lag Column : 0:638:72 : Lag Column 0:638:72 doBeforePreExecution
2017-05-10 15:21:47	758 : DEBUG : KNIME-Worker-130 : NodeContainer : Lag Column : 0:638:72 : Lag Column 0:638:72 has new state: PREEXECUTE
2017-05-10 15:21:47	761 : DEBUG : KNIME-Worker-130 : WorkflowManager : Lag Column : 0:638:72 : Lag Column 0:638:72 doBeforeExecution
2017-05-10 15:21:47	764 : DEBUG : KNIME-Worker-130 : NodeContainer : Lag Column : 0:638:72 : Lag Column 0:638:72 has new state: EXECUTING
2017-05-10 15:21:47	766 : DEBUG : KNIME-Worker-130 : WorkflowFileStoreHandlerRepository : Lag Column : 0:638:72 : Adding handler 5897bc15-d90e-4c52-b5de-5e598a88a7a1 (Lag Column 0:638:72: <no directory>) - 85 in total
2017-05-10 15:21:47	774 : DEBUG : KNIME-Worker-130 : LocalNodeExecutionJob : Lag Column : 0:638:72 : Lag Column 0:638:72 Start execute
2017-05-10 15:21:47	783 : INFO : KNIME-Worker-130 : LocalNodeExecutionJob : Lag Column : 0:638:72 : Lag Column 0:638:72 End execute (0 secs)
2017-05-10 15:21:47	786 : DEBUG : KNIME-Worker-130 : WorkflowManager : Lag Column : 0:638:72 : Lag Column 0:638:72 doBeforePostExecution
2017-05-10 15:21:47	789 : DEBUG : KNIME-Worker-130 : NodeContainer : Lag Column : 0:638:72 : Lag Column 0:638:72 has new state: POSTEXECUTE
2017-05-10 15:21:47	792 : DEBUG : KNIME-Worker-130 : WorkflowManager : Lag Column : 0:638:72 : Lag Column 0:638:72 doAfterExecute - success
2017-05-10 15:21:47	795 : DEBUG : KNIME-Worker-130 : NodeContainer : Lag Column : 0:638:72 : Lag Column 0:638:72 has new state: EXECUTED
2017-05-10 15:21:47	799 : DEBUG : KNIME-Worker-130 : Lag Column : Lag Column : 0:638:73 : Configure succeeded. (Lag Column)
2017-05-10 15:21:47	802 : DEBUG : KNIME-Worker-130 : NodeContainer : Lag Column : 0:638:72 : Lag Column 0:638:73 has new state: CONFIGURED_QUEUED
2017-05-10 15:21:47	806 : DEBUG : KNIME-Worker-130 : Row Filter : Row Filter : 0:638:70 : Configure succeeded. (Row Filter)
2017-05-10 15:21:47	811 : DEBUG : KNIME-Worker-130 : Column Filter : Column Filter : 0:638:74 : Configure succeeded. (Column Filter)
2017-05-10 15:21:47	815 : DEBUG : KNIME-Worker-130 : Row Filter : Row Filter : 0:741 : Configure succeeded. (Row Filter)
2017-05-10 15:21:47	819 : DEBUG : KNIME-Worker-130 : Joiner : Joiner : 0:636 : Configure succeeded. (Joiner)
2017-05-10 15:21:47	822 : DEBUG : KNIME-Worker-130 : Row Filter : Row Filter : 0:78 : Configure succeeded. (Row Filter)
2017-05-10 15:21:47	825 : DEBUG : KNIME-Worker-130 : Image Resizer : Image Resizer : 0:97:104 : Configure succeeded. (Image Resizer)
2017-05-10 15:21:47	828 : DEBUG : KNIME-Worker-130 : ImgPlus to PNG Images : ImgPlus to PNG Images : 0:97:110 : Configure succeeded. ( ImgPlus to PNG Images )
2017-05-10 15:21:47	832 : DEBUG : KNIME-Worker-130 : Split Collection Column : Split Collection Column : 0:97:107 : Configure succeeded. (Split Collection Column)
2017-05-10 15:21:47	836 : DEBUG : KNIME-Worker-130 : GroupByNodeModel : GroupBy : 0:644 : [Image->First true	Sum->First false	Mean->First false	Orientation(-1)->First true	Concentration(-1)->First false]
2017-05-10 15:21:47	839 : WARN : KNIME-Worker-130 : GroupBy : GroupBy : 0:644 : 2 invalid aggregation column(s) found.
2017-05-10 15:21:47	842 : DEBUG : KNIME-Worker-130 : GroupBy : GroupBy : 0:644 : Configure succeeded. (GroupBy)
2017-05-10 15:21:47	846 : DEBUG : KNIME-Worker-130 : GroupByNodeModel : GroupBy : 0:75 : [Sum->Mean false	Sum->Median false	Sum->Standard deviation false	Sum->Count false	Mean->Mean false	Mean->Median false	Mean->Standard deviation false	Mean->Count false]
2017-05-10 15:21:47	849 : DEBUG : KNIME-Worker-130 : GroupBy : GroupBy : 0:75 : Configure succeeded. (GroupBy)
2017-05-10 15:21:47	853 : DEBUG : KNIME-Worker-130 : Concatenate : Concatenate : 0:736 : Configure succeeded. (Concatenate)
2017-05-10 15:21:47	856 : DEBUG : KNIME-Worker-130 : GroupByNodeModel : GroupBy : 0:737 : [Sum->Mean false	Sum->Median false	Sum->Standard deviation false	Sum->Count false	Mean->Mean false	Mean->Median false	Mean->Standard deviation false	Mean->Count false]
2017-05-10 15:21:47	859 : DEBUG : KNIME-Worker-130 : GroupBy : GroupBy : 0:737 : Configure succeeded. (GroupBy)
2017-05-10 15:21:47	862 : DEBUG : KNIME-Worker-124 : WorkflowManager : Lag Column : 0:638:73 : Lag Column 0:638:73 doBeforePreExecution
2017-05-10 15:21:47	865 : DEBUG : KNIME-Worker-124 : NodeContainer : Lag Column : 0:638:73 : Lag Column 0:638:73 has new state: PREEXECUTE
2017-05-10 15:21:47	868 : DEBUG : KNIME-Worker-124 : WorkflowManager : Lag Column : 0:638:73 : Lag Column 0:638:73 doBeforeExecution
2017-05-10 15:21:47	871 : DEBUG : KNIME-Worker-124 : NodeContainer : Lag Column : 0:638:73 : Lag Column 0:638:73 has new state: EXECUTING
2017-05-10 15:21:47	874 : DEBUG : KNIME-Worker-124 : WorkflowFileStoreHandlerRepository : Lag Column : 0:638:73 : Adding handler fa98abee-e0e5-4e0c-b01a-16478fdfd6f5 (Lag Column 0:638:73: <no directory>) - 86 in total
2017-05-10 15:21:47	877 : DEBUG : KNIME-Worker-124 : LocalNodeExecutionJob : Lag Column : 0:638:73 : Lag Column 0:638:73 Start execute
2017-05-10 15:21:47	886 : INFO : KNIME-Worker-124 : LocalNodeExecutionJob : Lag Column : 0:638:73 : Lag Column 0:638:73 End execute (0 secs)
2017-05-10 15:21:47	889 : DEBUG : KNIME-Worker-124 : WorkflowManager : Lag Column : 0:638:73 : Lag Column 0:638:73 doBeforePostExecution
2017-05-10 15:21:47	892 : DEBUG : KNIME-Worker-124 : NodeContainer : Lag Column : 0:638:73 : Lag Column 0:638:73 has new state: POSTEXECUTE
2017-05-10 15:21:47	895 : DEBUG : KNIME-Worker-124 : WorkflowManager : Lag Column : 0:638:73 : Lag Column 0:638:73 doAfterExecute - success
2017-05-10 15:21:47	899 : DEBUG : KNIME-Worker-124 : NodeContainer : Lag Column : 0:638:73 : Lag Column 0:638:73 has new state: EXECUTED
2017-05-10 15:21:47	902 : DEBUG : KNIME-Worker-124 : Row Filter : Row Filter : 0:638:70 : Configure succeeded. (Row Filter)
2017-05-10 15:21:47	905 : DEBUG : KNIME-Worker-124 : NodeContainer : Lag Column : 0:638:73 : Row Filter 0:638:70 has new state: CONFIGURED_QUEUED
2017-05-10 15:21:47	909 : DEBUG : KNIME-Worker-124 : Column Filter : Column Filter : 0:638:74 : Configure succeeded. (Column Filter)
2017-05-10 15:21:47	913 : DEBUG : KNIME-Worker-124 : Row Filter : Row Filter : 0:741 : Configure succeeded. (Row Filter)
2017-05-10 15:21:47	916 : DEBUG : KNIME-Worker-124 : Joiner : Joiner : 0:636 : Configure succeeded. (Joiner)
2017-05-10 15:21:47	920 : DEBUG : KNIME-Worker-124 : Row Filter : Row Filter : 0:78 : Configure succeeded. (Row Filter)
2017-05-10 15:21:47	924 : DEBUG : KNIME-Worker-124 : Image Resizer : Image Resizer : 0:97:104 : Configure succeeded. (Image Resizer)
2017-05-10 15:21:47	928 : DEBUG : KNIME-Worker-124 : ImgPlus to PNG Images : ImgPlus to PNG Images : 0:97:110 : Configure succeeded. ( ImgPlus to PNG Images )
2017-05-10 15:21:47	932 : DEBUG : KNIME-Worker-124 : Split Collection Column : Split Collection Column : 0:97:107 : Configure succeeded. (Split Collection Column)
2017-05-10 15:21:47	935 : DEBUG : KNIME-Worker-124 : GroupByNodeModel : GroupBy : 0:644 : [Image->First true	Sum->First false	Mean->First false	Orientation(-1)->First true	Concentration(-1)->First false]
2017-05-10 15:21:47	939 : WARN : KNIME-Worker-124 : GroupBy : GroupBy : 0:644 : 2 invalid aggregation column(s) found.
2017-05-10 15:21:47	942 : DEBUG : KNIME-Worker-124 : GroupBy : GroupBy : 0:644 : Configure succeeded. (GroupBy)
2017-05-10 15:21:47	946 : DEBUG : KNIME-Worker-124 : GroupByNodeModel : GroupBy : 0:75 : [Sum->Mean false	Sum->Median false	Sum->Standard deviation false	Sum->Count false	Mean->Mean false	Mean->Median false	Mean->Standard deviation false	Mean->Count false]
2017-05-10 15:21:47	949 : DEBUG : KNIME-Worker-124 : GroupBy : GroupBy : 0:75 : Configure succeeded. (GroupBy)
2017-05-10 15:21:47	953 : DEBUG : KNIME-Worker-124 : Concatenate : Concatenate : 0:736 : Configure succeeded. (Concatenate)
2017-05-10 15:21:47	956 : DEBUG : KNIME-Worker-124 : Row Filter : Row Filter : 0:641 : Configure succeeded. (Row Filter)
2017-05-10 15:21:47	959 : DEBUG : KNIME-Worker-124 : GroupByNodeModel : GroupBy : 0:737 : [Sum->Mean false	Sum->Median false	Sum->Standard deviation false	Sum->Count false	Mean->Mean false	Mean->Median false	Mean->Standard deviation false	Mean->Count false]
2017-05-10 15:21:47	962 : DEBUG : KNIME-Worker-124 : GroupBy : GroupBy : 0:737 : Configure succeeded. (GroupBy)
2017-05-10 15:21:47	966 : DEBUG : KNIME-Worker-124 : Math Formula : Math Formula : 0:76 : Configure succeeded. (Math Formula)
2017-05-10 15:21:47	969 : DEBUG : KNIME-Worker-124 : Row Filter : Row Filter : 0:738 : Configure succeeded. (Row Filter)
2017-05-10 15:21:47	973 : DEBUG : KNIME-Worker-124 : Math Formula : Math Formula : 0:739 : Configure succeeded. (Math Formula)
2017-05-10 15:21:47	976 : DEBUG : KNIME-Worker-125 : WorkflowManager : Row Filter : 0:638:70 : Row Filter 0:638:70 doBeforePreExecution
2017-05-10 15:21:47	979 : DEBUG : KNIME-Worker-125 : NodeContainer : Row Filter : 0:638:70 : Row Filter 0:638:70 has new state: PREEXECUTE
2017-05-10 15:21:47	982 : DEBUG : KNIME-Worker-125 : WorkflowManager : Row Filter : 0:638:70 : Row Filter 0:638:70 doBeforeExecution
2017-05-10 15:21:47	985 : DEBUG : KNIME-Worker-125 : NodeContainer : Row Filter : 0:638:70 : Row Filter 0:638:70 has new state: EXECUTING
2017-05-10 15:21:47	988 : DEBUG : KNIME-Worker-125 : WorkflowFileStoreHandlerRepository : Row Filter : 0:638:70 : Adding handler ed8b779f-9a22-4646-92f2-06c26ca55524 (Row Filter 0:638:70: <no directory>) - 87 in total
2017-05-10 15:21:47	991 : DEBUG : KNIME-Worker-125 : LocalNodeExecutionJob : Row Filter : 0:638:70 : Row Filter 0:638:70 Start execute
2017-05-10 15:21:47	996 : INFO : KNIME-Worker-125 : LocalNodeExecutionJob : Row Filter : 0:638:70 : Row Filter 0:638:70 End execute (0 secs)
2017-05-10 15:21:48	000 : DEBUG : KNIME-Worker-125 : WorkflowManager : Row Filter : 0:638:70 : Row Filter 0:638:70 doBeforePostExecution
2017-05-10 15:21:48	003 : DEBUG : KNIME-Worker-125 : NodeContainer : Row Filter : 0:638:70 : Row Filter 0:638:70 has new state: POSTEXECUTE
2017-05-10 15:21:48	006 : DEBUG : KNIME-Worker-125 : WorkflowManager : Row Filter : 0:638:70 : Row Filter 0:638:70 doAfterExecute - success
2017-05-10 15:21:48	010 : DEBUG : KNIME-Worker-125 : NodeContainer : Row Filter : 0:638:70 : Row Filter 0:638:70 has new state: EXECUTED
2017-05-10 15:21:48	014 : DEBUG : KNIME-Worker-125 : Column Filter : Column Filter : 0:638:74 : Configure succeeded. (Column Filter)
2017-05-10 15:21:48	017 : DEBUG : KNIME-Worker-125 : NodeContainer : Row Filter : 0:638:70 : Column Filter 0:638:74 has new state: CONFIGURED_QUEUED
2017-05-10 15:21:48	020 : DEBUG : KNIME-Worker-129 : WorkflowManager : Column Filter : 0:638:74 : Column Filter 0:638:74 doBeforePreExecution
2017-05-10 15:21:48	023 : DEBUG : KNIME-Worker-129 : NodeContainer : Column Filter : 0:638:74 : Column Filter 0:638:74 has new state: PREEXECUTE
2017-05-10 15:21:48	026 : DEBUG : KNIME-Worker-129 : WorkflowManager : Column Filter : 0:638:74 : Column Filter 0:638:74 doBeforeExecution
2017-05-10 15:21:48	029 : DEBUG : KNIME-Worker-129 : NodeContainer : Column Filter : 0:638:74 : Column Filter 0:638:74 has new state: EXECUTING
2017-05-10 15:21:48	032 : DEBUG : KNIME-Worker-129 : WorkflowFileStoreHandlerRepository : Column Filter : 0:638:74 : Adding handler 950c53f4-91d9-4c39-a700-4c1f5b4f1e3e (Column Filter 0:638:74: <no directory>) - 88 in total
2017-05-10 15:21:48	035 : DEBUG : KNIME-Worker-129 : LocalNodeExecutionJob : Column Filter : 0:638:74 : Column Filter 0:638:74 Start execute
2017-05-10 15:21:48	038 : INFO : KNIME-Worker-129 : LocalNodeExecutionJob : Column Filter : 0:638:74 : Column Filter 0:638:74 End execute (0 secs)
2017-05-10 15:21:48	041 : DEBUG : KNIME-Worker-129 : WorkflowManager : Column Filter : 0:638:74 : Column Filter 0:638:74 doBeforePostExecution
2017-05-10 15:21:48	044 : DEBUG : KNIME-Worker-129 : NodeContainer : Column Filter : 0:638:74 : Column Filter 0:638:74 has new state: POSTEXECUTE
2017-05-10 15:21:48	047 : DEBUG : KNIME-Worker-129 : WorkflowManager : Column Filter : 0:638:74 : Column Filter 0:638:74 doAfterExecute - success
2017-05-10 15:21:48	051 : DEBUG : KNIME-Worker-129 : NodeContainer : Column Filter : 0:638:74 : Column Filter 0:638:74 has new state: EXECUTED
2017-05-10 15:21:48	055 : DEBUG : KNIME-Worker-129 : Row Filter : Row Filter : 0:741 : Configure succeeded. (Row Filter)
2017-05-10 15:21:48	058 : DEBUG : KNIME-Worker-129 : NodeContainer : Column Filter : 0:638:74 : Row Filter 0:741 has new state: CONFIGURED_QUEUED
2017-05-10 15:21:48	062 : DEBUG : KNIME-Worker-129 : NodeContainer : Column Filter : 0:638:74 : Assign date	well	concentration to image 0:638 has new state: EXECUTED
2017-05-10 15:21:48	065 : DEBUG : KNIME-Worker-126 : WorkflowManager : Row Filter : 0:741 : Row Filter 0:741 doBeforePreExecution
2017-05-10 15:21:48	068 : DEBUG : KNIME-Worker-126 : NodeContainer : Row Filter : 0:741 : Row Filter 0:741 has new state: PREEXECUTE
2017-05-10 15:21:48	072 : DEBUG : KNIME-Worker-126 : WorkflowManager : Row Filter : 0:741 : Row Filter 0:741 doBeforeExecution
2017-05-10 15:21:48	074 : DEBUG : KNIME-Worker-126 : NodeContainer : Row Filter : 0:741 : Row Filter 0:741 has new state: EXECUTING
2017-05-10 15:21:48	077 : DEBUG : KNIME-Worker-126 : WorkflowFileStoreHandlerRepository : Row Filter : 0:741 : Adding handler 17951bfb-88ad-4dd2-96f6-872d0819fbed (Row Filter 0:741: <no directory>) - 89 in total
2017-05-10 15:21:48	080 : DEBUG : KNIME-Worker-126 : LocalNodeExecutionJob : Row Filter : 0:741 : Row Filter 0:741 Start execute
2017-05-10 15:21:48	086 : INFO : KNIME-Worker-126 : LocalNodeExecutionJob : Row Filter : 0:741 : Row Filter 0:741 End execute (0 secs)
2017-05-10 15:21:48	089 : DEBUG : KNIME-Worker-126 : WorkflowManager : Row Filter : 0:741 : Row Filter 0:741 doBeforePostExecution
2017-05-10 15:21:48	092 : DEBUG : KNIME-Worker-126 : NodeContainer : Row Filter : 0:741 : Row Filter 0:741 has new state: POSTEXECUTE
2017-05-10 15:21:48	095 : DEBUG : KNIME-Worker-126 : WorkflowManager : Row Filter : 0:741 : Row Filter 0:741 doAfterExecute - success
2017-05-10 15:21:48	098 : DEBUG : KNIME-Worker-126 : NodeContainer : Row Filter : 0:741 : Row Filter 0:741 has new state: EXECUTED
2017-05-10 15:21:48	102 : DEBUG : KNIME-Worker-126 : Joiner : Joiner : 0:636 : Configure succeeded. (Joiner)
2017-05-10 15:21:48	105 : DEBUG : KNIME-Worker-126 : NodeContainer : Row Filter : 0:741 : Joiner 0:636 has new state: CONFIGURED_QUEUED
2017-05-10 15:21:48	108 : DEBUG : KNIME-Worker-127 : WorkflowManager : Joiner : 0:636 : Joiner 0:636 doBeforePreExecution
2017-05-10 15:21:48	111 : DEBUG : KNIME-Worker-127 : NodeContainer : Joiner : 0:636 : Joiner 0:636 has new state: PREEXECUTE
2017-05-10 15:21:48	115 : DEBUG : KNIME-Worker-127 : WorkflowManager : Joiner : 0:636 : Joiner 0:636 doBeforeExecution
2017-05-10 15:21:48	118 : DEBUG : KNIME-Worker-127 : NodeContainer : Joiner : 0:636 : Joiner 0:636 has new state: EXECUTING
2017-05-10 15:21:48	121 : DEBUG : KNIME-Worker-127 : WorkflowFileStoreHandlerRepository : Joiner : 0:636 : Adding handler 077970a7-0842-4b84-9742-1a394deef9bf (Joiner 0:636: <no directory>) - 90 in total
2017-05-10 15:21:48	125 : DEBUG : KNIME-Worker-127 : LocalNodeExecutionJob : Joiner : 0:636 : Joiner 0:636 Start execute
2017-05-10 15:21:48	131 : DEBUG : KNIME-Worker-127 : Joiner : Joiner : 0:636 : Joined 0 with 2 tuples.
2017-05-10 15:21:48	134 : DEBUG : KNIME-Worker-127 : Joiner : Joiner : 0:636 : Joined 1 with 3 tuples.
2017-05-10 15:21:48	137 : DEBUG : KNIME-Worker-127 : Joiner : Joiner : 0:636 : Joined 2 with 3 tuples.
2017-05-10 15:21:48	140 : DEBUG : KNIME-Worker-127 : Joiner : Joiner : 0:636 : Joined 3 with 3 tuples.
2017-05-10 15:21:48	143 : DEBUG : KNIME-Worker-127 : Joiner : Joiner : 0:636 : Joined 4 with 3 tuples.
2017-05-10 15:21:48	146 : DEBUG : KNIME-Worker-127 : Joiner : Joiner : 0:636 : Joined 5 with 3 tuples.
2017-05-10 15:21:48	149 : DEBUG : KNIME-Worker-127 : Joiner : Joiner : 0:636 : Joined 6 with 3 tuples.
2017-05-10 15:21:48	152 : DEBUG : KNIME-Worker-127 : Joiner : Joiner : 0:636 : Joined 7 with 2 tuples.
2017-05-10 15:21:48	155 : DEBUG : KNIME-Worker-127 : Joiner : Joiner : 0:636 : Joined 8 with 1 tuples.
2017-05-10 15:21:48	158 : DEBUG : KNIME-Worker-127 : Joiner : Joiner : 0:636 : Joined 9 with 0 tuples.
2017-05-10 15:21:48	161 : DEBUG : KNIME-Worker-127 : Joiner : Joiner : 0:636 : Joined 10 with 0 tuples.
2017-05-10 15:21:48	164 : DEBUG : KNIME-Worker-127 : Joiner : Joiner : 0:636 : Joined 11 with 0 tuples.
2017-05-10 15:21:48	167 : DEBUG : KNIME-Worker-127 : Joiner : Joiner : 0:636 : Joined 12 with 0 tuples.
2017-05-10 15:21:48	171 : DEBUG : KNIME-Worker-127 : Joiner : Joiner : 0:636 : Joined 13 with 0 tuples.
2017-05-10 15:21:48	174 : DEBUG : KNIME-Worker-127 : Joiner : Joiner : 0:636 : Joined 14 with 0 tuples.
2017-05-10 15:21:48	177 : DEBUG : KNIME-Worker-127 : Joiner : Joiner : 0:636 : Joined 15 with 0 tuples.
2017-05-10 15:21:48	180 : DEBUG : KNIME-Worker-127 : Joiner : Joiner : 0:636 : Joined 16 with 0 tuples.
2017-05-10 15:21:48	183 : DEBUG : KNIME-Worker-127 : Joiner : Joiner : 0:636 : Joined 17 with 0 tuples.
2017-05-10 15:21:48	186 : DEBUG : KNIME-Worker-127 : Joiner : Joiner : 0:636 : Joined 18 with 0 tuples.
2017-05-10 15:21:48	189 : DEBUG : KNIME-Worker-127 : Joiner : Joiner : 0:636 : Joined 19 with 0 tuples.
2017-05-10 15:21:48	192 : DEBUG : KNIME-Worker-127 : Joiner : Joiner : 0:636 : Joined 20 with 0 tuples.
2017-05-10 15:21:48	195 : DEBUG : KNIME-Worker-127 : Joiner : Joiner : 0:636 : Joined 21 with 0 tuples.
2017-05-10 15:21:48	198 : DEBUG : KNIME-Worker-127 : Joiner : Joiner : 0:636 : Joined 22 with 0 tuples.
2017-05-10 15:21:48	201 : DEBUG : KNIME-Worker-127 : Joiner : Joiner : 0:636 : Joined 23 with 0 tuples.
2017-05-10 15:21:48	204 : DEBUG : KNIME-Worker-127 : Joiner : Joiner : 0:636 : Joined 24 with 0 tuples.
2017-05-10 15:21:48	207 : DEBUG : KNIME-Worker-127 : Joiner : Joiner : 0:636 : Joined 25 with 0 tuples.
2017-05-10 15:21:48	210 : DEBUG : KNIME-Worker-127 : Joiner : Joiner : 0:636 : Joined 26 with 0 tuples.
2017-05-10 15:21:48	213 : DEBUG : KNIME-Worker-127 : Joiner : Joiner : 0:636 : Joined 27 with 0 tuples.
2017-05-10 15:21:48	216 : DEBUG : KNIME-Worker-127 : Joiner : Joiner : 0:636 : Joined 28 with 0 tuples.
2017-05-10 15:21:48	219 : DEBUG : KNIME-Worker-127 : Joiner : Joiner : 0:636 : Joined 29 with 0 tuples.
2017-05-10 15:21:48	221 : DEBUG : KNIME-Worker-127 : Joiner : Joiner : 0:636 : Joined 30 with 0 tuples.
2017-05-10 15:21:48	224 : DEBUG : KNIME-Worker-127 : Joiner : Joiner : 0:636 : Joined 31 with 0 tuples.
2017-05-10 15:21:48	227 : DEBUG : KNIME-Worker-127 : Joiner : Joiner : 0:636 : Joined 32 with 0 tuples.
2017-05-10 15:21:48	229 : DEBUG : KNIME-Worker-127 : Joiner : Joiner : 0:636 : Joined 33 with 1 tuples.
2017-05-10 15:21:48	232 : DEBUG : KNIME-Worker-127 : Joiner : Joiner : 0:636 : Joined 34 with 2 tuples.
2017-05-10 15:21:48	235 : DEBUG : KNIME-Worker-127 : Joiner : Joiner : 0:636 : Joined 35 with 3 tuples.
2017-05-10 15:21:48	238 : DEBUG : KNIME-Worker-127 : Joiner : Joiner : 0:636 : Joined 36 with 4 tuples.
2017-05-10 15:21:48	241 : DEBUG : KNIME-Worker-127 : Joiner : Joiner : 0:636 : Joined 37 with 5 tuples.
2017-05-10 15:21:48	244 : DEBUG : KNIME-Worker-127 : Joiner : Joiner : 0:636 : Joined 38 with 6 tuples.
2017-05-10 15:21:48	246 : DEBUG : KNIME-Worker-127 : Joiner : Joiner : 0:636 : Joined 39 with 7 tuples.
2017-05-10 15:21:48	249 : DEBUG : KNIME-Worker-127 : Joiner : Joiner : 0:636 : Joined 40 with 8 tuples.
2017-05-10 15:21:48	252 : DEBUG : KNIME-Worker-127 : Joiner : Joiner : 0:636 : Joined 41 with 8 tuples.
2017-05-10 15:21:48	255 : DEBUG : KNIME-Worker-127 : Joiner : Joiner : 0:636 : Joined 42 with 7 tuples.
2017-05-10 15:21:48	258 : DEBUG : KNIME-Worker-127 : Joiner : Joiner : 0:636 : Joined 43 with 6 tuples.
2017-05-10 15:21:48	261 : DEBUG : KNIME-Worker-127 : Joiner : Joiner : 0:636 : Joined 44 with 5 tuples.
2017-05-10 15:21:48	264 : DEBUG : KNIME-Worker-127 : Joiner : Joiner : 0:636 : Joined 45 with 4 tuples.
2017-05-10 15:21:48	266 : DEBUG : KNIME-Worker-127 : Joiner : Joiner : 0:636 : Joined 46 with 3 tuples.
2017-05-10 15:21:48	270 : DEBUG : KNIME-Worker-127 : Joiner : Joiner : 0:636 : Joined 47 with 2 tuples.
2017-05-10 15:21:48	272 : DEBUG : KNIME-Worker-127 : Joiner : Joiner : 0:636 : Joined 48 with 1 tuples.
2017-05-10 15:21:48	275 : DEBUG : KNIME-Worker-127 : Joiner : Joiner : 0:636 : Joined 49 with 0 tuples.
2017-05-10 15:21:48	278 : DEBUG : KNIME-Worker-127 : Joiner : Joiner : 0:636 : Joined 50 with 0 tuples.
2017-05-10 15:21:48	281 : DEBUG : KNIME-Worker-127 : Joiner : Joiner : 0:636 : Joined 51 with 0 tuples.
2017-05-10 15:21:48	284 : DEBUG : KNIME-Worker-127 : Joiner : Joiner : 0:636 : Joined 52 with 0 tuples.
2017-05-10 15:21:48	287 : DEBUG : KNIME-Worker-127 : Joiner : Joiner : 0:636 : Joined 53 with 0 tuples.
2017-05-10 15:21:48	290 : DEBUG : KNIME-Worker-127 : Joiner : Joiner : 0:636 : Joined 54 with 0 tuples.
2017-05-10 15:21:48	292 : DEBUG : KNIME-Worker-127 : Joiner : Joiner : 0:636 : Joined 55 with 0 tuples.
2017-05-10 15:21:48	296 : DEBUG : KNIME-Worker-127 : Joiner : Joiner : 0:636 : Joined 56 with 0 tuples.
2017-05-10 15:21:48	298 : DEBUG : KNIME-Worker-127 : Joiner : Joiner : 0:636 : Joined 57 with 0 tuples.
2017-05-10 15:21:48	301 : DEBUG : KNIME-Worker-127 : Joiner : Joiner : 0:636 : Joined 58 with 0 tuples.
2017-05-10 15:21:48	304 : DEBUG : KNIME-Worker-127 : Joiner : Joiner : 0:636 : Joined 59 with 0 tuples.
2017-05-10 15:21:48	307 : DEBUG : KNIME-Worker-127 : Joiner : Joiner : 0:636 : Joined 60 with 0 tuples.
2017-05-10 15:21:48	310 : DEBUG : KNIME-Worker-127 : Joiner : Joiner : 0:636 : Joined 61 with 0 tuples.
2017-05-10 15:21:48	313 : DEBUG : KNIME-Worker-127 : Joiner : Joiner : 0:636 : Joined 62 with 0 tuples.
2017-05-10 15:21:48	316 : DEBUG : KNIME-Worker-127 : Joiner : Joiner : 0:636 : Joined 63 with 1 tuples.
2017-05-10 15:21:48	323 : INFO : KNIME-Worker-127 : LocalNodeExecutionJob : Joiner : 0:636 : Joiner 0:636 End execute (0 secs)
2017-05-10 15:21:48	326 : DEBUG : KNIME-Worker-127 : WorkflowManager : Joiner : 0:636 : Joiner 0:636 doBeforePostExecution
2017-05-10 15:21:48	328 : DEBUG : KNIME-Worker-127 : NodeContainer : Joiner : 0:636 : Joiner 0:636 has new state: POSTEXECUTE
2017-05-10 15:21:48	331 : DEBUG : KNIME-Worker-127 : WorkflowManager : Joiner : 0:636 : Joiner 0:636 doAfterExecute - success
2017-05-10 15:21:48	334 : DEBUG : KNIME-Worker-127 : NodeContainer : Joiner : 0:636 : Joiner 0:636 has new state: EXECUTED
2017-05-10 15:21:48	338 : DEBUG : KNIME-Worker-127 : Row Filter : Row Filter : 0:78 : Configure succeeded. (Row Filter)
2017-05-10 15:21:48	341 : DEBUG : KNIME-Worker-127 : NodeContainer : Joiner : 0:636 : Row Filter 0:78 has new state: CONFIGURED_QUEUED
2017-05-10 15:21:48	344 : DEBUG : KNIME-Worker-128 : WorkflowManager : Row Filter : 0:78 : Row Filter 0:78 doBeforePreExecution
2017-05-10 15:21:48	347 : DEBUG : KNIME-Worker-128 : NodeContainer : Row Filter : 0:78 : Row Filter 0:78 has new state: PREEXECUTE
2017-05-10 15:21:48	350 : DEBUG : KNIME-Worker-128 : WorkflowManager : Row Filter : 0:78 : Row Filter 0:78 doBeforeExecution
2017-05-10 15:21:48	353 : DEBUG : KNIME-Worker-128 : NodeContainer : Row Filter : 0:78 : Row Filter 0:78 has new state: EXECUTING
2017-05-10 15:21:48	356 : DEBUG : KNIME-Worker-128 : WorkflowFileStoreHandlerRepository : Row Filter : 0:78 : Adding handler c79a1fe9-0fa8-4991-bf11-2360194ab3d0 (Row Filter 0:78: <no directory>) - 91 in total
2017-05-10 15:21:48	359 : DEBUG : KNIME-Worker-128 : LocalNodeExecutionJob : Row Filter : 0:78 : Row Filter 0:78 Start execute
2017-05-10 15:21:48	364 : INFO : KNIME-Worker-128 : LocalNodeExecutionJob : Row Filter : 0:78 : Row Filter 0:78 End execute (0 secs)
2017-05-10 15:21:48	367 : DEBUG : KNIME-Worker-128 : WorkflowManager : Row Filter : 0:78 : Row Filter 0:78 doBeforePostExecution
2017-05-10 15:21:48	370 : DEBUG : KNIME-Worker-128 : NodeContainer : Row Filter : 0:78 : Row Filter 0:78 has new state: POSTEXECUTE
2017-05-10 15:21:48	373 : DEBUG : KNIME-Worker-128 : WorkflowManager : Row Filter : 0:78 : Row Filter 0:78 doAfterExecute - success
2017-05-10 15:21:48	376 : DEBUG : KNIME-Worker-128 : NodeContainer : Row Filter : 0:78 : Row Filter 0:78 has new state: EXECUTED
2017-05-10 15:21:48	380 : DEBUG : KNIME-Worker-128 : Image Resizer : Image Resizer : 0:97:104 : Configure succeeded. (Image Resizer)
2017-05-10 15:21:48	384 : DEBUG : KNIME-Worker-128 : ImgPlus to PNG Images : ImgPlus to PNG Images : 0:97:110 : Configure succeeded. ( ImgPlus to PNG Images )
2017-05-10 15:21:48	388 : DEBUG : KNIME-Worker-128 : Split Collection Column : Split Collection Column : 0:97:107 : Configure succeeded. (Split Collection Column)
2017-05-10 15:21:48	392 : DEBUG : KNIME-Worker-128 : GroupByNodeModel : GroupBy : 0:644 : [Image->First true	Sum->First false	Mean->First false	Orientation(-1)->First true	Concentration(-1)->First false]
2017-05-10 15:21:48	395 : WARN : KNIME-Worker-128 : GroupBy : GroupBy : 0:644 : 2 invalid aggregation column(s) found.
2017-05-10 15:21:48	398 : DEBUG : KNIME-Worker-128 : GroupBy : GroupBy : 0:644 : Configure succeeded. (GroupBy)
2017-05-10 15:21:48	402 : DEBUG : KNIME-Worker-128 : NodeContainer : Row Filter : 0:78 : GroupBy 0:644 has new state: CONFIGURED_QUEUED
2017-05-10 15:21:48	410 : DEBUG : KNIME-Worker-130 : WorkflowManager : GroupBy : 0:644 : GroupBy 0:644 doBeforePreExecution
2017-05-10 15:21:48	413 : DEBUG : KNIME-Worker-130 : NodeContainer : GroupBy : 0:644 : GroupBy 0:644 has new state: PREEXECUTE
2017-05-10 15:21:48	416 : DEBUG : KNIME-Worker-130 : WorkflowManager : GroupBy : 0:644 : GroupBy 0:644 doBeforeExecution
2017-05-10 15:21:48	420 : DEBUG : KNIME-Worker-130 : NodeContainer : GroupBy : 0:644 : GroupBy 0:644 has new state: EXECUTING
2017-05-10 15:21:48	423 : DEBUG : KNIME-Worker-130 : WorkflowFileStoreHandlerRepository : GroupBy : 0:644 : Adding handler a7fe406f-04c3-4d97-8285-b4e9ebfbc748 (GroupBy 0:644: <no directory>) - 92 in total
2017-05-10 15:21:48	426 : DEBUG : KNIME-Worker-130 : LocalNodeExecutionJob : GroupBy : 0:644 : GroupBy 0:644 Start execute
2017-05-10 15:21:48	430 : DEBUG : KNIME-Worker-130 : BigGroupByTable : GroupBy : 0:644 : Entering createGroupByTable(exec	table) of class BigGroupByTable.
2017-05-10 15:21:48	441 : INFO : KNIME-Worker-130 : LocalNodeExecutionJob : GroupBy : 0:644 : GroupBy 0:644 End execute (0 secs)
2017-05-10 15:21:48	444 : DEBUG : KNIME-Worker-130 : WorkflowManager : GroupBy : 0:644 : GroupBy 0:644 doBeforePostExecution
2017-05-10 15:21:48	448 : DEBUG : KNIME-Worker-130 : NodeContainer : GroupBy : 0:644 : GroupBy 0:644 has new state: POSTEXECUTE
2017-05-10 15:21:48	451 : DEBUG : KNIME-Worker-130 : WorkflowManager : GroupBy : 0:644 : GroupBy 0:644 doAfterExecute - success
2017-05-10 15:21:48	454 : DEBUG : KNIME-Worker-130 : NodeContainer : GroupBy : 0:644 : GroupBy 0:644 has new state: EXECUTED
2017-05-10 15:21:48	458 : DEBUG : KNIME-Worker-130 : GroupByNodeModel : GroupBy : 0:75 : [Sum->Mean false	Sum->Median false	Sum->Standard deviation false	Sum->Count false	Mean->Mean false	Mean->Median false	Mean->Standard deviation false	Mean->Count false]
2017-05-10 15:21:48	461 : DEBUG : KNIME-Worker-130 : GroupBy : GroupBy : 0:75 : Configure succeeded. (GroupBy)
2017-05-10 15:21:48	464 : DEBUG : KNIME-Worker-130 : NodeContainer : GroupBy : 0:644 : GroupBy 0:75 has new state: CONFIGURED_QUEUED
2017-05-10 15:21:48	468 : DEBUG : KNIME-Worker-130 : Concatenate : Concatenate : 0:736 : Configure succeeded. (Concatenate)
2017-05-10 15:21:48	472 : DEBUG : KNIME-Worker-124 : WorkflowManager : GroupBy : 0:75 : GroupBy 0:75 doBeforePreExecution
2017-05-10 15:21:48	475 : DEBUG : KNIME-Worker-124 : NodeContainer : GroupBy : 0:75 : GroupBy 0:75 has new state: PREEXECUTE
2017-05-10 15:21:48	478 : DEBUG : KNIME-Worker-124 : WorkflowManager : GroupBy : 0:75 : GroupBy 0:75 doBeforeExecution
2017-05-10 15:21:48	482 : DEBUG : KNIME-Worker-124 : NodeContainer : GroupBy : 0:75 : GroupBy 0:75 has new state: EXECUTING
2017-05-10 15:21:48	485 : DEBUG : KNIME-Worker-124 : WorkflowFileStoreHandlerRepository : GroupBy : 0:75 : Adding handler e35badd9-0455-4165-b2ee-ccc60ca4cbcd (GroupBy 0:75: <no directory>) - 93 in total
2017-05-10 15:21:48	488 : DEBUG : KNIME-Worker-124 : LocalNodeExecutionJob : GroupBy : 0:75 : GroupBy 0:75 Start execute
2017-05-10 15:21:48	493 : DEBUG : KNIME-Worker-124 : BigGroupByTable : GroupBy : 0:75 : Entering createGroupByTable(exec	table) of class BigGroupByTable.
2017-05-10 15:21:48	505 : INFO : KNIME-Worker-124 : LocalNodeExecutionJob : GroupBy : 0:75 : GroupBy 0:75 End execute (0 secs)
2017-05-10 15:21:48	508 : DEBUG : KNIME-Worker-124 : WorkflowManager : GroupBy : 0:75 : GroupBy 0:75 doBeforePostExecution
2017-05-10 15:21:48	512 : DEBUG : KNIME-Worker-124 : NodeContainer : GroupBy : 0:75 : GroupBy 0:75 has new state: POSTEXECUTE
2017-05-10 15:21:48	515 : DEBUG : KNIME-Worker-124 : WorkflowManager : GroupBy : 0:75 : GroupBy 0:75 doAfterExecute - success
2017-05-10 15:21:48	518 : DEBUG : KNIME-Worker-124 : NodeContainer : GroupBy : 0:75 : GroupBy 0:75 has new state: EXECUTED
2017-05-10 15:21:48	522 : DEBUG : KNIME-Worker-124 : Row Filter : Row Filter : 0:641 : Configure succeeded. (Row Filter)
2017-05-10 15:21:48	526 : DEBUG : KNIME-Worker-124 : NodeContainer : GroupBy : 0:75 : Row Filter 0:641 has new state: CONFIGURED_QUEUED
2017-05-10 15:21:48	529 : DEBUG : KNIME-Worker-124 : Math Formula : Math Formula : 0:76 : Configure succeeded. (Math Formula)
2017-05-10 15:21:48	533 : DEBUG : KNIME-Worker-125 : WorkflowManager : Row Filter : 0:641 : Row Filter 0:641 doBeforePreExecution
2017-05-10 15:21:48	536 : DEBUG : KNIME-Worker-125 : NodeContainer : Row Filter : 0:641 : Row Filter 0:641 has new state: PREEXECUTE
2017-05-10 15:21:48	539 : DEBUG : KNIME-Worker-125 : WorkflowManager : Row Filter : 0:641 : Row Filter 0:641 doBeforeExecution
2017-05-10 15:21:48	542 : DEBUG : KNIME-Worker-125 : NodeContainer : Row Filter : 0:641 : Row Filter 0:641 has new state: EXECUTING
2017-05-10 15:21:48	545 : DEBUG : KNIME-Worker-125 : WorkflowFileStoreHandlerRepository : Row Filter : 0:641 : Adding handler baaa2fb2-daa1-43c6-a851-80dcc596f11d (Row Filter 0:641: <no directory>) - 94 in total
2017-05-10 15:21:48	548 : DEBUG : KNIME-Worker-125 : LocalNodeExecutionJob : Row Filter : 0:641 : Row Filter 0:641 Start execute
2017-05-10 15:21:48	555 : INFO : KNIME-Worker-125 : LocalNodeExecutionJob : Row Filter : 0:641 : Row Filter 0:641 End execute (0 secs)
2017-05-10 15:21:48	558 : DEBUG : KNIME-Worker-125 : WorkflowManager : Row Filter : 0:641 : Row Filter 0:641 doBeforePostExecution
2017-05-10 15:21:48	560 : DEBUG : KNIME-Worker-125 : NodeContainer : Row Filter : 0:641 : Row Filter 0:641 has new state: POSTEXECUTE
2017-05-10 15:21:48	564 : DEBUG : KNIME-Worker-125 : WorkflowManager : Row Filter : 0:641 : Row Filter 0:641 doAfterExecute - success
2017-05-10 15:21:48	567 : DEBUG : KNIME-Worker-125 : NodeContainer : Row Filter : 0:641 : Row Filter 0:641 has new state: EXECUTED
2017-05-10 15:21:48	570 : DEBUG : KNIME-Worker-125 : Math Formula : Math Formula : 0:76 : Configure succeeded. (Math Formula)
2017-05-10 15:21:48	573 : DEBUG : KNIME-Worker-125 : NodeContainer : Row Filter : 0:641 : Math Formula 0:76 has new state: CONFIGURED_QUEUED
2017-05-10 15:21:48	576 : DEBUG : KNIME-Worker-129 : WorkflowManager : Math Formula : 0:76 : Math Formula 0:76 doBeforePreExecution
2017-05-10 15:21:48	579 : DEBUG : KNIME-Worker-129 : NodeContainer : Math Formula : 0:76 : Math Formula 0:76 has new state: PREEXECUTE
2017-05-10 15:21:48	582 : DEBUG : KNIME-Worker-129 : WorkflowManager : Math Formula : 0:76 : Math Formula 0:76 doBeforeExecution
2017-05-10 15:21:48	585 : DEBUG : KNIME-Worker-129 : NodeContainer : Math Formula : 0:76 : Math Formula 0:76 has new state: EXECUTING
2017-05-10 15:21:48	588 : DEBUG : KNIME-Worker-129 : WorkflowFileStoreHandlerRepository : Math Formula : 0:76 : Adding handler 176c7b5e-dd26-47ee-83be-933de222f9e5 (Math Formula 0:76: <no directory>) - 95 in total
2017-05-10 15:21:48	590 : DEBUG : KNIME-Worker-129 : LocalNodeExecutionJob : Math Formula : 0:76 : Math Formula 0:76 Start execute
2017-05-10 15:21:48	596 : INFO : KNIME-Worker-129 : LocalNodeExecutionJob : Math Formula : 0:76 : Math Formula 0:76 End execute (0 secs)
2017-05-10 15:21:48	599 : DEBUG : KNIME-Worker-129 : WorkflowManager : Math Formula : 0:76 : Math Formula 0:76 doBeforePostExecution
2017-05-10 15:21:48	601 : DEBUG : KNIME-Worker-129 : NodeContainer : Math Formula : 0:76 : Math Formula 0:76 has new state: POSTEXECUTE
2017-05-10 15:21:48	605 : DEBUG : KNIME-Worker-129 : WorkflowManager : Math Formula : 0:76 : Math Formula 0:76 doAfterExecute - success
2017-05-10 15:21:48	607 : DEBUG : KNIME-Worker-129 : NodeContainer : Math Formula : 0:76 : Math Formula 0:76 has new state: EXECUTED
2017-05-10 15:21:48	611 : DEBUG : KNIME-Worker-129 : R View (Table) : R View (Table) : 0:77 : Configure succeeded. (R View (Table))
2017-05-10 15:21:48	614 : DEBUG : KNIME-Worker-129 : NodeContainer : Math Formula : 0:76 : R View (Table) 0:77 has new state: CONFIGURED_QUEUED
2017-05-10 15:21:48	618 : DEBUG : KNIME-Worker-126 : WorkflowManager : R View (Table) : 0:77 : R View (Table) 0:77 doBeforePreExecution
2017-05-10 15:21:48	620 : DEBUG : KNIME-Worker-126 : NodeContainer : R View (Table) : 0:77 : R View (Table) 0:77 has new state: PREEXECUTE
2017-05-10 15:21:48	623 : DEBUG : KNIME-Worker-126 : WorkflowManager : R View (Table) : 0:77 : R View (Table) 0:77 doBeforeExecution
2017-05-10 15:21:48	626 : DEBUG : KNIME-Worker-126 : NodeContainer : R View (Table) : 0:77 : R View (Table) 0:77 has new state: EXECUTING
2017-05-10 15:21:48	629 : DEBUG : KNIME-Worker-126 : WorkflowFileStoreHandlerRepository : R View (Table) : 0:77 : Adding handler 2a4a8f1e-6835-42c7-817a-7cdeb28a913e (R View (Table) 0:77: <no directory>) - 96 in total
2017-05-10 15:21:48	632 : DEBUG : KNIME-Worker-126 : LocalNodeExecutionJob : R View (Table) : 0:77 : R View (Table) 0:77 Start execute
2017-05-10 15:21:50	119 : DEBUG : KNIME-Worker-126 : RController : R View (Table) : 0:77 : Connected to Rserve in 1 attempts.
2017-05-10 15:21:54	668 : INFO : KNIME-Worker-126 : LocalNodeExecutionJob : R View (Table) : 0:77 : R View (Table) 0:77 End execute (6 secs)
2017-05-10 15:21:54	671 : DEBUG : KNIME-Worker-126 : WorkflowManager : R View (Table) : 0:77 : R View (Table) 0:77 doBeforePostExecution
2017-05-10 15:21:54	674 : DEBUG : KNIME-Worker-126 : NodeContainer : R View (Table) : 0:77 : R View (Table) 0:77 has new state: POSTEXECUTE
2017-05-10 15:21:54	677 : DEBUG : KNIME-Worker-126 : WorkflowManager : R View (Table) : 0:77 : R View (Table) 0:77 doAfterExecute - success
2017-05-10 15:21:54	680 : DEBUG : KNIME-Worker-126 : NodeContainer : R View (Table) : 0:77 : R View (Table) 0:77 has new state: EXECUTED
2017-05-10 15:21:54	684 : DEBUG : KNIME-Worker-126 : Image To Table : Image To Table : 0:84 : Configure succeeded. (Image To Table)
2017-05-10 15:21:54	687 : DEBUG : KNIME-Worker-126 : NodeContainer : R View (Table) : 0:77 : tgmcherry 9xz-stack focus select non-cropped images DCA 11052017 plate 1 0 has new state: IDLE
2017-05-10 15:22:46	406 : DEBUG : KNIME-Worker-127 : WorkflowManager : Concatenate : 0:736 : Concatenate 0:736 doBeforePreExecution
2017-05-10 15:22:46	409 : DEBUG : KNIME-Worker-127 : NodeContainer : Concatenate : 0:736 : Concatenate 0:736 has new state: PREEXECUTE
2017-05-10 15:22:46	411 : DEBUG : KNIME-Worker-127 : WorkflowManager : Concatenate : 0:736 : Concatenate 0:736 doBeforeExecution
2017-05-10 15:22:46	414 : DEBUG : KNIME-Worker-127 : NodeContainer : Concatenate : 0:736 : Concatenate 0:736 has new state: EXECUTING
2017-05-10 15:22:46	416 : DEBUG : KNIME-Worker-127 : WorkflowFileStoreHandlerRepository : Concatenate : 0:736 : Adding handler c2ac0004-57b7-4261-b46f-384c8eddc1d5 (Concatenate 0:736: <no directory>) - 97 in total
2017-05-10 15:22:46	419 : DEBUG : KNIME-Worker-127 : LocalNodeExecutionJob : Concatenate : 0:736 : Concatenate 0:736 Start execute
2017-05-10 15:22:46	419 : DEBUG : KNIME-Worker-128 : WorkflowManager : Image Resizer : 0:97:104 : Image Resizer 0:97:104 doBeforePreExecution
2017-05-10 15:22:46	421 : INFO : KNIME-Worker-127 : LocalNodeExecutionJob : Concatenate : 0:736 : Concatenate 0:736 End execute (0 secs)
2017-05-10 15:22:46	422 : DEBUG : KNIME-Worker-128 : NodeContainer : Image Resizer : 0:97:104 : Image Resizer 0:97:104 has new state: PREEXECUTE
2017-05-10 15:22:46	425 : DEBUG : KNIME-Worker-128 : WorkflowManager : Image Resizer : 0:97:104 : Image Resizer 0:97:104 doBeforeExecution
2017-05-10 15:22:46	427 : DEBUG : KNIME-Worker-128 : NodeContainer : Image Resizer : 0:97:104 : Image Resizer 0:97:104 has new state: EXECUTING
2017-05-10 15:22:46	430 : DEBUG : KNIME-Worker-128 : WorkflowFileStoreHandlerRepository : Image Resizer : 0:97:104 : Adding handler 9d2fa5a5-3478-4e86-9e7d-a00db0b28812 (Image Resizer 0:97:104: <no directory>) - 98 in total
2017-05-10 15:22:46	432 : DEBUG : KNIME-Worker-128 : LocalNodeExecutionJob : Image Resizer : 0:97:104 : Image Resizer 0:97:104 Start execute
Image Resizer : 2017-05-10 15:22:46	4330:97:104 : Image Resizer 0:97:104 Start execute
: DEBUG : KNIME-Worker-127 : WorkflowManager : Concatenate : 0:736 : Concatenate 0:736 doBeforePostExecution
2017-05-10 15:22:46	438 : DEBUG : KNIME-Worker-127 : NodeContainer : Concatenate : 0:736 : Concatenate 0:736 has new state: POSTEXECUTE
2017-05-10 15:22:46	440 : DEBUG : KNIME-Worker-127 : WorkflowManager : Concatenate : 0:736 : Concatenate 0:736 doAfterExecute - success
2017-05-10 15:22:46	443 : DEBUG : KNIME-Worker-127 : NodeContainer : Concatenate : 0:736 : Concatenate 0:736 has new state: EXECUTED
2017-05-10 15:22:46	446 : DEBUG : KNIME-Worker-127 : GroupByNodeModel : GroupBy : 0:737 : [Sum->Mean false	Sum->Median false	Sum->Standard deviation false	Sum->Count false	Mean->Mean false	Mean->Median false	Mean->Standard deviation false	Mean->Count false]
2017-05-10 15:22:46	448 : DEBUG : KNIME-Worker-127 : GroupBy : GroupBy : 0:737 : Configure succeeded. (GroupBy)
2017-05-10 15:22:46	451 : DEBUG : KNIME-Worker-127 : NodeContainer : Concatenate : 0:736 : GroupBy 0:737 has new state: CONFIGURED_QUEUED
2017-05-10 15:22:46	454 : DEBUG : KNIME-Worker-130 : WorkflowManager : GroupBy : 0:737 : GroupBy 0:737 doBeforePreExecution
2017-05-10 15:22:46	456 : DEBUG : KNIME-Worker-130 : NodeContainer : GroupBy : 0:737 : GroupBy 0:737 has new state: PREEXECUTE
2017-05-10 15:22:46	458 : DEBUG : KNIME-Worker-130 : WorkflowManager : GroupBy : 0:737 : GroupBy 0:737 doBeforeExecution
2017-05-10 15:22:46	461 : DEBUG : KNIME-Worker-130 : NodeContainer : GroupBy : 0:737 : GroupBy 0:737 has new state: EXECUTING
2017-05-10 15:22:46	463 : DEBUG : KNIME-Worker-130 : WorkflowFileStoreHandlerRepository : GroupBy : 0:737 : Adding handler 61595698-c53f-405b-92de-139b57261473 (GroupBy 0:737: <no directory>) - 99 in total
2017-05-10 15:22:46	465 : DEBUG : KNIME-Worker-130 : LocalNodeExecutionJob : GroupBy : 0:737 : GroupBy 0:737 Start execute
2017-05-10 15:22:46	469 : DEBUG : KNIME-Worker-130 : BigGroupByTable : GroupBy : 0:737 : Entering createGroupByTable(exec	table) of class BigGroupByTable.
2017-05-10 15:22:46	476 : INFO : KNIME-Worker-130 : LocalNodeExecutionJob : GroupBy : 0:737 : GroupBy 0:737 End execute (0 secs)
2017-05-10 15:22:46	479 : DEBUG : KNIME-Worker-130 : WorkflowManager : GroupBy : 0:737 : GroupBy 0:737 doBeforePostExecution
2017-05-10 15:22:46	481 : DEBUG : KNIME-Worker-130 : NodeContainer : GroupBy : 0:737 : GroupBy 0:737 has new state: POSTEXECUTE
2017-05-10 15:22:46	484 : DEBUG : KNIME-Worker-130 : WorkflowManager : GroupBy : 0:737 : GroupBy 0:737 doAfterExecute - success
2017-05-10 15:22:46	486 : DEBUG : KNIME-Worker-130 : NodeContainer : GroupBy : 0:737 : GroupBy 0:737 has new state: EXECUTED
2017-05-10 15:22:46	489 : DEBUG : KNIME-Worker-130 : Row Filter : Row Filter : 0:738 : Configure succeeded. (Row Filter)
2017-05-10 15:22:46	491 : DEBUG : KNIME-Worker-130 : NodeContainer : GroupBy : 0:737 : Row Filter 0:738 has new state: CONFIGURED_QUEUED
2017-05-10 15:22:46	494 : DEBUG : KNIME-Worker-130 : Math Formula : Math Formula : 0:739 : Configure succeeded. (Math Formula)
2017-05-10 15:22:46	497 : DEBUG : KNIME-Worker-124 : WorkflowManager : Row Filter : 0:738 : Row Filter 0:738 doBeforePreExecution
2017-05-10 15:22:46	499 : DEBUG : KNIME-Worker-124 : NodeContainer : Row Filter : 0:738 : Row Filter 0:738 has new state: PREEXECUTE
2017-05-10 15:22:46	501 : DEBUG : KNIME-Worker-124 : WorkflowManager : Row Filter : 0:738 : Row Filter 0:738 doBeforeExecution
2017-05-10 15:22:46	504 : DEBUG : KNIME-Worker-124 : NodeContainer : Row Filter : 0:738 : Row Filter 0:738 has new state: EXECUTING
2017-05-10 15:22:46	506 : DEBUG : KNIME-Worker-124 : WorkflowFileStoreHandlerRepository : Row Filter : 0:738 : Adding handler 3bd5ca64-f816-4d60-b58d-f14e4a820ac1 (Row Filter 0:738: <no directory>) - 100 in total
2017-05-10 15:22:46	509 : DEBUG : KNIME-Worker-124 : LocalNodeExecutionJob : Row Filter : 0:738 : Row Filter 0:738 Start execute
2017-05-10 15:22:46	511 : INFO : KNIME-Worker-124 : LocalNodeExecutionJob : Row Filter : 0:738 : Row Filter 0:738 End execute (0 secs)
2017-05-10 15:22:46	514 : DEBUG : KNIME-Worker-124 : WorkflowManager : Row Filter : 0:738 : Row Filter 0:738 doBeforePostExecution
2017-05-10 15:22:46	516 : DEBUG : KNIME-Worker-124 : NodeContainer : Row Filter : 0:738 : Row Filter 0:738 has new state: POSTEXECUTE
2017-05-10 15:22:46	519 : DEBUG : KNIME-Worker-124 : WorkflowManager : Row Filter : 0:738 : Row Filter 0:738 doAfterExecute - success
2017-05-10 15:22:46	521 : DEBUG : KNIME-Worker-124 : NodeContainer : Row Filter : 0:738 : Row Filter 0:738 has new state: EXECUTED
2017-05-10 15:22:46	524 : DEBUG : KNIME-Worker-124 : Math Formula : Math Formula : 0:739 : Configure succeeded. (Math Formula)
2017-05-10 15:22:46	526 : DEBUG : KNIME-Worker-124 : NodeContainer : Row Filter : 0:738 : Math Formula 0:739 has new state: CONFIGURED_QUEUED
2017-05-10 15:22:46	529 : DEBUG : KNIME-Worker-125 : WorkflowManager : Math Formula : 0:739 : Math Formula 0:739 doBeforePreExecution
2017-05-10 15:22:46	532 : DEBUG : KNIME-Worker-125 : NodeContainer : Math Formula : 0:739 : Math Formula 0:739 has new state: PREEXECUTE
2017-05-10 15:22:46	534 : DEBUG : KNIME-Worker-125 : WorkflowManager : Math Formula : 0:739 : Math Formula 0:739 doBeforeExecution
2017-05-10 15:22:46	537 : DEBUG : KNIME-Worker-125 : NodeContainer : Math Formula : 0:739 : Math Formula 0:739 has new state: EXECUTING
2017-05-10 15:22:46	539 : DEBUG : KNIME-Worker-125 : WorkflowFileStoreHandlerRepository : Math Formula : 0:739 : Adding handler a70b501f-0752-475c-984d-ddd1a46291f1 (Math Formula 0:739: <no directory>) - 101 in total
2017-05-10 15:22:46	542 : DEBUG : KNIME-Worker-125 : LocalNodeExecutionJob : Math Formula : 0:739 : Math Formula 0:739 Start execute
2017-05-10 15:22:46	546 : INFO : KNIME-Worker-125 : LocalNodeExecutionJob : Math Formula : 0:739 : Math Formula 0:739 End execute (0 secs)
2017-05-10 15:22:46	549 : DEBUG : KNIME-Worker-125 : WorkflowManager : Math Formula : 0:739 : Math Formula 0:739 doBeforePostExecution
2017-05-10 15:22:46	551 : DEBUG : KNIME-Worker-125 : NodeContainer : Math Formula : 0:739 : Math Formula 0:739 has new state: POSTEXECUTE
2017-05-10 15:22:46	554 : DEBUG : KNIME-Worker-125 : WorkflowManager : Math Formula : 0:739 : Math Formula 0:739 doAfterExecute - success
2017-05-10 15:22:46	556 : DEBUG : KNIME-Worker-125 : NodeContainer : Math Formula : 0:739 : Math Formula 0:739 has new state: EXECUTED
2017-05-10 15:22:46	559 : DEBUG : KNIME-Worker-125 : R View (Table) : R View (Table) : 0:740 : Configure succeeded. (R View (Table))
2017-05-10 15:22:46	562 : DEBUG : KNIME-Worker-125 : NodeContainer : Math Formula : 0:739 : R View (Table) 0:740 has new state: CONFIGURED_QUEUED
2017-05-10 15:22:46	564 : DEBUG : KNIME-Worker-129 : WorkflowManager : R View (Table) : 0:740 : R View (Table) 0:740 doBeforePreExecution
2017-05-10 15:22:46	567 : DEBUG : KNIME-Worker-129 : NodeContainer : R View (Table) : 0:740 : R View (Table) 0:740 has new state: PREEXECUTE
2017-05-10 15:22:46	569 : DEBUG : KNIME-Worker-129 : WorkflowManager : R View (Table) : 0:740 : R View (Table) 0:740 doBeforeExecution
2017-05-10 15:22:46	572 : DEBUG : KNIME-Worker-129 : NodeContainer : R View (Table) : 0:740 : R View (Table) 0:740 has new state: EXECUTING
2017-05-10 15:22:46	573 : DEBUG : KNIME-Worker-128 : ImgPlusCellFactory : Image Resizer : 0:97:104 : New file created. Last file has approx. 0.0MB.
2017-05-10 15:22:46	574 : DEBUG : KNIME-Worker-129 : WorkflowFileStoreHandlerRepository : R View (Table) : 0:740 : Adding handler 2fe85524-e9b1-460e-ab91-a1925e04aaf8 (R View (Table) 0:740: <no directory>) - 102 in total
2017-05-10 15:22:46	577 : DEBUG : KNIME-Worker-129 : LocalNodeExecutionJob : R View (Table) : 0:740 : R View (Table) 0:740 Start execute
2017-05-10 15:22:46	579 : DEBUG : KNIME-Worker-128 : WriteFileStoreHandler : Image Resizer : 0:97:104 : Assigning temp directory to file store "9d2fa5a5-3478-4e86-9e7d-a00db0b28812 (Image Resizer 0:97:104: S:\Knime\knime_tgmcherry 9xz_s90559\knime_fs-Image_Resizer_0_97_104-90612)"
2017-05-10 15:22:46	747 : DEBUG : KNIME-Worker-128 : ImgPlusCellFactory : Image Resizer : 0:97:104 : New file created. Last file has approx. 0.1611328125MB.
2017-05-10 15:22:46	753 : DEBUG : KNIME-Worker-128 : ImgPlusCellFactory : Image Resizer : 0:97:104 : New file created. Last file has approx. 0.6903076171875MB.
2017-05-10 15:22:46	845 : DEBUG : KNIME-Worker-128 : ImgPlusCellFactory : Image Resizer : 0:97:104 : New file created. Last file has approx. 0.0MB.
2017-05-10 15:22:47	075 : DEBUG : KNIME-Worker-128 : ImgPlusCellFactory : Image Resizer : 0:97:104 : New file created. Last file has approx. 0.1611328125MB.
2017-05-10 15:22:47	085 : DEBUG : KNIME-Worker-128 : ImgPlusCellFactory : Image Resizer : 0:97:104 : New file created. Last file has approx. 0.6903076171875MB.
2017-05-10 15:22:47	171 : DEBUG : KNIME-Worker-128 : ImgPlusCellFactory : Image Resizer : 0:97:104 : New file created. Last file has approx. 0.0MB.
2017-05-10 15:22:47	420 : DEBUG : KNIME-Worker-128 : ImgPlusCellFactory : Image Resizer : 0:97:104 : New file created. Last file has approx. 0.1611328125MB.
2017-05-10 15:22:47	430 : DEBUG : KNIME-Worker-128 : ImgPlusCellFactory : Image Resizer : 0:97:104 : New file created. Last file has approx. 0.6903076171875MB.
2017-05-10 15:22:47	518 : DEBUG : KNIME-Worker-128 : ImgPlusCellFactory : Image Resizer : 0:97:104 : New file created. Last file has approx. 0.0MB.
2017-05-10 15:22:47	726 : DEBUG : KNIME-Worker-128 : ImgPlusCellFactory : Image Resizer : 0:97:104 : New file created. Last file has approx. 0.1611328125MB.
2017-05-10 15:22:47	739 : DEBUG : KNIME-Worker-128 : ImgPlusCellFactory : Image Resizer : 0:97:104 : New file created. Last file has approx. 0.6903076171875MB.
2017-05-10 15:22:47	923 : DEBUG : KNIME-Worker-128 : ImgPlusCellFactory : Image Resizer : 0:97:104 : New file created. Last file has approx. 0.0MB.
2017-05-10 15:22:48	127 : DEBUG : KNIME-Worker-128 : ImgPlusCellFactory : Image Resizer : 0:97:104 : New file created. Last file has approx. 0.1611328125MB.
2017-05-10 15:22:48	145 : DEBUG : KNIME-Worker-128 : ImgPlusCellFactory : Image Resizer : 0:97:104 : New file created. Last file has approx. 0.6903076171875MB.
2017-05-10 15:22:48	330 : DEBUG : KNIME-Worker-128 : ImgPlusCellFactory : Image Resizer : 0:97:104 : New file created. Last file has approx. 0.0MB.
2017-05-10 15:22:48	484 : DEBUG : KNIME-Worker-128 : ImgPlusCellFactory : Image Resizer : 0:97:104 : New file created. Last file has approx. 0.1611328125MB.
2017-05-10 15:22:48	497 : DEBUG : KNIME-Worker-128 : ImgPlusCellFactory : Image Resizer : 0:97:104 : New file created. Last file has approx. 0.6903076171875MB.
2017-05-10 15:22:48	589 : DEBUG : KNIME-Worker-128 : ImgPlusCellFactory : Image Resizer : 0:97:104 : New file created. Last file has approx. 0.0MB.
2017-05-10 15:22:48	740 : DEBUG : KNIME-Worker-128 : ImgPlusCellFactory : Image Resizer : 0:97:104 : New file created. Last file has approx. 0.1611328125MB.
2017-05-10 15:22:48	751 : DEBUG : KNIME-Worker-128 : ImgPlusCellFactory : Image Resizer : 0:97:104 : New file created. Last file has approx. 0.6903076171875MB.
2017-05-10 15:22:48	900 : DEBUG : KNIME-Worker-128 : ImgPlusCellFactory : Image Resizer : 0:97:104 : New file created. Last file has approx. 0.0MB.
2017-05-10 15:22:49	162 : DEBUG : KNIME-Worker-128 : ImgPlusCellFactory : Image Resizer : 0:97:104 : New file created. Last file has approx. 0.1611328125MB.
2017-05-10 15:22:49	177 : DEBUG : KNIME-Worker-128 : ImgPlusCellFactory : Image Resizer : 0:97:104 : New file created. Last file has approx. 0.6903076171875MB.
2017-05-10 15:22:49	346 : DEBUG : KNIME-Worker-128 : ImgPlusCellFactory : Image Resizer : 0:97:104 : New file created. Last file has approx. 0.0MB.
2017-05-10 15:22:49	588 : DEBUG : KNIME-Worker-128 : ImgPlusCellFactory : Image Resizer : 0:97:104 : New file created. Last file has approx. 0.1611328125MB.
2017-05-10 15:22:49	601 : DEBUG : KNIME-Worker-128 : ImgPlusCellFactory : Image Resizer : 0:97:104 : New file created. Last file has approx. 0.6903076171875MB.
2017-05-10 15:22:49	714 : INFO : KNIME-Worker-129 : LocalNodeExecutionJob : R View (Table) : 0:740 : R View (Table) 0:740 End execute (3 secs)
2017-05-10 15:22:49	717 : DEBUG : KNIME-Worker-129 : WorkflowManager : R View (Table) : 0:740 : R View (Table) 0:740 doBeforePostExecution
2017-05-10 15:22:49	720 : DEBUG : KNIME-Worker-129 : NodeContainer : R View (Table) : 0:740 : R View (Table) 0:740 has new state: POSTEXECUTE
2017-05-10 15:22:49	723 : DEBUG : KNIME-Worker-129 : WorkflowManager : R View (Table) : 0:740 : R View (Table) 0:740 doAfterExecute - success
2017-05-10 15:22:49	725 : DEBUG : KNIME-Worker-129 : NodeContainer : R View (Table) : 0:740 : R View (Table) 0:740 has new state: EXECUTED
2017-05-10 15:22:49	730 : DEBUG : KNIME-Worker-129 : Image To Table : Image To Table : 0:743 : Configure succeeded. (Image To Table)
2017-05-10 15:22:49	734 : DEBUG : KNIME-Worker-129 : NodeContainer : R View (Table) : 0:740 : Image To Table 0:743 has new state: CONFIGURED_QUEUED
2017-05-10 15:22:49	737 : DEBUG : KNIME-Worker-126 : WorkflowManager : Image To Table : 0:743 : Image To Table 0:743 doBeforePreExecution
2017-05-10 15:22:49	740 : DEBUG : KNIME-Worker-126 : NodeContainer : Image To Table : 0:743 : Image To Table 0:743 has new state: PREEXECUTE
2017-05-10 15:22:49	743 : DEBUG : KNIME-Worker-126 : WorkflowManager : Image To Table : 0:743 : Image To Table 0:743 doBeforeExecution
2017-05-10 15:22:49	745 : DEBUG : KNIME-Worker-126 : NodeContainer : Image To Table : 0:743 : Image To Table 0:743 has new state: EXECUTING
2017-05-10 15:22:49	749 : DEBUG : KNIME-Worker-126 : WorkflowFileStoreHandlerRepository : Image To Table : 0:743 : Adding handler f5d488f8-1945-42da-b1df-fbba4cebf6b2 (Image To Table 0:743: <no directory>) - 103 in total
2017-05-10 15:22:49	752 : DEBUG : KNIME-Worker-126 : LocalNodeExecutionJob : Image To Table : 0:743 : Image To Table 0:743 Start execute
2017-05-10 15:22:49	778 : INFO : KNIME-Worker-126 : LocalNodeExecutionJob : Image To Table : 0:743 : Image To Table 0:743 End execute (0 secs)
2017-05-10 15:22:49	780 : DEBUG : KNIME-Worker-128 : ImgPlusCellFactory : Image Resizer : 0:97:104 : New file created. Last file has approx. 0.0MB.
2017-05-10 15:22:49	780 : DEBUG : KNIME-Worker-128 : 2017-05-10 15:22:49	781 : ImgPlusCellFactory : Image Resizer : DEBUG : KNIME-Worker-126 : 0:97:104 : WorkflowManager : Image To Table : New file created. Last file has approx. 0.0MB.
0:743 : Image To Table 0:743 doBeforePostExecution
2017-05-10 15:22:49	785 : DEBUG : KNIME-Worker-126 : NodeContainer : Image To Table : 0:743 : Image To Table 0:743 has new state: POSTEXECUTE
2017-05-10 15:22:49	788 : DEBUG : KNIME-Worker-126 : WorkflowManager : Image To Table : 0:743 : Image To Table 0:743 doAfterExecute - success
2017-05-10 15:22:49	791 : DEBUG : KNIME-Worker-126 : NodeContainer : Image To Table : 0:743 : Image To Table 0:743 has new state: EXECUTED
2017-05-10 15:22:49	905 : DEBUG : KNIME-Worker-128 : ImgPlusCellFactory : Image Resizer : 0:97:104 : New file created. Last file has approx. 0.1611328125MB.
2017-05-10 15:22:49	919 : DEBUG : KNIME-Worker-128 : ImgPlusCellFactory : Image Resizer : 0:97:104 : New file created. Last file has approx. 0.6903076171875MB.
2017-05-10 15:22:50	096 : DEBUG : KNIME-Worker-128 : ImgPlusCellFactory : Image Resizer : 0:97:104 : New file created. Last file has approx. 0.0MB.
2017-05-10 15:22:50	230 : DEBUG : KNIME-Worker-128 : ImgPlusCellFactory : Image Resizer : 0:97:104 : New file created. Last file has approx. 0.1611328125MB.
2017-05-10 15:22:50	238 : DEBUG : KNIME-Worker-128 : ImgPlusCellFactory : Image Resizer : 0:97:104 : New file created. Last file has approx. 0.6903076171875MB.
2017-05-10 15:22:50	427 : DEBUG : KNIME-Worker-128 : ImgPlusCellFactory : Image Resizer : 0:97:104 : New file created. Last file has approx. 0.0MB.
2017-05-10 15:22:50	677 : DEBUG : KNIME-Worker-128 : ImgPlusCellFactory : Image Resizer : 0:97:104 : New file created. Last file has approx. 0.1611328125MB.
2017-05-10 15:22:50	691 : DEBUG : KNIME-Worker-128 : ImgPlusCellFactory : Image Resizer : 0:97:104 : New file created. Last file has approx. 0.6903076171875MB.
2017-05-10 15:22:50	848 : DEBUG : KNIME-Worker-128 : ImgPlusCellFactory : Image Resizer : 0:97:104 : New file created. Last file has approx. 0.0MB.
2017-05-10 15:22:51	040 : DEBUG : KNIME-Worker-128 : ImgPlusCellFactory : Image Resizer : 0:97:104 : New file created. Last file has approx. 0.1611328125MB.
2017-05-10 15:22:51	057 : DEBUG : KNIME-Worker-128 : ImgPlusCellFactory : Image Resizer : 0:97:104 : New file created. Last file has approx. 0.6903076171875MB.
2017-05-10 15:22:51	211 : DEBUG : KNIME-Worker-128 : ImgPlusCellFactory : Image Resizer : 0:97:104 : New file created. Last file has approx. 0.0MB.
2017-05-10 15:22:51	462 : DEBUG : KNIME-Worker-128 : ImgPlusCellFactory : Image Resizer : 0:97:104 : New file created. Last file has approx. 0.1611328125MB.
2017-05-10 15:22:51	479 : DEBUG : KNIME-Worker-128 : ImgPlusCellFactory : Image Resizer : 0:97:104 : New file created. Last file has approx. 0.6903076171875MB.
2017-05-10 15:22:51	658 : DEBUG : KNIME-Worker-128 : ImgPlusCellFactory : Image Resizer : 0:97:104 : New file created. Last file has approx. 0.0MB.
2017-05-10 15:22:51	835 : DEBUG : KNIME-Worker-128 : ImgPlusCellFactory : Image Resizer : 0:97:104 : New file created. Last file has approx. 0.1611328125MB.
2017-05-10 15:22:51	850 : DEBUG : KNIME-Worker-128 : ImgPlusCellFactory : Image Resizer : 0:97:104 : New file created. Last file has approx. 0.6903076171875MB.
2017-05-10 15:22:52	035 : DEBUG : KNIME-Worker-128 : ImgPlusCellFactory : Image Resizer : 0:97:104 : New file created. Last file has approx. 0.0MB.
2017-05-10 15:22:52	169 : DEBUG : KNIME-Worker-128 : ImgPlusCellFactory : Image Resizer : 0:97:104 : New file created. Last file has approx. 0.1611328125MB.
2017-05-10 15:22:52	184 : DEBUG : KNIME-Worker-128 : ImgPlusCellFactory : Image Resizer : 0:97:104 : New file created. Last file has approx. 0.6903076171875MB.
2017-05-10 15:22:52	404 : DEBUG : KNIME-Worker-128 : ImgPlusCellFactory : Image Resizer : 0:97:104 : New file created. Last file has approx. 0.0MB.
2017-05-10 15:22:52	562 : DEBUG : KNIME-Worker-128 : ImgPlusCellFactory : Image Resizer : 0:97:104 : New file created. Last file has approx. 0.1611328125MB.
2017-05-10 15:22:52	575 : DEBUG : KNIME-Worker-128 : ImgPlusCellFactory : Image Resizer : 0:97:104 : New file created. Last file has approx. 0.6903076171875MB.
2017-05-10 15:22:52	678 : DEBUG : KNIME-Worker-128 : ImgPlusCellFactory : Image Resizer : 0:97:104 : New file created. Last file has approx. 0.0MB.
2017-05-10 15:22:52	831 : DEBUG : KNIME-Worker-128 : ImgPlusCellFactory : Image Resizer : 0:97:104 : New file created. Last file has approx. 0.1611328125MB.
2017-05-10 15:22:52	851 : DEBUG : KNIME-Worker-128 : ImgPlusCellFactory : Image Resizer : 0:97:104 : New file created. Last file has approx. 0.6903076171875MB.
2017-05-10 15:22:53	032 : DEBUG : KNIME-Worker-128 : ImgPlusCellFactory : Image Resizer : 0:97:104 : New file created. Last file has approx. 0.0MB.
2017-05-10 15:22:53	180 : DEBUG : KNIME-Worker-128 : ImgPlusCellFactory : Image Resizer : 0:97:104 : New file created. Last file has approx. 0.1611328125MB.
2017-05-10 15:22:53	189 : DEBUG : KNIME-Worker-128 : ImgPlusCellFactory : Image Resizer : 0:97:104 : New file created. Last file has approx. 0.6903076171875MB.
2017-05-10 15:22:53	363 : DEBUG : KNIME-Worker-128 : ImgPlusCellFactory : Image Resizer : 0:97:104 : New file created. Last file has approx. 0.0MB.
2017-05-10 15:22:53	608 : DEBUG : KNIME-Worker-128 : ImgPlusCellFactory : Image Resizer : 0:97:104 : New file created. Last file has approx. 0.1611328125MB.
2017-05-10 15:22:53	617 : DEBUG : KNIME-Worker-128 : ImgPlusCellFactory : Image Resizer : 0:97:104 : New file created. Last file has approx. 0.6903076171875MB.
2017-05-10 15:22:53	787 : DEBUG : KNIME-Worker-128 : ImgPlusCellFactory : Image Resizer : 0:97:104 : New file created. Last file has approx. 0.0MB.
2017-05-10 15:22:53	987 : DEBUG : KNIME-Worker-128 : ImgPlusCellFactory : Image Resizer : 0:97:104 : New file created. Last file has approx. 0.1611328125MB.
2017-05-10 15:22:54	001 : DEBUG : KNIME-Worker-128 : ImgPlusCellFactory : Image Resizer : 0:97:104 : New file created. Last file has approx. 0.6903076171875MB.
2017-05-10 15:22:54	147 : DEBUG : KNIME-Worker-128 : ImgPlusCellFactory : Image Resizer : 0:97:104 : New file created. Last file has approx. 0.0MB.
2017-05-10 15:22:54	301 : DEBUG : KNIME-Worker-128 : ImgPlusCellFactory : Image Resizer : 0:97:104 : New file created. Last file has approx. 0.1611328125MB.
2017-05-10 15:22:54	318 : DEBUG : KNIME-Worker-128 : ImgPlusCellFactory : Image Resizer : 0:97:104 : New file created. Last file has approx. 0.6903076171875MB.
2017-05-10 15:22:54	514 : DEBUG : KNIME-Worker-128 : ImgPlusCellFactory : Image Resizer : 0:97:104 : New file created. Last file has approx. 0.0MB.
2017-05-10 15:22:54	721 : DEBUG : KNIME-Worker-128 : ImgPlusCellFactory : Image Resizer : 0:97:104 : New file created. Last file has approx. 0.1611328125MB.
2017-05-10 15:22:54	739 : DEBUG : KNIME-Worker-128 : ImgPlusCellFactory : Image Resizer : 0:97:104 : New file created. Last file has approx. 0.6903076171875MB.
2017-05-10 15:22:54	845 : DEBUG : KNIME-Worker-128 : ImgPlusCellFactory : Image Resizer : 0:97:104 : New file created. Last file has approx. 0.0MB.
2017-05-10 15:22:55	063 : DEBUG : KNIME-Worker-128 : ImgPlusCellFactory : Image Resizer : 0:97:104 : New file created. Last file has approx. 0.1611328125MB.
2017-05-10 15:22:55	079 : DEBUG : KNIME-Worker-128 : ImgPlusCellFactory : Image Resizer : 0:97:104 : New file created. Last file has approx. 0.6903076171875MB.
2017-05-10 15:22:55	185 : DEBUG : KNIME-Worker-128 : ImgPlusCellFactory : Image Resizer : 0:97:104 : New file created. Last file has approx. 0.0MB.
2017-05-10 15:22:55	387 : DEBUG : KNIME-Worker-128 : ImgPlusCellFactory : Image Resizer : 0:97:104 : New file created. Last file has approx. 0.1611328125MB.
2017-05-10 15:22:55	403 : DEBUG : KNIME-Worker-128 : ImgPlusCellFactory : Image Resizer : 0:97:104 : New file created. Last file has approx. 0.6903076171875MB.
2017-05-10 15:22:55	551 : DEBUG : KNIME-Worker-128 : ImgPlusCellFactory : Image Resizer : 0:97:104 : New file created. Last file has approx. 0.0MB.
2017-05-10 15:22:55	781 : DEBUG : KNIME-Worker-128 : ImgPlusCellFactory : Image Resizer : 0:97:104 : New file created. Last file has approx. 0.1611328125MB.
2017-05-10 15:22:55	795 : DEBUG : KNIME-Worker-128 : ImgPlusCellFactory : Image Resizer : 0:97:104 : New file created. Last file has approx. 0.6903076171875MB.
2017-05-10 15:22:55	920 : DEBUG : KNIME-Worker-128 : ImgPlusCellFactory : Image Resizer : 0:97:104 : New file created. Last file has approx. 0.0MB.
2017-05-10 15:22:56	148 : DEBUG : KNIME-Worker-128 : ImgPlusCellFactory : Image Resizer : 0:97:104 : New file created. Last file has approx. 0.1611328125MB.
2017-05-10 15:22:56	161 : DEBUG : KNIME-Worker-128 : ImgPlusCellFactory : Image Resizer : 0:97:104 : New file created. Last file has approx. 0.6903076171875MB.
2017-05-10 15:22:56	344 : DEBUG : KNIME-Worker-128 : ImgPlusCellFactory : Image Resizer : 0:97:104 : New file created. Last file has approx. 0.0MB.
2017-05-10 15:22:56	572 : DEBUG : KNIME-Worker-128 : ImgPlusCellFactory : Image Resizer : 0:97:104 : New file created. Last file has approx. 0.1611328125MB.
2017-05-10 15:22:56	581 : DEBUG : KNIME-Worker-128 : ImgPlusCellFactory : Image Resizer : 0:97:104 : New file created. Last file has approx. 0.6903076171875MB.
2017-05-10 15:22:56	704 : DEBUG : KNIME-Worker-128 : ImgPlusCellFactory : Image Resizer : 0:97:104 : New file created. Last file has approx. 0.0MB.
2017-05-10 15:22:56	845 : DEBUG : KNIME-Worker-128 : ImgPlusCellFactory : Image Resizer : 0:97:104 : New file created. Last file has approx. 0.1611328125MB.
2017-05-10 15:22:56	855 : DEBUG : KNIME-Worker-128 : ImgPlusCellFactory : Image Resizer : 0:97:104 : New file created. Last file has approx. 0.6903076171875MB.
2017-05-10 15:22:57	029 : DEBUG : KNIME-Worker-128 : ImgPlusCellFactory : Image Resizer : 0:97:104 : New file created. Last file has approx. 0.0MB.
2017-05-10 15:22:57	295 : DEBUG : KNIME-Worker-128 : ImgPlusCellFactory : Image Resizer : 0:97:104 : New file created. Last file has approx. 0.1611328125MB.
2017-05-10 15:22:57	309 : DEBUG : KNIME-Worker-128 : ImgPlusCellFactory : Image Resizer : 0:97:104 : New file created. Last file has approx. 0.6903076171875MB.
2017-05-10 15:22:57	488 : DEBUG : KNIME-Worker-128 : ImgPlusCellFactory : Image Resizer : 0:97:104 : New file created. Last file has approx. 0.0MB.
2017-05-10 15:22:57	748 : DEBUG : KNIME-Worker-128 : ImgPlusCellFactory : Image Resizer : 0:97:104 : New file created. Last file has approx. 0.1611328125MB.
2017-05-10 15:22:57	757 : DEBUG : KNIME-Worker-128 : ImgPlusCellFactory : Image Resizer : 0:97:104 : New file created. Last file has approx. 0.6903076171875MB.
2017-05-10 15:22:57	853 : DEBUG : KNIME-Worker-128 : ImgPlusCellFactory : Image Resizer : 0:97:104 : New file created. Last file has approx. 0.0MB.
2017-05-10 15:22:58	087 : DEBUG : KNIME-Worker-128 : ImgPlusCellFactory : Image Resizer : 0:97:104 : New file created. Last file has approx. 0.1611328125MB.
2017-05-10 15:22:58	094 : DEBUG : KNIME-Worker-128 : ImgPlusCellFactory : Image Resizer : 0:97:104 : New file created. Last file has approx. 0.6903076171875MB.
2017-05-10 15:22:58	306 : DEBUG : KNIME-Worker-128 : ImgPlusCellFactory : Image Resizer : 0:97:104 : New file created. Last file has approx. 0.0MB.
2017-05-10 15:22:58	581 : DEBUG : KNIME-Worker-128 : ImgPlusCellFactory : Image Resizer : 0:97:104 : New file created. Last file has approx. 0.1611328125MB.
2017-05-10 15:22:58	592 : DEBUG : KNIME-Worker-128 : ImgPlusCellFactory : Image Resizer : 0:97:104 : New file created. Last file has approx. 0.6903076171875MB.
2017-05-10 15:22:58	789 : DEBUG : KNIME-Worker-128 : ImgPlusCellFactory : Image Resizer : 0:97:104 : New file created. Last file has approx. 0.0MB.
2017-05-10 15:22:59	009 : DEBUG : KNIME-Worker-128 : ImgPlusCellFactory : Image Resizer : 0:97:104 : New file created. Last file has approx. 0.1611328125MB.
2017-05-10 15:22:59	021 : DEBUG : KNIME-Worker-128 : ImgPlusCellFactory : Image Resizer : 0:97:104 : New file created. Last file has approx. 0.6903076171875MB.
2017-05-10 15:22:59	208 : DEBUG : KNIME-Worker-128 : ImgPlusCellFactory : Image Resizer : 0:97:104 : New file created. Last file has approx. 0.0MB.
2017-05-10 15:22:59	443 : DEBUG : KNIME-Worker-128 : ImgPlusCellFactory : Image Resizer : 0:97:104 : New file created. Last file has approx. 0.1611328125MB.
2017-05-10 15:22:59	458 : DEBUG : KNIME-Worker-128 : ImgPlusCellFactory : Image Resizer : 0:97:104 : New file created. Last file has approx. 0.6903076171875MB.
2017-05-10 15:22:59	667 : DEBUG : KNIME-Worker-128 : ImgPlusCellFactory : Image Resizer : 0:97:104 : New file created. Last file has approx. 0.0MB.
2017-05-10 15:22:59	858 : DEBUG : KNIME-Worker-128 : ImgPlusCellFactory : Image Resizer : 0:97:104 : New file created. Last file has approx. 0.1611328125MB.
2017-05-10 15:22:59	872 : DEBUG : KNIME-Worker-128 : ImgPlusCellFactory : Image Resizer : 0:97:104 : New file created. Last file has approx. 0.6903076171875MB.
2017-05-10 15:23:00	091 : DEBUG : KNIME-Worker-128 : ImgPlusCellFactory : Image Resizer : 0:97:104 : New file created. Last file has approx. 0.0MB.
2017-05-10 15:23:00	205 : DEBUG : KNIME-Worker-128 : ImgPlusCellFactory : Image Resizer : 0:97:104 : New file created. Last file has approx. 0.1611328125MB.
2017-05-10 15:23:00	226 : DEBUG : KNIME-Worker-128 : ImgPlusCellFactory : Image Resizer : 0:97:104 : New file created. Last file has approx. 0.6903076171875MB.
2017-05-10 15:23:00	339 : DEBUG : KNIME-Worker-128 : ImgPlusCellFactory : Image Resizer : 0:97:104 : New file created. Last file has approx. 0.0MB.
2017-05-10 15:23:00	452 : DEBUG : KNIME-Worker-128 : ImgPlusCellFactory : Image Resizer : 0:97:104 : New file created. Last file has approx. 0.1611328125MB.
2017-05-10 15:23:00	459 : DEBUG : KNIME-Worker-128 : ImgPlusCellFactory : Image Resizer : 0:97:104 : New file created. Last file has approx. 0.6903076171875MB.
2017-05-10 15:23:00	535 : DEBUG : KNIME-Worker-128 : ImgPlusCellFactory : Image Resizer : 0:97:104 : New file created. Last file has approx. 0.0MB.
2017-05-10 15:23:00	635 : DEBUG : KNIME-Worker-128 : ImgPlusCellFactory : Image Resizer : 0:97:104 : New file created. Last file has approx. 0.1611328125MB.
2017-05-10 15:23:00	650 : DEBUG : KNIME-Worker-128 : ImgPlusCellFactory : Image Resizer : 0:97:104 : New file created. Last file has approx. 0.6903076171875MB.
2017-05-10 15:23:00	745 : DEBUG : KNIME-Worker-128 : ImgPlusCellFactory : Image Resizer : 0:97:104 : New file created. Last file has approx. 0.0MB.
2017-05-10 15:23:00	867 : DEBUG : KNIME-Worker-128 : ImgPlusCellFactory : Image Resizer : 0:97:104 : New file created. Last file has approx. 0.1611328125MB.
2017-05-10 15:23:00	872 : DEBUG : KNIME-Worker-128 : ImgPlusCellFactory : Image Resizer : 0:97:104 : New file created. Last file has approx. 0.6903076171875MB.
2017-05-10 15:23:00	948 : DEBUG : KNIME-Worker-128 : ImgPlusCellFactory : Image Resizer : 0:97:104 : New file created. Last file has approx. 0.0MB.
2017-05-10 15:23:01	047 : DEBUG : KNIME-Worker-128 : ImgPlusCellFactory : Image Resizer : 0:97:104 : New file created. Last file has approx. 0.1611328125MB.
2017-05-10 15:23:01	051 : DEBUG : KNIME-Worker-128 : ImgPlusCellFactory : Image Resizer : 0:97:104 : New file created. Last file has approx. 0.6903076171875MB.
2017-05-10 15:23:01	131 : DEBUG : KNIME-Worker-128 : ImgPlusCellFactory : Image Resizer : 0:97:104 : New file created. Last file has approx. 0.0MB.
2017-05-10 15:23:01	290 : DEBUG : KNIME-Worker-128 : ImgPlusCellFactory : Image Resizer : 0:97:104 : New file created. Last file has approx. 0.1611328125MB.
2017-05-10 15:23:01	296 : DEBUG : KNIME-Worker-128 : ImgPlusCellFactory : Image Resizer : 0:97:104 : New file created. Last file has approx. 0.6903076171875MB.
2017-05-10 15:23:01	410 : DEBUG : KNIME-Worker-128 : ImgPlusCellFactory : Image Resizer : 0:97:104 : New file created. Last file has approx. 0.0MB.
2017-05-10 15:23:01	564 : DEBUG : KNIME-Worker-128 : ImgPlusCellFactory : Image Resizer : 0:97:104 : New file created. Last file has approx. 0.1611328125MB.
2017-05-10 15:23:01	581 : DEBUG : KNIME-Worker-128 : ImgPlusCellFactory : Image Resizer : 0:97:104 : New file created. Last file has approx. 0.6903076171875MB.
2017-05-10 15:23:01	719 : DEBUG : KNIME-Worker-128 : ImgPlusCellFactory : Image Resizer : 0:97:104 : New file created. Last file has approx. 0.0MB.
2017-05-10 15:23:01	851 : DEBUG : KNIME-Worker-128 : ImgPlusCellFactory : Image Resizer : 0:97:104 : New file created. Last file has approx. 0.1611328125MB.
2017-05-10 15:23:01	864 : DEBUG : KNIME-Worker-128 : ImgPlusCellFactory : Image Resizer : 0:97:104 : New file created. Last file has approx. 0.6903076171875MB.
2017-05-10 15:23:02	029 : DEBUG : KNIME-Worker-128 : ImgPlusCellFactory : Image Resizer : 0:97:104 : New file created. Last file has approx. 0.0MB.
2017-05-10 15:23:02	183 : DEBUG : KNIME-Worker-128 : ImgPlusCellFactory : Image Resizer : 0:97:104 : New file created. Last file has approx. 0.1611328125MB.
2017-05-10 15:23:02	197 : DEBUG : KNIME-Worker-128 : ImgPlusCellFactory : Image Resizer : 0:97:104 : New file created. Last file has approx. 0.6903076171875MB.
2017-05-10 15:23:02	335 : DEBUG : KNIME-Worker-128 : ImgPlusCellFactory : Image Resizer : 0:97:104 : New file created. Last file has approx. 0.0MB.
2017-05-10 15:23:02	546 : DEBUG : KNIME-Worker-128 : ImgPlusCellFactory : Image Resizer : 0:97:104 : New file created. Last file has approx. 0.1611328125MB.
2017-05-10 15:23:02	556 : DEBUG : KNIME-Worker-128 : ImgPlusCellFactory : Image Resizer : 0:97:104 : New file created. Last file has approx. 0.6903076171875MB.
2017-05-10 15:23:02	680 : DEBUG : KNIME-Worker-128 : ImgPlusCellFactory : Image Resizer : 0:97:104 : New file created. Last file has approx. 0.0MB.
2017-05-10 15:23:02	881 : DEBUG : KNIME-Worker-128 : ImgPlusCellFactory : Image Resizer : 0:97:104 : New file created. Last file has approx. 0.1611328125MB.
2017-05-10 15:23:02	892 : DEBUG : KNIME-Worker-128 : ImgPlusCellFactory : Image Resizer : 0:97:104 : New file created. Last file has approx. 0.6903076171875MB.
2017-05-10 15:23:03	004 : DEBUG : KNIME-Worker-128 : ImgPlusCellFactory : Image Resizer : 0:97:104 : New file created. Last file has approx. 0.0MB.
2017-05-10 15:23:03	172 : DEBUG : KNIME-Worker-128 : ImgPlusCellFactory : Image Resizer : 0:97:104 : New file created. Last file has approx. 0.1611328125MB.
2017-05-10 15:23:03	184 : DEBUG : KNIME-Worker-128 : ImgPlusCellFactory : Image Resizer : 0:97:104 : New file created. Last file has approx. 0.6903076171875MB.
2017-05-10 15:23:03	296 : DEBUG : KNIME-Worker-128 : ImgPlusCellFactory : Image Resizer : 0:97:104 : New file created. Last file has approx. 0.0MB.
2017-05-10 15:23:03	428 : DEBUG : KNIME-Worker-128 : ImgPlusCellFactory : Image Resizer : 0:97:104 : New file created. Last file has approx. 0.1611328125MB.
2017-05-10 15:23:03	442 : DEBUG : KNIME-Worker-128 : ImgPlusCellFactory : Image Resizer : 0:97:104 : New file created. Last file has approx. 0.6903076171875MB.
2017-05-10 15:23:03	607 : DEBUG : KNIME-Worker-128 : ImgPlusCellFactory : Image Resizer : 0:97:104 : New file created. Last file has approx. 0.0MB.
2017-05-10 15:23:03	812 : DEBUG : KNIME-Worker-128 : ImgPlusCellFactory : Image Resizer : 0:97:104 : New file created. Last file has approx. 0.1611328125MB.
2017-05-10 15:23:03	825 : DEBUG : KNIME-Worker-128 : ImgPlusCellFactory : Image Resizer : 0:97:104 : New file created. Last file has approx. 0.6903076171875MB.
2017-05-10 15:23:03	956 : DEBUG : KNIME-Worker-128 : ImgPlusCellFactory : Image Resizer : 0:97:104 : New file created. Last file has approx. 0.0MB.
2017-05-10 15:23:04	140 : DEBUG : KNIME-Worker-128 : ImgPlusCellFactory : Image Resizer : 0:97:104 : New file created. Last file has approx. 0.1611328125MB.
2017-05-10 15:23:04	148 : DEBUG : KNIME-Worker-128 : ImgPlusCellFactory : Image Resizer : 0:97:104 : New file created. Last file has approx. 0.6903076171875MB.
2017-05-10 15:23:04	278 : DEBUG : KNIME-Worker-128 : ImgPlusCellFactory : Image Resizer : 0:97:104 : New file created. Last file has approx. 0.0MB.
2017-05-10 15:23:04	524 : DEBUG : KNIME-Worker-128 : ImgPlusCellFactory : Image Resizer : 0:97:104 : New file created. Last file has approx. 0.1611328125MB.
2017-05-10 15:23:04	538 : DEBUG : KNIME-Worker-128 : ImgPlusCellFactory : Image Resizer : 0:97:104 : New file created. Last file has approx. 0.6903076171875MB.
2017-05-10 15:23:04	721 : DEBUG : KNIME-Worker-128 : ImgPlusCellFactory : Image Resizer : 0:97:104 : New file created. Last file has approx. 0.0MB.
2017-05-10 15:23:04	922 : DEBUG : KNIME-Worker-128 : ImgPlusCellFactory : Image Resizer : 0:97:104 : New file created. Last file has approx. 0.1611328125MB.
2017-05-10 15:23:04	934 : DEBUG : KNIME-Worker-128 : ImgPlusCellFactory : Image Resizer : 0:97:104 : New file created. Last file has approx. 0.6903076171875MB.
2017-05-10 15:23:05	112 : DEBUG : KNIME-Worker-128 : ImgPlusCellFactory : Image Resizer : 0:97:104 : New file created. Last file has approx. 0.0MB.
2017-05-10 15:23:05	229 : DEBUG : KNIME-Worker-128 : ImgPlusCellFactory : Image Resizer : 0:97:104 : New file created. Last file has approx. 0.1611328125MB.
2017-05-10 15:23:05	247 : DEBUG : KNIME-Worker-128 : ImgPlusCellFactory : Image Resizer : 0:97:104 : New file created. Last file has approx. 0.6903076171875MB.
2017-05-10 15:23:05	377 : DEBUG : KNIME-Worker-128 : ImgPlusCellFactory : Image Resizer : 0:97:104 : New file created. Last file has approx. 0.0MB.
2017-05-10 15:23:05	693 : DEBUG : KNIME-Worker-128 : ImgPlusCellFactory : Image Resizer : 0:97:104 : New file created. Last file has approx. 0.1611328125MB.
2017-05-10 15:23:05	709 : DEBUG : KNIME-Worker-128 : ImgPlusCellFactory : Image Resizer : 0:97:104 : New file created. Last file has approx. 0.6903076171875MB.
2017-05-10 15:23:05	857 : DEBUG : KNIME-Worker-128 : ImgPlusCellFactory : Image Resizer : 0:97:104 : New file created. Last file has approx. 0.0MB.
2017-05-10 15:23:06	099 : DEBUG : KNIME-Worker-128 : ImgPlusCellFactory : Image Resizer : 0:97:104 : New file created. Last file has approx. 0.1611328125MB.
2017-05-10 15:23:06	116 : DEBUG : KNIME-Worker-128 : ImgPlusCellFactory : Image Resizer : 0:97:104 : New file created. Last file has approx. 0.6903076171875MB.
2017-05-10 15:23:06	267 : DEBUG : KNIME-Worker-128 : ImgPlusCellFactory : Image Resizer : 0:97:104 : New file created. Last file has approx. 0.0MB.
2017-05-10 15:23:06	454 : DEBUG : KNIME-Worker-128 : ImgPlusCellFactory : Image Resizer : 0:97:104 : New file created. Last file has approx. 0.1611328125MB.
2017-05-10 15:23:06	475 : DEBUG : KNIME-Worker-128 : ImgPlusCellFactory : Image Resizer : 0:97:104 : New file created. Last file has approx. 0.6903076171875MB.
2017-05-10 15:23:06	719 : DEBUG : KNIME-Worker-128 : ImgPlusCellFactory : Image Resizer : 0:97:104 : New file created. Last file has approx. 0.0MB.
2017-05-10 15:23:06	890 : DEBUG : KNIME-Worker-128 : ImgPlusCellFactory : Image Resizer : 0:97:104 : New file created. Last file has approx. 0.1611328125MB.
2017-05-10 15:23:06	897 : DEBUG : KNIME-Worker-128 : ImgPlusCellFactory : Image Resizer : 0:97:104 : New file created. Last file has approx. 0.6903076171875MB.
2017-05-10 15:23:07	007 : DEBUG : KNIME-Worker-128 : ImgPlusCellFactory : Image Resizer : 0:97:104 : New file created. Last file has approx. 0.0MB.
2017-05-10 15:23:07	140 : DEBUG : KNIME-Worker-128 : ImgPlusCellFactory : Image Resizer : 0:97:104 : New file created. Last file has approx. 0.1611328125MB.
2017-05-10 15:23:07	148 : DEBUG : KNIME-Worker-128 : ImgPlusCellFactory : Image Resizer : 0:97:104 : New file created. Last file has approx. 0.6903076171875MB.
2017-05-10 15:23:07	252 : DEBUG : KNIME-Worker-128 : ImgPlusCellFactory : Image Resizer : 0:97:104 : New file created. Last file has approx. 0.0MB.
2017-05-10 15:23:07	401 : DEBUG : KNIME-Worker-128 : ImgPlusCellFactory : Image Resizer : 0:97:104 : New file created. Last file has approx. 0.1611328125MB.
2017-05-10 15:23:07	410 : DEBUG : KNIME-Worker-128 : ImgPlusCellFactory : Image Resizer : 0:97:104 : New file created. Last file has approx. 0.6903076171875MB.
2017-05-10 15:23:07	504 : DEBUG : KNIME-Worker-128 : ImgPlusCellFactory : Image Resizer : 0:97:104 : New file created. Last file has approx. 0.0MB.
2017-05-10 15:23:07	634 : DEBUG : KNIME-Worker-128 : ImgPlusCellFactory : Image Resizer : 0:97:104 : New file created. Last file has approx. 0.1611328125MB.
2017-05-10 15:23:07	641 : DEBUG : KNIME-Worker-128 : ImgPlusCellFactory : Image Resizer : 0:97:104 : New file created. Last file has approx. 0.6903076171875MB.
2017-05-10 15:23:07	741 : DEBUG : KNIME-Worker-128 : ImgPlusCellFactory : Image Resizer : 0:97:104 : New file created. Last file has approx. 0.0MB.
2017-05-10 15:23:07	867 : DEBUG : KNIME-Worker-128 : ImgPlusCellFactory : Image Resizer : 0:97:104 : New file created. Last file has approx. 0.1611328125MB.
2017-05-10 15:23:07	875 : DEBUG : KNIME-Worker-128 : ImgPlusCellFactory : Image Resizer : 0:97:104 : New file created. Last file has approx. 0.6903076171875MB.
2017-05-10 15:23:07	991 : DEBUG : KNIME-Worker-128 : ImgPlusCellFactory : Image Resizer : 0:97:104 : New file created. Last file has approx. 0.0MB.
2017-05-10 15:23:08	172 : DEBUG : KNIME-Worker-128 : ImgPlusCellFactory : Image Resizer : 0:97:104 : New file created. Last file has approx. 0.1611328125MB.
2017-05-10 15:23:08	181 : DEBUG : KNIME-Worker-128 : ImgPlusCellFactory : Image Resizer : 0:97:104 : New file created. Last file has approx. 0.6903076171875MB.
2017-05-10 15:23:08	302 : DEBUG : KNIME-Worker-128 : ImgPlusCellFactory : Image Resizer : 0:97:104 : New file created. Last file has approx. 0.0MB.
2017-05-10 15:23:08	492 : DEBUG : KNIME-Worker-128 : ImgPlusCellFactory : Image Resizer : 0:97:104 : New file created. Last file has approx. 0.1611328125MB.
2017-05-10 15:23:08	500 : DEBUG : KNIME-Worker-128 : ImgPlusCellFactory : Image Resizer : 0:97:104 : New file created. Last file has approx. 0.6903076171875MB.
2017-05-10 15:23:08	659 : DEBUG : KNIME-Worker-128 : ImgPlusCellFactory : Image Resizer : 0:97:104 : New file created. Last file has approx. 0.0MB.
2017-05-10 15:23:08	820 : DEBUG : KNIME-Worker-128 : ImgPlusCellFactory : Image Resizer : 0:97:104 : New file created. Last file has approx. 0.1611328125MB.
2017-05-10 15:23:08	827 : DEBUG : KNIME-Worker-128 : ImgPlusCellFactory : Image Resizer : 0:97:104 : New file created. Last file has approx. 0.6903076171875MB.
2017-05-10 15:23:08	926 : DEBUG : KNIME-Worker-128 : ImgPlusCellFactory : Image Resizer : 0:97:104 : New file created. Last file has approx. 0.0MB.
2017-05-10 15:23:09	049 : DEBUG : KNIME-Worker-128 : ImgPlusCellFactory : Image Resizer : 0:97:104 : New file created. Last file has approx. 0.1611328125MB.
2017-05-10 15:23:09	054 : DEBUG : KNIME-Worker-128 : ImgPlusCellFactory : Image Resizer : 0:97:104 : New file created. Last file has approx. 0.6903076171875MB.
2017-05-10 15:23:09	134 : DEBUG : KNIME-Worker-128 : ImgPlusCellFactory : Image Resizer : 0:97:104 : New file created. Last file has approx. 0.0MB.
2017-05-10 15:23:09	233 : DEBUG : KNIME-Worker-128 : ImgPlusCellFactory : Image Resizer : 0:97:104 : New file created. Last file has approx. 0.1611328125MB.
2017-05-10 15:23:09	242 : DEBUG : KNIME-Worker-128 : ImgPlusCellFactory : Image Resizer : 0:97:104 : New file created. Last file has approx. 0.6903076171875MB.
2017-05-10 15:23:09	348 : DEBUG : KNIME-Worker-128 : ImgPlusCellFactory : Image Resizer : 0:97:104 : New file created. Last file has approx. 0.0MB.
2017-05-10 15:23:09	500 : DEBUG : KNIME-Worker-128 : ImgPlusCellFactory : Image Resizer : 0:97:104 : New file created. Last file has approx. 0.1611328125MB.
2017-05-10 15:23:09	508 : DEBUG : KNIME-Worker-128 : ImgPlusCellFactory : Image Resizer : 0:97:104 : New file created. Last file has approx. 0.6903076171875MB.
2017-05-10 15:23:09	608 : DEBUG : KNIME-Worker-128 : ImgPlusCellFactory : Image Resizer : 0:97:104 : New file created. Last file has approx. 0.0MB.
2017-05-10 15:23:09	770 : DEBUG : KNIME-Worker-128 : ImgPlusCellFactory : Image Resizer : 0:97:104 : New file created. Last file has approx. 0.1611328125MB.
2017-05-10 15:23:09	782 : DEBUG : KNIME-Worker-128 : ImgPlusCellFactory : Image Resizer : 0:97:104 : New file created. Last file has approx. 0.6903076171875MB.
2017-05-10 15:23:09	919 : DEBUG : KNIME-Worker-128 : ImgPlusCellFactory : Image Resizer : 0:97:104 : New file created. Last file has approx. 0.0MB.
2017-05-10 15:23:10	104 : DEBUG : KNIME-Worker-128 : ImgPlusCellFactory : Image Resizer : 0:97:104 : New file created. Last file has approx. 0.1611328125MB.
2017-05-10 15:23:10	116 : DEBUG : KNIME-Worker-128 : ImgPlusCellFactory : Image Resizer : 0:97:104 : New file created. Last file has approx. 0.6903076171875MB.
2017-05-10 15:23:10	221 : DEBUG : KNIME-Worker-128 : ImgPlusCellFactory : Image Resizer : 0:97:104 : New file created. Last file has approx. 0.0MB.
2017-05-10 15:23:10	428 : DEBUG : KNIME-Worker-128 : ImgPlusCellFactory : Image Resizer : 0:97:104 : New file created. Last file has approx. 0.1611328125MB.
2017-05-10 15:23:10	437 : DEBUG : KNIME-Worker-128 : ImgPlusCellFactory : Image Resizer : 0:97:104 : New file created. Last file has approx. 0.6903076171875MB.
2017-05-10 15:23:10	626 : DEBUG : KNIME-Worker-128 : ImgPlusCellFactory : Image Resizer : 0:97:104 : New file created. Last file has approx. 0.0MB.
2017-05-10 15:23:10	832 : DEBUG : KNIME-Worker-128 : ImgPlusCellFactory : Image Resizer : 0:97:104 : New file created. Last file has approx. 0.1611328125MB.
2017-05-10 15:23:10	839 : DEBUG : KNIME-Worker-128 : ImgPlusCellFactory : Image Resizer : 0:97:104 : New file created. Last file has approx. 0.6903076171875MB.
2017-05-10 15:23:10	989 : DEBUG : KNIME-Worker-128 : ImgPlusCellFactory : Image Resizer : 0:97:104 : New file created. Last file has approx. 0.0MB.
2017-05-10 15:23:11	194 : DEBUG : KNIME-Worker-128 : ImgPlusCellFactory : Image Resizer : 0:97:104 : New file created. Last file has approx. 0.1611328125MB.
2017-05-10 15:23:11	201 : DEBUG : KNIME-Worker-128 : ImgPlusCellFactory : Image Resizer : 0:97:104 : New file created. Last file has approx. 0.6903076171875MB.
2017-05-10 15:23:11	359 : DEBUG : KNIME-Worker-128 : ImgPlusCellFactory : Image Resizer : 0:97:104 : New file created. Last file has approx. 0.0MB.
2017-05-10 15:23:11	489 : DEBUG : KNIME-Worker-128 : ImgPlusCellFactory : Image Resizer : 0:97:104 : New file created. Last file has approx. 0.1611328125MB.
2017-05-10 15:23:11	500 : DEBUG : KNIME-Worker-128 : ImgPlusCellFactory : Image Resizer : 0:97:104 : New file created. Last file has approx. 0.6903076171875MB.
2017-05-10 15:23:11	625 : DEBUG : KNIME-Worker-128 : ImgPlusCellFactory : Image Resizer : 0:97:104 : New file created. Last file has approx. 0.0MB.
2017-05-10 15:23:11	827 : DEBUG : KNIME-Worker-128 : ImgPlusCellFactory : Image Resizer : 0:97:104 : New file created. Last file has approx. 0.1611328125MB.
2017-05-10 15:23:11	837 : DEBUG : KNIME-Worker-128 : ImgPlusCellFactory : Image Resizer : 0:97:104 : New file created. Last file has approx. 0.6903076171875MB.
2017-05-10 15:23:12	012 : DEBUG : KNIME-Worker-128 : ImgPlusCellFactory : Image Resizer : 0:97:104 : New file created. Last file has approx. 0.0MB.
2017-05-10 15:23:12	178 : DEBUG : KNIME-Worker-128 : ImgPlusCellFactory : Image Resizer : 0:97:104 : New file created. Last file has approx. 0.1611328125MB.
2017-05-10 15:23:12	195 : DEBUG : KNIME-Worker-128 : ImgPlusCellFactory : Image Resizer : 0:97:104 : New file created. Last file has approx. 0.6903076171875MB.
2017-05-10 15:23:12	345 : DEBUG : KNIME-Worker-128 : ImgPlusCellFactory : Image Resizer : 0:97:104 : New file created. Last file has approx. 0.0MB.
2017-05-10 15:23:12	584 : DEBUG : KNIME-Worker-128 : ImgPlusCellFactory : Image Resizer : 0:97:104 : New file created. Last file has approx. 0.1611328125MB.
2017-05-10 15:23:12	600 : DEBUG : KNIME-Worker-128 : ImgPlusCellFactory : Image Resizer : 0:97:104 : New file created. Last file has approx. 0.6903076171875MB.
2017-05-10 15:23:12	769 : DEBUG : KNIME-Worker-128 : ImgPlusCellFactory : Image Resizer : 0:97:104 : New file created. Last file has approx. 0.0MB.
2017-05-10 15:23:12	889 : DEBUG : KNIME-Worker-128 : ImgPlusCellFactory : Image Resizer : 0:97:104 : New file created. Last file has approx. 0.1611328125MB.
2017-05-10 15:23:12	907 : DEBUG : KNIME-Worker-128 : ImgPlusCellFactory : Image Resizer : 0:97:104 : New file created. Last file has approx. 0.6903076171875MB.
2017-05-10 15:23:13	097 : DEBUG : KNIME-Worker-128 : ImgPlusCellFactory : Image Resizer : 0:97:104 : New file created. Last file has approx. 0.0MB.
2017-05-10 15:23:13	329 : DEBUG : KNIME-Worker-128 : ImgPlusCellFactory : Image Resizer : 0:97:104 : New file created. Last file has approx. 0.1611328125MB.
2017-05-10 15:23:13	355 : DEBUG : KNIME-Worker-128 : ImgPlusCellFactory : Image Resizer : 0:97:104 : New file created. Last file has approx. 0.6903076171875MB.
2017-05-10 15:23:13	566 : DEBUG : KNIME-Worker-128 : ImgPlusCellFactory : Image Resizer : 0:97:104 : New file created. Last file has approx. 0.0MB.
2017-05-10 15:23:13	791 : DEBUG : KNIME-Worker-128 : ImgPlusCellFactory : Image Resizer : 0:97:104 : New file created. Last file has approx. 0.1611328125MB.
2017-05-10 15:23:13	805 : DEBUG : KNIME-Worker-128 : ImgPlusCellFactory : Image Resizer : 0:97:104 : New file created. Last file has approx. 0.6903076171875MB.
2017-05-10 15:23:13	971 : DEBUG : KNIME-Worker-128 : ImgPlusCellFactory : Image Resizer : 0:97:104 : New file created. Last file has approx. 0.0MB.
2017-05-10 15:23:14	146 : DEBUG : KNIME-Worker-128 : ImgPlusCellFactory : Image Resizer : 0:97:104 : New file created. Last file has approx. 0.1611328125MB.
2017-05-10 15:23:14	157 : DEBUG : KNIME-Worker-128 : ImgPlusCellFactory : Image Resizer : 0:97:104 : New file created. Last file has approx. 0.6903076171875MB.
2017-05-10 15:23:14	284 : DEBUG : KNIME-Worker-128 : Buffer : Image Resizer : 0:97:104 : Buffer file (S:\Knime\knime_tgmcherry 9xz_s90559\knime_container_20170510_4569787102325736641.bin.gz) is 0.007MB in size
2017-05-10 15:23:14	287 : INFO : KNIME-Worker-128 : LocalNodeExecutionJob : Image Resizer : 0:97:104 : Image Resizer 0:97:104 End execute (27 secs)
2017-05-10 15:23:14	289 : DEBUG : KNIME-Worker-128 : WorkflowManager : Image Resizer : 0:97:104 : Image Resizer 0:97:104 doBeforePostExecution
2017-05-10 15:23:14	291 : DEBUG : KNIME-Worker-128 : NodeContainer : Image Resizer : 0:97:104 : Image Resizer 0:97:104 has new state: POSTEXECUTE
2017-05-10 15:23:14	293 : DEBUG : KNIME-Worker-128 : WorkflowManager : Image Resizer : 0:97:104 : Image Resizer 0:97:104 doAfterExecute - success
2017-05-10 15:23:14	295 : DEBUG : KNIME-Worker-128 : NodeContainer : Image Resizer : 0:97:104 : Image Resizer 0:97:104 has new state: EXECUTED
2017-05-10 15:23:14	298 : DEBUG : KNIME-Worker-128 : ImgPlus to PNG Images : ImgPlus to PNG Images : 0:97:110 : Configure succeeded. ( ImgPlus to PNG Images )
2017-05-10 15:23:14	300 : DEBUG : KNIME-Worker-128 : NodeContainer : Image Resizer : 0:97:104 : ImgPlus to PNG Images 0:97:110 has new state: CONFIGURED_QUEUED
2017-05-10 15:23:14	302 : DEBUG : KNIME-Worker-127 : WorkflowManager : ImgPlus to PNG Images : 0:97:110 : ImgPlus to PNG Images 0:97:110 doBeforePreExecution
2017-05-10 15:23:14	304 : DEBUG : KNIME-Worker-127 : NodeContainer : ImgPlus to PNG Images : 0:97:110 : ImgPlus to PNG Images 0:97:110 has new state: PREEXECUTE
2017-05-10 15:23:14	306 : DEBUG : KNIME-Worker-127 : WorkflowManager : ImgPlus to PNG Images : 0:97:110 : ImgPlus to PNG Images 0:97:110 doBeforeExecution
2017-05-10 15:23:14	308 : DEBUG : KNIME-Worker-127 : NodeContainer : ImgPlus to PNG Images : 0:97:110 : ImgPlus to PNG Images 0:97:110 has new state: EXECUTING
2017-05-10 15:23:14	310 : DEBUG : KNIME-Worker-127 : WorkflowFileStoreHandlerRepository : ImgPlus to PNG Images : 0:97:110 : Adding handler 716eb79d-5f75-426f-9c9c-7db1d4671ae7 ( ImgPlus to PNG Images 0:97:110: <no directory>) - 104 in total
2017-05-10 15:23:14	313 : DEBUG : KNIME-Worker-127 : LocalNodeExecutionJob : ImgPlus to PNG Images : 0:97:110 : ImgPlus to PNG Images 0:97:110 Start execute
2017-05-10 15:23:14	316 : DEBUG : KNIME-Worker-127 : Buffer : ImgPlus to PNG Images : 0:97:110 : Opening input stream on file "S:\Knime\knime_tgmcherry 9xz_s90559\knime_container_20170510_4569787102325736641.bin.gz"	1 open streams
2017-05-10 15:26:07	231 : INFO : KNIME-Worker-127 : LocalNodeExecutionJob : ImgPlus to PNG Images : 0:97:110 : ImgPlus to PNG Images 0:97:110 End execute (2 mins	52 secs)
2017-05-10 15:26:07	234 : DEBUG : KNIME-Worker-127 : WorkflowManager : ImgPlus to PNG Images : 0:97:110 : ImgPlus to PNG Images 0:97:110 doBeforePostExecution
2017-05-10 15:26:07	237 : DEBUG : KNIME-Worker-127 : NodeContainer : ImgPlus to PNG Images : 0:97:110 : ImgPlus to PNG Images 0:97:110 has new state: POSTEXECUTE
2017-05-10 15:26:07	239 : DEBUG : KNIME-Worker-127 : WorkflowManager : ImgPlus to PNG Images : 0:97:110 : ImgPlus to PNG Images 0:97:110 doAfterExecute - success
2017-05-10 15:26:07	241 : DEBUG : KNIME-Worker-127 : NodeContainer : ImgPlus to PNG Images : 0:97:110 : ImgPlus to PNG Images 0:97:110 has new state: EXECUTED
2017-05-10 15:26:07	245 : DEBUG : KNIME-Worker-127 : Split Collection Column : Split Collection Column : 0:97:107 : Configure succeeded. (Split Collection Column)
2017-05-10 15:26:07	248 : DEBUG : KNIME-Worker-127 : NodeContainer : ImgPlus to PNG Images : 0:97:110 : Split Collection Column 0:97:107 has new state: CONFIGURED_QUEUED
2017-05-10 15:26:07	251 : DEBUG : KNIME-Worker-133 : WorkflowManager : Split Collection Column : 0:97:107 : Split Collection Column 0:97:107 doBeforePreExecution
2017-05-10 15:26:07	253 : DEBUG : KNIME-Worker-133 : NodeContainer : Split Collection Column : 0:97:107 : Split Collection Column 0:97:107 has new state: PREEXECUTE
2017-05-10 15:26:07	255 : DEBUG : KNIME-Worker-133 : WorkflowManager : Split Collection Column : 0:97:107 : Split Collection Column 0:97:107 doBeforeExecution
2017-05-10 15:26:07	258 : DEBUG : KNIME-Worker-133 : NodeContainer : Split Collection Column : 0:97:107 : Split Collection Column 0:97:107 has new state: EXECUTING
2017-05-10 15:26:07	260 : DEBUG : KNIME-Worker-133 : WorkflowFileStoreHandlerRepository : Split Collection Column : 0:97:107 : Adding handler 5f7b469e-6733-49c6-b26f-2d8e002b189b (Split Collection Column 0:97:107: <no directory>) - 105 in total
2017-05-10 15:26:07	263 : DEBUG : KNIME-Worker-133 : LocalNodeExecutionJob : Split Collection Column : 0:97:107 : Split Collection Column 0:97:107 Start execute
2017-05-10 15:26:07	266 : DEBUG : KNIME-Worker-133 : Buffer : Split Collection Column : 0:97:107 : Opening input stream on file "S:\Knime\knime_tgmcherry 9xz_s90559\knime_container_20170510_4569787102325736641.bin.gz"	2 open streams
2017-05-10 15:26:07	275 : DEBUG : KNIME-Worker-133 : Buffer : Split Collection Column : 0:97:107 : Opening input stream on file "S:\Knime\knime_tgmcherry 9xz_s90559\knime_container_20170510_4569787102325736641.bin.gz"	3 open streams
2017-05-10 15:26:07	342 : INFO : KNIME-Worker-133 : LocalNodeExecutionJob : Split Collection Column : 0:97:107 : Split Collection Column 0:97:107 End execute (0 secs)
2017-05-10 15:26:07	345 : DEBUG : KNIME-Worker-133 : WorkflowManager : Split Collection Column : 0:97:107 : Split Collection Column 0:97:107 doBeforePostExecution
2017-05-10 15:26:07	347 : DEBUG : KNIME-Worker-133 : NodeContainer : Split Collection Column : 0:97:107 : Split Collection Column 0:97:107 has new state: POSTEXECUTE
2017-05-10 15:26:07	349 : DEBUG : KNIME-Worker-133 : WorkflowManager : Split Collection Column : 0:97:107 : Split Collection Column 0:97:107 doAfterExecute - success
2017-05-10 15:26:07	351 : DEBUG : KNIME-Worker-133 : NodeContainer : Split Collection Column : 0:97:107 : Split Collection Column 0:97:107 has new state: EXECUTED
2017-05-10 15:26:07	354 : DEBUG : KNIME-Worker-133 : Split Collection Column : Split Collection Column : 0:97:108 : Configure succeeded. (Split Collection Column)
2017-05-10 15:26:07	356 : DEBUG : KNIME-Worker-133 : NodeContainer : Split Collection Column : 0:97:107 : Split Collection Column 0:97:108 has new state: CONFIGURED_MARKEDFOREXEC
2017-05-10 15:26:07	358 : DEBUG : KNIME-Worker-133 : NodeContainer : Split Collection Column : 0:97:107 : Split Collection Column 0:97:108 has new state: CONFIGURED_QUEUED
2017-05-10 15:26:07	360 : DEBUG : KNIME-Worker-134 : WorkflowManager : Split Collection Column : 0:97:108 : Split Collection Column 0:97:108 doBeforePreExecution
2017-05-10 15:26:07	363 : DEBUG : KNIME-Worker-134 : NodeContainer : Split Collection Column : 0:97:108 : Split Collection Column 0:97:108 has new state: PREEXECUTE
2017-05-10 15:26:07	365 : DEBUG : KNIME-Worker-134 : WorkflowManager : Split Collection Column : 0:97:108 : Split Collection Column 0:97:108 doBeforeExecution
2017-05-10 15:26:07	367 : DEBUG : KNIME-Worker-134 : NodeContainer : Split Collection Column : 0:97:108 : Split Collection Column 0:97:108 has new state: EXECUTING
2017-05-10 15:26:07	369 : DEBUG : KNIME-Worker-134 : WorkflowFileStoreHandlerRepository : Split Collection Column : 0:97:108 : Adding handler d6c00606-c443-4b59-9c41-ff731dc6ff59 (Split Collection Column 0:97:108: <no directory>) - 106 in total
2017-05-10 15:26:07	371 : DEBUG : KNIME-Worker-134 : LocalNodeExecutionJob : Split Collection Column : 0:97:108 : Split Collection Column 0:97:108 Start execute
2017-05-10 15:26:07	373 : DEBUG : KNIME-Worker-134 : Buffer : Split Collection Column : 0:97:108 : Opening input stream on file "S:\Knime\knime_tgmcherry 9xz_s90559\knime_container_20170510_4569787102325736641.bin.gz"	4 open streams
2017-05-10 15:26:07	379 : DEBUG : KNIME-Worker-134 : Buffer : Split Collection Column : 0:97:108 : Opening input stream on file "S:\Knime\knime_tgmcherry 9xz_s90559\knime_container_20170510_4569787102325736641.bin.gz"	5 open streams
2017-05-10 15:26:07	426 : INFO : KNIME-Worker-134 : LocalNodeExecutionJob : Split Collection Column : 0:97:108 : Split Collection Column 0:97:108 End execute (0 secs)
2017-05-10 15:26:07	428 : DEBUG : KNIME-Worker-134 : WorkflowManager : Split Collection Column : 0:97:108 : Split Collection Column 0:97:108 doBeforePostExecution
2017-05-10 15:26:07	431 : DEBUG : KNIME-Worker-134 : NodeContainer : Split Collection Column : 0:97:108 : Split Collection Column 0:97:108 has new state: POSTEXECUTE
2017-05-10 15:26:07	433 : DEBUG : KNIME-Worker-134 : WorkflowManager : Split Collection Column : 0:97:108 : Split Collection Column 0:97:108 doAfterExecute - success
2017-05-10 15:26:07	435 : DEBUG : KNIME-Worker-134 : NodeContainer : Split Collection Column : 0:97:108 : Split Collection Column 0:97:108 has new state: EXECUTED
2017-05-10 15:26:07	438 : DEBUG : KNIME-Worker-134 : Split Collection Column : Split Collection Column : 0:97:109 : Configure succeeded. (Split Collection Column)
2017-05-10 15:26:07	440 : DEBUG : KNIME-Worker-134 : NodeContainer : Split Collection Column : 0:97:108 : Split Collection Column 0:97:109 has new state: CONFIGURED_MARKEDFOREXEC
2017-05-10 15:26:07	442 : DEBUG : KNIME-Worker-134 : NodeContainer : Split Collection Column : 0:97:108 : Split Collection Column 0:97:109 has new state: CONFIGURED_QUEUED
2017-05-10 15:26:07	444 : DEBUG : KNIME-Worker-135 : WorkflowManager : Split Collection Column : 0:97:109 : Split Collection Column 0:97:109 doBeforePreExecution
2017-05-10 15:26:07	446 : DEBUG : KNIME-Worker-135 : NodeContainer : Split Collection Column : 0:97:109 : Split Collection Column 0:97:109 has new state: PREEXECUTE
2017-05-10 15:26:07	449 : DEBUG : KNIME-Worker-135 : WorkflowManager : Split Collection Column : 0:97:109 : Split Collection Column 0:97:109 doBeforeExecution
2017-05-10 15:26:07	451 : DEBUG : KNIME-Worker-135 : NodeContainer : Split Collection Column : 0:97:109 : Split Collection Column 0:97:109 has new state: EXECUTING
2017-05-10 15:26:07	453 : DEBUG : KNIME-Worker-135 : WorkflowFileStoreHandlerRepository : Split Collection Column : 0:97:109 : Adding handler d2fc7f45-46cd-4fca-b4fe-2b9a0b620290 (Split Collection Column 0:97:109: <no directory>) - 107 in total
2017-05-10 15:26:07	455 : DEBUG : KNIME-Worker-135 : LocalNodeExecutionJob : Split Collection Column : 0:97:109 : Split Collection Column 0:97:109 Start execute
2017-05-10 15:26:07	458 : DEBUG : KNIME-Worker-135 : Buffer : Split Collection Column : 0:97:109 : Opening input stream on file "S:\Knime\knime_tgmcherry 9xz_s90559\knime_container_20170510_4569787102325736641.bin.gz"	6 open streams
2017-05-10 15:26:07	464 : DEBUG : KNIME-Worker-135 : Buffer : Split Collection Column : 0:97:109 : Opening input stream on file "S:\Knime\knime_tgmcherry 9xz_s90559\knime_container_20170510_4569787102325736641.bin.gz"	7 open streams
2017-05-10 15:26:07	472 : INFO : KNIME-Worker-135 : LocalNodeExecutionJob : Split Collection Column : 0:97:109 : Split Collection Column 0:97:109 End execute (0 secs)
2017-05-10 15:26:07	474 : DEBUG : KNIME-Worker-135 : WorkflowManager : Split Collection Column : 0:97:109 : Split Collection Column 0:97:109 doBeforePostExecution
2017-05-10 15:26:07	476 : DEBUG : KNIME-Worker-135 : NodeContainer : Split Collection Column : 0:97:109 : Split Collection Column 0:97:109 has new state: POSTEXECUTE
2017-05-10 15:26:07	478 : DEBUG : KNIME-Worker-135 : WorkflowManager : Split Collection Column : 0:97:109 : Split Collection Column 0:97:109 doAfterExecute - success
2017-05-10 15:26:07	480 : DEBUG : KNIME-Worker-135 : NodeContainer : Split Collection Column : 0:97:109 : Split Collection Column 0:97:109 has new state: EXECUTED
2017-05-10 15:26:07	483 : DEBUG : KNIME-Worker-135 : Renderer to Image : Renderer to Image : 0:97:100 : Configure succeeded. (Renderer to Image)
2017-05-10 15:26:07	485 : DEBUG : KNIME-Worker-135 : NodeContainer : Split Collection Column : 0:97:109 : Renderer to Image 0:97:100 has new state: CONFIGURED_MARKEDFOREXEC
2017-05-10 15:26:07	488 : DEBUG : KNIME-Worker-135 : NodeContainer : Split Collection Column : 0:97:109 : Renderer to Image 0:97:100 has new state: CONFIGURED_QUEUED
2017-05-10 15:26:07	492 : DEBUG : KNIME-Worker-135 : Renderer to Image : Renderer to Image : 0:97:102 : Configure succeeded. (Renderer to Image)
2017-05-10 15:26:07	494 : DEBUG : KNIME-Worker-135 : NodeContainer : Split Collection Column : 0:97:109 : Renderer to Image 0:97:102 has new state: CONFIGURED_MARKEDFOREXEC
2017-05-10 15:26:07	497 : DEBUG : KNIME-Worker-135 : Renderer to Image : Renderer to Image : 0:97:105 : Configure succeeded. (Renderer to Image)
2017-05-10 15:26:07	499 : DEBUG : KNIME-Worker-135 : NodeContainer : Split Collection Column : 0:97:109 : Renderer to Image 0:97:105 has new state: CONFIGURED_MARKEDFOREXEC
2017-05-10 15:26:07	502 : DEBUG : KNIME-Worker-135 : Renderer to Image : Renderer to Image : 0:97:106 : Configure succeeded. (Renderer to Image)
2017-05-10 15:26:07	504 : DEBUG : KNIME-Worker-135 : NodeContainer : Split Collection Column : 0:97:109 : Renderer to Image 0:97:106 has new state: CONFIGURED_MARKEDFOREXEC
2017-05-10 15:26:07	506 : DEBUG : KNIME-Worker-135 : Column Filter : Column Filter : 0:97:101 : Configure succeeded. (Column Filter)
2017-05-10 15:26:07	508 : DEBUG : KNIME-Worker-135 : NodeContainer : Split Collection Column : 0:97:109 : Column Filter 0:97:101 has new state: CONFIGURED_MARKEDFOREXEC
2017-05-10 15:26:07	593 : WARN : KNIME-Worker-135 : XLS Sheet Appender : XLS Sheet Appender : 0:629 : Output file 'Y:\Home\sscholz\Projekte\2016 Thyroid disruption screen\DCA 11052017 evaluation plate 1.xls' exists and will be overwritten
2017-05-10 15:26:07	596 : DEBUG : KNIME-Worker-135 : XLS Sheet Appender : XLS Sheet Appender : 0:629 : Configure succeeded. (XLS Sheet Appender)
2017-05-10 15:26:07	598 : DEBUG : KNIME-Worker-135 : NodeContainer : Split Collection Column : 0:97:109 : XLS Sheet Appender 0:629 has new state: CONFIGURED_MARKEDFOREXEC
2017-05-10 15:26:07	601 : DEBUG : KNIME-Worker-135 : . : Wait... : 0:620 : Configure succeeded. (Wait...)
2017-05-10 15:26:07	603 : DEBUG : KNIME-Worker-135 : NodeContainer : Split Collection Column : 0:97:109 : Wait... 0:620 has new state: CONFIGURED_MARKEDFOREXEC
2017-05-10 15:26:07	648 : DEBUG : KNIME-Worker-135 : XLS Sheet Appender : XLS Sheet Appender : 0:615 : Configure succeeded. (XLS Sheet Appender)
2017-05-10 15:26:07	651 : DEBUG : KNIME-Worker-135 : NodeContainer : Split Collection Column : 0:97:109 : XLS Sheet Appender 0:615 has new state: CONFIGURED_MARKEDFOREXEC
2017-05-10 15:26:07	696 : WARN : KNIME-Worker-135 : XLS Sheet Appender : XLS Sheet Appender : 0:742 : Output file 'Y:\Home\sscholz\Projekte\2016 Thyroid disruption screen\DCA 11052017 evaluation plate 1.xls' exists and will be overwritten
2017-05-10 15:26:07	698 : DEBUG : KNIME-Worker-135 : XLS Sheet Appender : XLS Sheet Appender : 0:742 : Configure succeeded. (XLS Sheet Appender)
2017-05-10 15:26:07	701 : DEBUG : KNIME-Worker-135 : NodeContainer : Split Collection Column : 0:97:109 : XLS Sheet Appender 0:742 has new state: CONFIGURED_MARKEDFOREXEC
2017-05-10 15:26:07	703 : DEBUG : KNIME-Worker-136 : WorkflowManager : Renderer to Image : 0:97:100 : Renderer to Image 0:97:100 doBeforePreExecution
2017-05-10 15:26:07	705 : DEBUG : KNIME-Worker-136 : NodeContainer : Renderer to Image : 0:97:100 : Renderer to Image 0:97:100 has new state: PREEXECUTE
2017-05-10 15:26:07	707 : DEBUG : KNIME-Worker-136 : WorkflowManager : Renderer to Image : 0:97:100 : Renderer to Image 0:97:100 doBeforeExecution
2017-05-10 15:26:07	710 : DEBUG : KNIME-Worker-136 : NodeContainer : Renderer to Image : 0:97:100 : Renderer to Image 0:97:100 has new state: EXECUTING
2017-05-10 15:26:07	712 : DEBUG : KNIME-Worker-136 : WorkflowFileStoreHandlerRepository : Renderer to Image : 0:97:100 : Adding handler 3c98ff29-dcde-446d-afa6-7a5dfc8911e0 (Renderer to Image 0:97:100: <no directory>) - 108 in total
2017-05-10 15:26:07	714 : DEBUG : KNIME-Worker-136 : LocalNodeExecutionJob : Renderer to Image : 0:97:100 : Renderer to Image 0:97:100 Start execute
2017-05-10 15:26:07	717 : DEBUG : KNIME-Worker-136 : Buffer : Renderer to Image : 0:97:100 : Opening input stream on file "S:\Knime\knime_tgmcherry 9xz_s90559\knime_container_20170510_4569787102325736641.bin.gz"	8 open streams
2017-05-10 15:26:22	047 : INFO : KNIME-Worker-136 : LocalNodeExecutionJob : Renderer to Image : 0:97:100 : Renderer to Image 0:97:100 End execute (14 secs)
2017-05-10 15:26:22	050 : DEBUG : KNIME-Worker-136 : WorkflowManager : Renderer to Image : 0:97:100 : Renderer to Image 0:97:100 doBeforePostExecution
2017-05-10 15:26:22	053 : DEBUG : KNIME-Worker-136 : NodeContainer : Renderer to Image : 0:97:100 : Renderer to Image 0:97:100 has new state: POSTEXECUTE
2017-05-10 15:26:22	056 : DEBUG : KNIME-Worker-136 : WorkflowManager : Renderer to Image : 0:97:100 : Renderer to Image 0:97:100 doAfterExecute - success
2017-05-10 15:26:22	059 : DEBUG : KNIME-Worker-136 : NodeContainer : Renderer to Image : 0:97:100 : Renderer to Image 0:97:100 has new state: EXECUTED
2017-05-10 15:26:22	064 : DEBUG : KNIME-Worker-136 : Renderer to Image : Renderer to Image : 0:97:102 : Configure succeeded. (Renderer to Image)
2017-05-10 15:26:22	067 : DEBUG : KNIME-Worker-136 : NodeContainer : Renderer to Image : 0:97:100 : Renderer to Image 0:97:102 has new state: CONFIGURED_QUEUED
2017-05-10 15:26:22	070 : DEBUG : KNIME-Worker-137 : WorkflowManager : Renderer to Image : 0:97:102 : Renderer to Image 0:97:102 doBeforePreExecution
2017-05-10 15:26:22	072 : DEBUG : KNIME-Worker-137 : NodeContainer : Renderer to Image : 0:97:102 : Renderer to Image 0:97:102 has new state: PREEXECUTE
2017-05-10 15:26:22	075 : DEBUG : KNIME-Worker-137 : WorkflowManager : Renderer to Image : 0:97:102 : Renderer to Image 0:97:102 doBeforeExecution
2017-05-10 15:26:22	077 : DEBUG : KNIME-Worker-137 : NodeContainer : Renderer to Image : 0:97:102 : Renderer to Image 0:97:102 has new state: EXECUTING
2017-05-10 15:26:22	080 : DEBUG : KNIME-Worker-137 : WorkflowFileStoreHandlerRepository : Renderer to Image : 0:97:102 : Adding handler a5a86f81-26d4-45ca-847d-ac19855df39c (Renderer to Image 0:97:102: <no directory>) - 109 in total
2017-05-10 15:26:22	082 : DEBUG : KNIME-Worker-137 : LocalNodeExecutionJob : Renderer to Image : 0:97:102 : Renderer to Image 0:97:102 Start execute
2017-05-10 15:26:22	087 : DEBUG : KNIME-Worker-137 : Buffer : Renderer to Image : 0:97:102 : Opening input stream on file "S:\Knime\knime_tgmcherry 9xz_s90559\knime_container_20170510_4569787102325736641.bin.gz"	9 open streams
2017-05-10 15:26:24	891 : INFO : KNIME-Worker-137 : LocalNodeExecutionJob : Renderer to Image : 0:97:102 : Renderer to Image 0:97:102 End execute (2 secs)
2017-05-10 15:26:24	894 : DEBUG : KNIME-Worker-137 : WorkflowManager : Renderer to Image : 0:97:102 : Renderer to Image 0:97:102 doBeforePostExecution
2017-05-10 15:26:24	897 : DEBUG : KNIME-Worker-137 : NodeContainer : Renderer to Image : 0:97:102 : Renderer to Image 0:97:102 has new state: POSTEXECUTE
2017-05-10 15:26:24	900 : DEBUG : KNIME-Worker-137 : WorkflowManager : Renderer to Image : 0:97:102 : Renderer to Image 0:97:102 doAfterExecute - success
2017-05-10 15:26:24	903 : DEBUG : KNIME-Worker-137 : NodeContainer : Renderer to Image : 0:97:102 : Renderer to Image 0:97:102 has new state: EXECUTED
2017-05-10 15:26:24	907 : DEBUG : KNIME-Worker-137 : Renderer to Image : Renderer to Image : 0:97:105 : Configure succeeded. (Renderer to Image)
2017-05-10 15:26:24	910 : DEBUG : KNIME-Worker-137 : NodeContainer : Renderer to Image : 0:97:102 : Renderer to Image 0:97:105 has new state: CONFIGURED_QUEUED
2017-05-10 15:26:24	913 : DEBUG : KNIME-Worker-138 : WorkflowManager : Renderer to Image : 0:97:105 : Renderer to Image 0:97:105 doBeforePreExecution
2017-05-10 15:26:24	916 : DEBUG : KNIME-Worker-138 : NodeContainer : Renderer to Image : 0:97:105 : Renderer to Image 0:97:105 has new state: PREEXECUTE
2017-05-10 15:26:24	919 : DEBUG : KNIME-Worker-138 : WorkflowManager : Renderer to Image : 0:97:105 : Renderer to Image 0:97:105 doBeforeExecution
2017-05-10 15:26:24	922 : DEBUG : KNIME-Worker-138 : NodeContainer : Renderer to Image : 0:97:105 : Renderer to Image 0:97:105 has new state: EXECUTING
2017-05-10 15:26:24	925 : DEBUG : KNIME-Worker-138 : WorkflowFileStoreHandlerRepository : Renderer to Image : 0:97:105 : Adding handler 7bb96fcc-d9ec-4a68-8ab6-dfbe4d8606fe (Renderer to Image 0:97:105: <no directory>) - 110 in total
2017-05-10 15:26:24	927 : DEBUG : KNIME-Worker-138 : LocalNodeExecutionJob : Renderer to Image : 0:97:105 : Renderer to Image 0:97:105 Start execute
2017-05-10 15:26:24	930 : DEBUG : KNIME-Worker-138 : Buffer : Renderer to Image : 0:97:105 : Opening input stream on file "S:\Knime\knime_tgmcherry 9xz_s90559\knime_container_20170510_4569787102325736641.bin.gz"	10 open streams
2017-05-10 15:26:36	452 : INFO : KNIME-Worker-138 : LocalNodeExecutionJob : Renderer to Image : 0:97:105 : Renderer to Image 0:97:105 End execute (11 secs)
2017-05-10 15:26:36	455 : DEBUG : KNIME-Worker-138 : WorkflowManager : Renderer to Image : 0:97:105 : Renderer to Image 0:97:105 doBeforePostExecution
2017-05-10 15:26:36	458 : DEBUG : KNIME-Worker-138 : NodeContainer : Renderer to Image : 0:97:105 : Renderer to Image 0:97:105 has new state: POSTEXECUTE
2017-05-10 15:26:36	460 : DEBUG : KNIME-Worker-138 : WorkflowManager : Renderer to Image : 0:97:105 : Renderer to Image 0:97:105 doAfterExecute - success
2017-05-10 15:26:36	463 : DEBUG : KNIME-Worker-138 : NodeContainer : Renderer to Image : 0:97:105 : Renderer to Image 0:97:105 has new state: EXECUTED
2017-05-10 15:26:36	467 : DEBUG : KNIME-Worker-138 : Renderer to Image : Renderer to Image : 0:97:106 : Configure succeeded. (Renderer to Image)
2017-05-10 15:26:36	470 : DEBUG : KNIME-Worker-138 : NodeContainer : Renderer to Image : 0:97:105 : Renderer to Image 0:97:106 has new state: CONFIGURED_QUEUED
2017-05-10 15:26:36	473 : DEBUG : KNIME-Worker-127 : WorkflowManager : Renderer to Image : 0:97:106 : Renderer to Image 0:97:106 doBeforePreExecution
2017-05-10 15:26:36	476 : DEBUG : KNIME-Worker-127 : NodeContainer : Renderer to Image : 0:97:106 : Renderer to Image 0:97:106 has new state: PREEXECUTE
2017-05-10 15:26:36	478 : DEBUG : KNIME-Worker-127 : WorkflowManager : Renderer to Image : 0:97:106 : Renderer to Image 0:97:106 doBeforeExecution
2017-05-10 15:26:36	481 : DEBUG : KNIME-Worker-127 : NodeContainer : Renderer to Image : 0:97:106 : Renderer to Image 0:97:106 has new state: EXECUTING
2017-05-10 15:26:36	483 : DEBUG : KNIME-Worker-127 : WorkflowFileStoreHandlerRepository : Renderer to Image : 0:97:106 : Adding handler 1b583897-a3be-4207-a00f-ee023c7a9467 (Renderer to Image 0:97:106: <no directory>) - 111 in total
2017-05-10 15:26:36	486 : DEBUG : KNIME-Worker-127 : LocalNodeExecutionJob : Renderer to Image : 0:97:106 : Renderer to Image 0:97:106 Start execute
2017-05-10 15:26:36	490 : DEBUG : KNIME-Worker-127 : Buffer : Renderer to Image : 0:97:106 : Opening input stream on file "S:\Knime\knime_tgmcherry 9xz_s90559\knime_container_20170510_4569787102325736641.bin.gz"	11 open streams
2017-05-10 15:26:40	844 : INFO : KNIME-Worker-127 : LocalNodeExecutionJob : Renderer to Image : 0:97:106 : Renderer to Image 0:97:106 End execute (4 secs)
2017-05-10 15:26:40	848 : DEBUG : KNIME-Worker-127 : WorkflowManager : Renderer to Image : 0:97:106 : Renderer to Image 0:97:106 doBeforePostExecution
2017-05-10 15:26:40	851 : DEBUG : KNIME-Worker-127 : NodeContainer : Renderer to Image : 0:97:106 : Renderer to Image 0:97:106 has new state: POSTEXECUTE
2017-05-10 15:26:40	854 : DEBUG : KNIME-Worker-127 : WorkflowManager : Renderer to Image : 0:97:106 : Renderer to Image 0:97:106 doAfterExecute - success
2017-05-10 15:26:40	856 : DEBUG : KNIME-Worker-127 : NodeContainer : Renderer to Image : 0:97:106 : Renderer to Image 0:97:106 has new state: EXECUTED
2017-05-10 15:26:40	861 : DEBUG : KNIME-Worker-127 : Column Filter : Column Filter : 0:97:101 : Configure succeeded. (Column Filter)
2017-05-10 15:26:40	864 : DEBUG : KNIME-Worker-127 : NodeContainer : Renderer to Image : 0:97:106 : Column Filter 0:97:101 has new state: CONFIGURED_QUEUED
2017-05-10 15:26:40	867 : DEBUG : KNIME-Worker-133 : WorkflowManager : Column Filter : 0:97:101 : Column Filter 0:97:101 doBeforePreExecution
2017-05-10 15:26:40	870 : DEBUG : KNIME-Worker-133 : NodeContainer : Column Filter : 0:97:101 : Column Filter 0:97:101 has new state: PREEXECUTE
2017-05-10 15:26:40	873 : DEBUG : KNIME-Worker-133 : WorkflowManager : Column Filter : 0:97:101 : Column Filter 0:97:101 doBeforeExecution
2017-05-10 15:26:40	875 : DEBUG : KNIME-Worker-133 : NodeContainer : Column Filter : 0:97:101 : Column Filter 0:97:101 has new state: EXECUTING
2017-05-10 15:26:40	878 : DEBUG : KNIME-Worker-133 : WorkflowFileStoreHandlerRepository : Column Filter : 0:97:101 : Adding handler a51adaf8-80dd-41aa-96e2-e64ca9c230c0 (Column Filter 0:97:101: <no directory>) - 112 in total
2017-05-10 15:26:40	881 : DEBUG : KNIME-Worker-133 : LocalNodeExecutionJob : Column Filter : 0:97:101 : Column Filter 0:97:101 Start execute
2017-05-10 15:26:40	884 : INFO : KNIME-Worker-133 : LocalNodeExecutionJob : Column Filter : 0:97:101 : Column Filter 0:97:101 End execute (0 secs)
2017-05-10 15:26:40	887 : DEBUG : KNIME-Worker-133 : WorkflowManager : Column Filter : 0:97:101 : Column Filter 0:97:101 doBeforePostExecution
2017-05-10 15:26:40	890 : DEBUG : KNIME-Worker-133 : NodeContainer : Column Filter : 0:97:101 : Column Filter 0:97:101 has new state: POSTEXECUTE
2017-05-10 15:26:40	894 : DEBUG : KNIME-Worker-133 : WorkflowManager : Column Filter : 0:97:101 : Column Filter 0:97:101 doAfterExecute - success
2017-05-10 15:26:40	897 : DEBUG : KNIME-Worker-133 : NodeContainer : Column Filter : 0:97:101 : Column Filter 0:97:101 has new state: EXECUTED
2017-05-10 15:26:40	993 : WARN : KNIME-Worker-133 : XLS Sheet Appender : XLS Sheet Appender : 0:629 : Output file 'Y:\Home\sscholz\Projekte\2016 Thyroid disruption screen\DCA 11052017 evaluation plate 1.xls' exists and will be overwritten
2017-05-10 15:26:40	996 : DEBUG : KNIME-Worker-133 : XLS Sheet Appender : XLS Sheet Appender : 0:629 : Configure succeeded. (XLS Sheet Appender)
2017-05-10 15:26:40	999 : DEBUG : KNIME-Worker-133 : NodeContainer : Column Filter : 0:97:101 : XLS Sheet Appender 0:629 has new state: CONFIGURED_QUEUED
2017-05-10 15:26:41	002 : DEBUG : KNIME-Worker-133 : NodeContainer : Column Filter : 0:97:101 : Prepare images for excel table export 0:97 has new state: EXECUTED
2017-05-10 15:26:41	006 : DEBUG : KNIME-Worker-134 : WorkflowManager : XLS Sheet Appender : 0:629 : XLS Sheet Appender 0:629 doBeforePreExecution
2017-05-10 15:26:41	009 : DEBUG : KNIME-Worker-134 : NodeContainer : XLS Sheet Appender : 0:629 : XLS Sheet Appender 0:629 has new state: PREEXECUTE
2017-05-10 15:26:41	012 : DEBUG : KNIME-Worker-134 : WorkflowManager : XLS Sheet Appender : 0:629 : XLS Sheet Appender 0:629 doBeforeExecution
2017-05-10 15:26:41	015 : DEBUG : KNIME-Worker-134 : NodeContainer : XLS Sheet Appender : 0:629 : XLS Sheet Appender 0:629 has new state: EXECUTING
2017-05-10 15:26:41	018 : DEBUG : KNIME-Worker-134 : WorkflowFileStoreHandlerRepository : XLS Sheet Appender : 0:629 : Adding handler 3bd621ef-c214-4cf9-a575-c6d8d14b49b2 (XLS Sheet Appender 0:629: <no directory>) - 113 in total
2017-05-10 15:26:41	021 : DEBUG : KNIME-Worker-134 : LocalNodeExecutionJob : XLS Sheet Appender : 0:629 : XLS Sheet Appender 0:629 Start execute
2017-05-10 15:26:41	112 : DEBUG : KNIME-Worker-134 : Buffer : XLS Sheet Appender : 0:629 : Opening input stream on file "S:\Knime\knime_tgmcherry 9xz_s90559\knime_container_20170510_4569787102325736641.bin.gz"	12 open streams
2017-05-10 15:26:41	125 : DEBUG : KNIME-Worker-134 : Buffer : XLS Sheet Appender : 0:629 : Opening input stream on file "S:\Knime\knime_tgmcherry 9xz_s90559\knime_container_20170510_4569787102325736641.bin.gz"	13 open streams
2017-05-10 15:26:41	342 : INFO : KNIME-Worker-134 : LocalNodeExecutionJob : XLS Sheet Appender : 0:629 : XLS Sheet Appender 0:629 End execute (0 secs)
2017-05-10 15:26:41	345 : DEBUG : KNIME-Worker-134 : WorkflowManager : XLS Sheet Appender : 0:629 : XLS Sheet Appender 0:629 doBeforePostExecution
2017-05-10 15:26:41	348 : DEBUG : KNIME-Worker-134 : NodeContainer : XLS Sheet Appender : 0:629 : XLS Sheet Appender 0:629 has new state: POSTEXECUTE
2017-05-10 15:26:41	351 : DEBUG : KNIME-Worker-134 : WorkflowManager : XLS Sheet Appender : 0:629 : XLS Sheet Appender 0:629 doAfterExecute - success
2017-05-10 15:26:41	354 : DEBUG : KNIME-Worker-134 : NodeContainer : XLS Sheet Appender : 0:629 : XLS Sheet Appender 0:629 has new state: EXECUTED
2017-05-10 15:26:41	358 : DEBUG : KNIME-Worker-134 : . : Wait... : 0:620 : Configure succeeded. (Wait...)
2017-05-10 15:26:41	361 : DEBUG : KNIME-Worker-134 : NodeContainer : XLS Sheet Appender : 0:629 : Wait... 0:620 has new state: CONFIGURED_QUEUED
2017-05-10 15:26:41	364 : DEBUG : KNIME-Worker-135 : WorkflowManager : Wait... : 0:620 : Wait... 0:620 doBeforePreExecution
2017-05-10 15:26:41	367 : DEBUG : KNIME-Worker-135 : NodeContainer : Wait... : 0:620 : Wait... 0:620 has new state: PREEXECUTE
2017-05-10 15:26:41	370 : DEBUG : KNIME-Worker-135 : WorkflowManager : Wait... : 0:620 : Wait... 0:620 doBeforeExecution
2017-05-10 15:26:41	373 : DEBUG : KNIME-Worker-135 : NodeContainer : Wait... : 0:620 : Wait... 0:620 has new state: EXECUTING
2017-05-10 15:26:41	376 : DEBUG : KNIME-Worker-135 : WorkflowFileStoreHandlerRepository : Wait... : 0:620 : Adding handler e6a536a1-ec5b-4aa4-a982-0f18fdbd3ac8 (Wait... 0:620: <no directory>) - 114 in total
2017-05-10 15:26:41	379 : DEBUG : KNIME-Worker-135 : LocalNodeExecutionJob : Wait... : 0:620 : Wait... 0:620 Start execute
2017-05-10 15:26:41	383 : INFO : KNIME-Worker-135 : LocalNodeExecutionJob : Wait... : 0:620 : Wait... 0:620 End execute (0 secs)
2017-05-10 15:26:41	386 : DEBUG : KNIME-Worker-135 : WorkflowManager : Wait... : 0:620 : Wait... 0:620 doBeforePostExecution
2017-05-10 15:26:41	389 : DEBUG : KNIME-Worker-135 : NodeContainer : Wait... : 0:620 : Wait... 0:620 has new state: POSTEXECUTE
2017-05-10 15:26:41	392 : DEBUG : KNIME-Worker-135 : WorkflowManager : Wait... : 0:620 : Wait... 0:620 doAfterExecute - success
2017-05-10 15:26:41	395 : DEBUG : KNIME-Worker-135 : NodeContainer : Wait... : 0:620 : Wait... 0:620 has new state: EXECUTED
2017-05-10 15:26:41	453 : DEBUG : KNIME-Worker-135 : XLS Sheet Appender : XLS Sheet Appender : 0:615 : Configure succeeded. (XLS Sheet Appender)
2017-05-10 15:26:41	457 : DEBUG : KNIME-Worker-135 : NodeContainer : Wait... : 0:620 : XLS Sheet Appender 0:615 has new state: CONFIGURED_QUEUED
2017-05-10 15:26:41	461 : DEBUG : KNIME-Worker-136 : WorkflowManager : XLS Sheet Appender : 0:615 : XLS Sheet Appender 0:615 doBeforePreExecution
2017-05-10 15:26:41	463 : DEBUG : KNIME-Worker-136 : NodeContainer : XLS Sheet Appender : 0:615 : XLS Sheet Appender 0:615 has new state: PREEXECUTE
2017-05-10 15:26:41	467 : DEBUG : KNIME-Worker-136 : WorkflowManager : XLS Sheet Appender : 0:615 : XLS Sheet Appender 0:615 doBeforeExecution
2017-05-10 15:26:41	471 : DEBUG : KNIME-Worker-136 : NodeContainer : XLS Sheet Appender : 0:615 : XLS Sheet Appender 0:615 has new state: EXECUTING
2017-05-10 15:26:41	474 : DEBUG : KNIME-Worker-136 : WorkflowFileStoreHandlerRepository : XLS Sheet Appender : 0:615 : Adding handler 853314a2-67dd-49d3-8a32-466170cf9567 (XLS Sheet Appender 0:615: <no directory>) - 115 in total
2017-05-10 15:26:41	476 : DEBUG : KNIME-Worker-136 : LocalNodeExecutionJob : XLS Sheet Appender : 0:615 : XLS Sheet Appender 0:615 Start execute
2017-05-10 15:26:41	729 : INFO : KNIME-Worker-136 : LocalNodeExecutionJob : XLS Sheet Appender : 0:615 : XLS Sheet Appender 0:615 End execute (0 secs)
2017-05-10 15:26:41	733 : DEBUG : KNIME-Worker-136 : WorkflowManager : XLS Sheet Appender : 0:615 : XLS Sheet Appender 0:615 doBeforePostExecution
2017-05-10 15:26:41	736 : DEBUG : KNIME-Worker-136 : NodeContainer : XLS Sheet Appender : 0:615 : XLS Sheet Appender 0:615 has new state: POSTEXECUTE
2017-05-10 15:26:41	739 : DEBUG : KNIME-Worker-136 : WorkflowManager : XLS Sheet Appender : 0:615 : XLS Sheet Appender 0:615 doAfterExecute - success
2017-05-10 15:26:41	742 : DEBUG : KNIME-Worker-136 : NodeContainer : XLS Sheet Appender : 0:615 : XLS Sheet Appender 0:615 has new state: EXECUTED
2017-05-10 15:26:41	797 : WARN : KNIME-Worker-136 : XLS Sheet Appender : XLS Sheet Appender : 0:742 : Output file 'Y:\Home\sscholz\Projekte\2016 Thyroid disruption screen\DCA 11052017 evaluation plate 1.xls' exists and will be overwritten
2017-05-10 15:26:41	801 : DEBUG : KNIME-Worker-136 : XLS Sheet Appender : XLS Sheet Appender : 0:742 : Configure succeeded. (XLS Sheet Appender)
2017-05-10 15:26:41	804 : DEBUG : KNIME-Worker-136 : NodeContainer : XLS Sheet Appender : 0:615 : XLS Sheet Appender 0:742 has new state: CONFIGURED_QUEUED
2017-05-10 15:26:41	807 : DEBUG : KNIME-Worker-137 : WorkflowManager : XLS Sheet Appender : 0:742 : XLS Sheet Appender 0:742 doBeforePreExecution
2017-05-10 15:26:41	809 : DEBUG : KNIME-Worker-137 : NodeContainer : XLS Sheet Appender : 0:742 : XLS Sheet Appender 0:742 has new state: PREEXECUTE
2017-05-10 15:26:41	812 : DEBUG : KNIME-Worker-137 : WorkflowManager : XLS Sheet Appender : 0:742 : XLS Sheet Appender 0:742 doBeforeExecution
2017-05-10 15:26:41	815 : DEBUG : KNIME-Worker-137 : NodeContainer : XLS Sheet Appender : 0:742 : XLS Sheet Appender 0:742 has new state: EXECUTING
2017-05-10 15:26:41	817 : DEBUG : KNIME-Worker-137 : WorkflowFileStoreHandlerRepository : XLS Sheet Appender : 0:742 : Adding handler a1e82897-86ab-459a-9794-24213148cbc5 (XLS Sheet Appender 0:742: <no directory>) - 116 in total
2017-05-10 15:26:41	820 : DEBUG : KNIME-Worker-137 : LocalNodeExecutionJob : XLS Sheet Appender : 0:742 : XLS Sheet Appender 0:742 Start execute
2017-05-10 15:26:42	946 : INFO : KNIME-Worker-137 : LocalNodeExecutionJob : XLS Sheet Appender : 0:742 : XLS Sheet Appender 0:742 End execute (1 sec)
2017-05-10 15:26:42	948 : DEBUG : KNIME-Worker-137 : WorkflowManager : XLS Sheet Appender : 0:742 : XLS Sheet Appender 0:742 doBeforePostExecution
2017-05-10 15:26:42	951 : DEBUG : KNIME-Worker-137 : NodeContainer : XLS Sheet Appender : 0:742 : XLS Sheet Appender 0:742 has new state: POSTEXECUTE
2017-05-10 15:26:42	954 : DEBUG : KNIME-Worker-137 : WorkflowManager : XLS Sheet Appender : 0:742 : XLS Sheet Appender 0:742 doAfterExecute - success
2017-05-10 15:26:42	957 : DEBUG : KNIME-Worker-137 : NodeContainer : XLS Sheet Appender : 0:742 : XLS Sheet Appender 0:742 has new state: EXECUTED
2017-05-10 15:26:42	960 : DEBUG : KNIME-Worker-137 : NodeContainer : XLS Sheet Appender : 0:742 : tgmcherry 9xz-stack focus select non-cropped images DCA 11052017 plate 1 0 has new state: CONFIGURED
2017-05-10 15:53:02	029 : DEBUG : main : WorkflowFileStoreHandlerRepository : XLS Sheet Appender : 0:742 : Removing handler a1e82897-86ab-459a-9794-24213148cbc5 (XLS Sheet Appender 0:742: <no directory>) - 115 remaining
2017-05-10 15:53:02	033 : DEBUG : main : XLSWriter2NodeModel : XLS Sheet Appender : 0:742 : Removing all (0) views from model.
2017-05-10 15:53:02	036 : DEBUG : main : XLS Sheet Appender : XLS Sheet Appender : 0:742 : clean output ports.
2017-05-10 15:53:02	039 : DEBUG : main : WorkflowFileStoreHandlerRepository : Image To Table : 0:743 : Removing handler f5d488f8-1945-42da-b1df-fbba4cebf6b2 (Image To Table 0:743: <no directory>) - 114 remaining
2017-05-10 15:53:02	042 : DEBUG : main : ImageToTableNodeModel : Image To Table : 0:743 : Removing all (0) views from model.
2017-05-10 15:53:02	045 : DEBUG : main : Image To Table : Image To Table : 0:743 : clean output ports.
2017-05-10 15:53:02	051 : DEBUG : main : WorkflowFileStoreHandlerRepository : R View (Table) : 0:740 : Removing handler 2fe85524-e9b1-460e-ab91-a1925e04aaf8 (R View (Table) 0:740: <no directory>) - 113 remaining
2017-05-10 15:53:02	055 : DEBUG : main : RViewNodeModel : R View (Table) : 0:740 : Removing all (0) views from model.
2017-05-10 15:53:02	058 : DEBUG : main : R View (Table) : R View (Table) : 0:740 : clean output ports.
2017-05-10 15:53:02	061 : DEBUG : main : WorkflowFileStoreHandlerRepository : XLS Sheet Appender : 0:615 : Removing handler 853314a2-67dd-49d3-8a32-466170cf9567 (XLS Sheet Appender 0:615: <no directory>) - 112 remaining
2017-05-10 15:53:02	064 : DEBUG : main : XLSWriter2NodeModel : XLS Sheet Appender : 0:615 : Removing all (0) views from model.
2017-05-10 15:53:02	067 : DEBUG : main : XLS Sheet Appender : XLS Sheet Appender : 0:615 : clean output ports.
2017-05-10 15:53:02	070 : DEBUG : main : ImageToTableNodeModel : Image To Table : 0:84 : Removing all (0) views from model.
2017-05-10 15:53:02	073 : DEBUG : main : Image To Table : Image To Table : 0:84 : clean output ports.
2017-05-10 15:53:02	076 : DEBUG : main : WorkflowFileStoreHandlerRepository : Math Formula : 0:739 : Removing handler a70b501f-0752-475c-984d-ddd1a46291f1 (Math Formula 0:739: <no directory>) - 111 remaining
2017-05-10 15:53:02	080 : DEBUG : main : JEPNodeModel : Math Formula : 0:739 : Removing all (0) views from model.
2017-05-10 15:53:02	083 : DEBUG : main : Math Formula : Math Formula : 0:739 : clean output ports.
2017-05-10 15:53:02	087 : DEBUG : main : WorkflowFileStoreHandlerRepository : R View (Table) : 0:77 : Removing handler 2a4a8f1e-6835-42c7-817a-7cdeb28a913e (R View (Table) 0:77: <no directory>) - 110 remaining
2017-05-10 15:53:02	090 : DEBUG : main : RViewNodeModel : R View (Table) : 0:77 : Removing all (0) views from model.
2017-05-10 15:53:02	108 : DEBUG : main : R View (Table) : R View (Table) : 0:77 : clean output ports.
2017-05-10 15:53:02	114 : DEBUG : main : WorkflowFileStoreHandlerRepository : Row Filter : 0:738 : Removing handler 3bd5ca64-f816-4d60-b58d-f14e4a820ac1 (Row Filter 0:738: <no directory>) - 109 remaining
2017-05-10 15:53:02	117 : DEBUG : main : RowFilterNodeModel : Row Filter : 0:738 : Removing all (0) views from model.
2017-05-10 15:53:02	121 : DEBUG : main : Row Filter : Row Filter : 0:738 : clean output ports.
2017-05-10 15:53:02	124 : DEBUG : main : WorkflowFileStoreHandlerRepository : Math Formula : 0:76 : Removing handler 176c7b5e-dd26-47ee-83be-933de222f9e5 (Math Formula 0:76: <no directory>) - 108 remaining
2017-05-10 15:53:02	127 : DEBUG : main : JEPNodeModel : Math Formula : 0:76 : Removing all (0) views from model.
2017-05-10 15:53:02	130 : DEBUG : main : Math Formula : Math Formula : 0:76 : clean output ports.
2017-05-10 15:53:02	134 : DEBUG : main : WorkflowFileStoreHandlerRepository : GroupBy : 0:737 : Removing handler 61595698-c53f-405b-92de-139b57261473 (GroupBy 0:737: <no directory>) - 107 remaining
2017-05-10 15:53:02	137 : DEBUG : main : GroupByNodeModel : GroupBy : 0:737 : Removing all (0) views from model.
2017-05-10 15:53:02	140 : DEBUG : main : GroupBy : GroupBy : 0:737 : clean output ports.
2017-05-10 15:53:02	143 : DEBUG : main : WorkflowFileStoreHandlerRepository : Row Filter : 0:641 : Removing handler baaa2fb2-daa1-43c6-a851-80dcc596f11d (Row Filter 0:641: <no directory>) - 106 remaining
2017-05-10 15:53:02	147 : DEBUG : main : RowFilterNodeModel : Row Filter : 0:641 : Removing all (0) views from model.
2017-05-10 15:53:02	150 : DEBUG : main : Row Filter : Row Filter : 0:641 : clean output ports.
2017-05-10 15:53:02	153 : DEBUG : main : WorkflowFileStoreHandlerRepository : Wait... : 0:620 : Removing handler e6a536a1-ec5b-4aa4-a982-0f18fdbd3ac8 (Wait... 0:620: <no directory>) - 105 remaining
2017-05-10 15:53:02	156 : DEBUG : main : SleepNodeModel : Wait... : 0:620 : Removing all (0) views from model.
2017-05-10 15:53:02	159 : DEBUG : main : . : Wait... : 0:620 : clean output ports.
2017-05-10 15:53:02	162 : DEBUG : main : WorkflowFileStoreHandlerRepository : Concatenate : 0:736 : Removing handler c2ac0004-57b7-4261-b46f-384c8eddc1d5 (Concatenate 0:736: <no directory>) - 104 remaining
2017-05-10 15:53:02	166 : DEBUG : main : AppendedRowsNodeModel : Concatenate : 0:736 : Removing all (0) views from model.
2017-05-10 15:53:02	169 : DEBUG : main : Concatenate : Concatenate : 0:736 : clean output ports.
2017-05-10 15:53:02	172 : DEBUG : main : WorkflowFileStoreHandlerRepository : GroupBy : 0:75 : Removing handler e35badd9-0455-4165-b2ee-ccc60ca4cbcd (GroupBy 0:75: <no directory>) - 103 remaining
2017-05-10 15:53:02	175 : DEBUG : main : GroupByNodeModel : GroupBy : 0:75 : Removing all (0) views from model.
2017-05-10 15:53:02	178 : DEBUG : main : GroupBy : GroupBy : 0:75 : clean output ports.
2017-05-10 15:53:02	182 : DEBUG : main : WorkflowFileStoreHandlerRepository : XLS Sheet Appender : 0:629 : Removing handler 3bd621ef-c214-4cf9-a575-c6d8d14b49b2 (XLS Sheet Appender 0:629: <no directory>) - 102 remaining
2017-05-10 15:53:02	185 : DEBUG : main : XLSWriter2NodeModel : XLS Sheet Appender : 0:629 : Removing all (0) views from model.
2017-05-10 15:53:02	189 : DEBUG : main : XLS Sheet Appender : XLS Sheet Appender : 0:629 : clean output ports.
2017-05-10 15:53:02	193 : DEBUG : main : WorkflowFileStoreHandlerRepository : GroupBy : 0:644 : Removing handler a7fe406f-04c3-4d97-8285-b4e9ebfbc748 (GroupBy 0:644: <no directory>) - 101 remaining
2017-05-10 15:53:02	196 : DEBUG : main : GroupByNodeModel : GroupBy : 0:644 : Removing all (0) views from model.
2017-05-10 15:53:02	199 : DEBUG : main : GroupBy : GroupBy : 0:644 : clean output ports.
2017-05-10 15:53:02	208 : DEBUG : main : WorkflowFileStoreHandlerRepository : Column Filter : 0:97:101 : Removing handler a51adaf8-80dd-41aa-96e2-e64ca9c230c0 (Column Filter 0:97:101: <no directory>) - 100 remaining
2017-05-10 15:53:02	219 : DEBUG : main : DataColumnSpecFilterNodeModel : Column Filter : 0:97:101 : Removing all (0) views from model.
2017-05-10 15:53:02	222 : DEBUG : main : Column Filter : Column Filter : 0:97:101 : clean output ports.
2017-05-10 15:53:02	225 : DEBUG : main : WorkflowFileStoreHandlerRepository : Renderer to Image : 0:97:106 : Removing handler 1b583897-a3be-4207-a00f-ee023c7a9467 (Renderer to Image 0:97:106: <no directory>) - 99 remaining
2017-05-10 15:53:02	228 : DEBUG : main : Renderer2ImageNodeModel : Renderer to Image : 0:97:106 : Removing all (0) views from model.
2017-05-10 15:53:02	231 : DEBUG : main : Renderer to Image : Renderer to Image : 0:97:106 : clean output ports.
2017-05-10 15:53:02	234 : DEBUG : main : WorkflowFileStoreHandlerRepository : Renderer to Image : 0:97:105 : Removing handler 7bb96fcc-d9ec-4a68-8ab6-dfbe4d8606fe (Renderer to Image 0:97:105: <no directory>) - 98 remaining
2017-05-10 15:53:02	243 : DEBUG : main : Renderer2ImageNodeModel : Renderer to Image : 0:97:105 : Removing all (0) views from model.
2017-05-10 15:53:02	247 : DEBUG : main : Renderer to Image : Renderer to Image : 0:97:105 : clean output ports.
2017-05-10 15:53:02	250 : DEBUG : main : WorkflowFileStoreHandlerRepository : Renderer to Image : 0:97:102 : Removing handler a5a86f81-26d4-45ca-847d-ac19855df39c (Renderer to Image 0:97:102: <no directory>) - 97 remaining
2017-05-10 15:53:02	253 : DEBUG : main : Renderer2ImageNodeModel : Renderer to Image : 0:97:102 : Removing all (0) views from model.
2017-05-10 15:53:02	257 : DEBUG : main : Renderer to Image : Renderer to Image : 0:97:102 : clean output ports.
2017-05-10 15:53:02	260 : DEBUG : main : WorkflowFileStoreHandlerRepository : Renderer to Image : 0:97:100 : Removing handler 3c98ff29-dcde-446d-afa6-7a5dfc8911e0 (Renderer to Image 0:97:100: <no directory>) - 96 remaining
2017-05-10 15:53:02	263 : DEBUG : main : Renderer2ImageNodeModel : Renderer to Image : 0:97:100 : Removing all (0) views from model.
2017-05-10 15:53:02	266 : DEBUG : main : Renderer to Image : Renderer to Image : 0:97:100 : clean output ports.
2017-05-10 15:53:02	269 : DEBUG : main : WorkflowFileStoreHandlerRepository : Split Collection Column : 0:97:109 : Removing handler d2fc7f45-46cd-4fca-b4fe-2b9a0b620290 (Split Collection Column 0:97:109: <no directory>) - 95 remaining
2017-05-10 15:53:02	272 : DEBUG : main : CollectionSplitNodeModel : Split Collection Column : 0:97:109 : Removing all (0) views from model.
2017-05-10 15:53:02	274 : DEBUG : main : Split Collection Column : Split Collection Column : 0:97:109 : clean output ports.
2017-05-10 15:53:02	277 : DEBUG : main : WorkflowFileStoreHandlerRepository : Split Collection Column : 0:97:108 : Removing handler d6c00606-c443-4b59-9c41-ff731dc6ff59 (Split Collection Column 0:97:108: <no directory>) - 94 remaining
2017-05-10 15:53:02	281 : DEBUG : main : CollectionSplitNodeModel : Split Collection Column : 0:97:108 : Removing all (0) views from model.
2017-05-10 15:53:02	284 : DEBUG : main : Split Collection Column : Split Collection Column : 0:97:108 : clean output ports.
2017-05-10 15:53:02	288 : DEBUG : main : WorkflowFileStoreHandlerRepository : Split Collection Column : 0:97:107 : Removing handler 5f7b469e-6733-49c6-b26f-2d8e002b189b (Split Collection Column 0:97:107: <no directory>) - 93 remaining
2017-05-10 15:53:02	290 : DEBUG : main : CollectionSplitNodeModel : Split Collection Column : 0:97:107 : Removing all (0) views from model.
2017-05-10 15:53:02	301 : DEBUG : main : Split Collection Column : Split Collection Column : 0:97:107 : clean output ports.
2017-05-10 15:53:02	317 : DEBUG : main : WorkflowFileStoreHandlerRepository : ImgPlus to PNG Images : 0:97:110 : Removing handler 716eb79d-5f75-426f-9c9c-7db1d4671ae7 ( ImgPlus to PNG Images 0:97:110: <no directory>) - 92 remaining
2017-05-10 15:53:02	320 : DEBUG : main : ImgPlusCellToPNGValueNodeFactory$2 : ImgPlus to PNG Images : 0:97:110 : Removing all (0) views from model.
2017-05-10 15:53:02	323 : DEBUG : main : ImgPlus to PNG Images : ImgPlus to PNG Images : 0:97:110 : clean output ports.
2017-05-10 15:53:02	326 : DEBUG : main : WorkflowFileStoreHandlerRepository : Image Resizer : 0:97:104 : Removing handler 9d2fa5a5-3478-4e86-9e7d-a00db0b28812 (Image Resizer 0:97:104: S:\Knime\knime_tgmcherry 9xz_s90559\knime_fs-Image_Resizer_0_97_104-90612) - 91 remaining
2017-05-10 15:53:03	488 : DEBUG : main : WriteFileStoreHandler : Image Resizer : 0:97:104 : Disposing file store "9d2fa5a5-3478-4e86-9e7d-a00db0b28812 (Image Resizer 0:97:104: S:\Knime\knime_tgmcherry 9xz_s90559\knime_fs-Image_Resizer_0_97_104-90612)" - folder successfully deleted
2017-05-10 15:53:03	491 : DEBUG : main : ResizerNodeFactory$2 : Image Resizer : 0:97:104 : Removing all (0) views from model.
2017-05-10 15:53:03	494 : DEBUG : main : Image Resizer : Image Resizer : 0:97:104 : clean output ports.
2017-05-10 15:53:03	498 : DEBUG : main : WorkflowFileStoreHandlerRepository : Row Filter : 0:78 : Removing handler c79a1fe9-0fa8-4991-bf11-2360194ab3d0 (Row Filter 0:78: <no directory>) - 90 remaining
2017-05-10 15:53:03	504 : DEBUG : main : RowFilterNodeModel : Row Filter : 0:78 : Removing all (0) views from model.
2017-05-10 15:53:03	507 : DEBUG : main : Row Filter : Row Filter : 0:78 : clean output ports.
2017-05-10 15:53:03	511 : DEBUG : main : WorkflowFileStoreHandlerRepository : Joiner : 0:636 : Removing handler 077970a7-0842-4b84-9742-1a394deef9bf (Joiner 0:636: <no directory>) - 89 remaining
: 2017-05-10 15:53:03	514KNIME-Temp-File-Deleter : : Buffer : : : DEBUG : main : Joiner2NodeModel : Deleted temporary file "S:\Knime\knime_tgmcherry 9xz_s90559\knime_container_20170510_4569787102325736641.bin.gz"
Joiner : 0:636 : Removing all (0) views from model.
2017-05-10 15:53:03	517 : DEBUG : main : Joiner : Joiner : 0:636 : clean output ports.
2017-05-10 15:53:03	522 : DEBUG : main : WorkflowFileStoreHandlerRepository : Row Filter : 0:741 : Removing handler 17951bfb-88ad-4dd2-96f6-872d0819fbed (Row Filter 0:741: <no directory>) - 88 remaining
2017-05-10 15:53:03	524 : DEBUG : main : RowFilterNodeModel : Row Filter : 0:741 : Removing all (0) views from model.
2017-05-10 15:53:03	527 : DEBUG : main : Row Filter : Row Filter : 0:741 : clean output ports.
2017-05-10 15:53:03	530 : DEBUG : main : WorkflowFileStoreHandlerRepository : Column Filter : 0:638:74 : Removing handler 950c53f4-91d9-4c39-a700-4c1f5b4f1e3e (Column Filter 0:638:74: <no directory>) - 87 remaining
2017-05-10 15:53:03	533 : DEBUG : main : DataColumnSpecFilterNodeModel : Column Filter : 0:638:74 : Removing all (0) views from model.
2017-05-10 15:53:03	536 : DEBUG : main : Column Filter : Column Filter : 0:638:74 : clean output ports.
2017-05-10 15:53:03	539 : DEBUG : main : WorkflowFileStoreHandlerRepository : Row Filter : 0:638:70 : Removing handler ed8b779f-9a22-4646-92f2-06c26ca55524 (Row Filter 0:638:70: <no directory>) - 86 remaining
2017-05-10 15:53:03	543 : DEBUG : main : RowFilterNodeModel : Row Filter : 0:638:70 : Removing all (0) views from model.
2017-05-10 15:53:03	545 : DEBUG : main : Row Filter : Row Filter : 0:638:70 : clean output ports.
2017-05-10 15:53:03	548 : DEBUG : main : WorkflowFileStoreHandlerRepository : Lag Column : 0:638:73 : Removing handler fa98abee-e0e5-4e0c-b01a-16478fdfd6f5 (Lag Column 0:638:73: <no directory>) - 85 remaining
2017-05-10 15:53:03	551 : DEBUG : main : LagColumnNodeModel : Lag Column : 0:638:73 : Removing all (0) views from model.
2017-05-10 15:53:03	554 : DEBUG : main : Lag Column : Lag Column : 0:638:73 : clean output ports.
2017-05-10 15:53:03	557 : DEBUG : main : WorkflowFileStoreHandlerRepository : Lag Column : 0:638:72 : Removing handler 5897bc15-d90e-4c52-b5de-5e598a88a7a1 (Lag Column 0:638:72: <no directory>) - 84 remaining
2017-05-10 15:53:03	560 : DEBUG : main : LagColumnNodeModel : Lag Column : 0:638:72 : Removing all (0) views from model.
2017-05-10 15:53:03	578 : DEBUG : main : Lag Column : Lag Column : 0:638:72 : clean output ports.
2017-05-10 15:53:03	582 : DEBUG : main : WorkflowFileStoreHandlerRepository : Lag Column : 0:638:69 : Removing handler 233fc4c4-1458-4d99-a6e3-286b40b2fc02 (Lag Column 0:638:69: <no directory>) - 83 remaining
2017-05-10 15:53:03	605 : DEBUG : main : LagColumnNodeModel : Lag Column : 0:638:69 : Removing all (0) views from model.
2017-05-10 15:53:03	612 : DEBUG : main : Lag Column : Lag Column : 0:638:69 : clean output ports.
2017-05-10 15:53:03	615 : DEBUG : main : WorkflowFileStoreHandlerRepository : Sorter : 0:638:68 : Removing handler 6bc3769f-9391-4acb-9cbf-bfbe084152de (Sorter 0:638:68: <no directory>) - 82 remaining
2017-05-10 15:53:03	617 : DEBUG : main : SorterNodeModel : Sorter : 0:638:68 : Removing all (0) views from model.
2017-05-10 15:53:03	620 : DEBUG : main : Sorter : Sorter : 0:638:68 : clean output ports.
2017-05-10 15:53:03	623 : DEBUG : main : WorkflowFileStoreHandlerRepository : Column Merger : 0:638:67 : Removing handler 286bdd39-9430-4b62-bd79-6b3f9b3c4534 (Column Merger 0:638:67: <no directory>) - 81 remaining
2017-05-10 15:53:03	626 : DEBUG : main : ColumnMergerNodeModel : Column Merger : 0:638:67 : Removing all (0) views from model.
2017-05-10 15:53:03	629 : DEBUG : main : Column Merger : Column Merger : 0:638:67 : clean output ports.
2017-05-10 15:53:03	631 : DEBUG : main : WorkflowFileStoreHandlerRepository : Joiner : 0:66 : Removing handler 1ac41bb1-0ace-40d8-ba3b-6860192255cb (Joiner 0:66: <no directory>) - 80 remaining
2017-05-10 15:53:03	634 : DEBUG : main : Joiner2NodeModel : Joiner : 0:66 : Removing all (0) views from model.
2017-05-10 15:53:03	637 : DEBUG : main : Joiner : Joiner : 0:66 : clean output ports.
2017-05-10 15:53:03	640 : DEBUG : main : TableCellViewNodeModel : Image Viewer : 0:728 : Removing all (0) views from model.
2017-05-10 15:53:03	643 : DEBUG : main : Image Viewer : Image Viewer : 0:728 : clean output ports.
2017-05-10 15:53:03	645 : DEBUG : main : WorkflowFileStoreHandlerRepository : String Replacer : 0:708 : Removing handler 84479c7a-3817-4daa-b997-86d4e3c73a0a (String Replacer 0:708: <no directory>) - 79 remaining
2017-05-10 15:53:03	648 : DEBUG : main : StringReplacerNodeModel : String Replacer : 0:708 : Removing all (0) views from model.
2017-05-10 15:53:03	651 : DEBUG : main : String Replacer : String Replacer : 0:708 : clean output ports.
2017-05-10 15:53:03	654 : DEBUG : main : WorkflowFileStoreHandlerRepository : Joiner : 0:38 : Removing handler d8757c23-facd-4271-a484-4cea6b312fbd (Joiner 0:38: <no directory>) - 78 remaining
2017-05-10 15:53:03	657 : DEBUG : main : Joiner2NodeModel : Joiner : 0:38 : Removing all (0) views from model.
2017-05-10 15:53:03	660 : DEBUG : main : Joiner : Joiner : 0:38 : clean output ports.
2017-05-10 15:53:03	664 : DEBUG : main : WorkflowFileStoreHandlerRepository : Transpose : 0:35 : Removing handler fd8b68d7-594f-438e-b887-897d0a54e3b7 (Transpose 0:35: <no directory>) - 77 remaining
2017-05-10 15:53:03	667 : DEBUG : main : TransposeTableNodeModel : Transpose : 0:35 : Removing all (0) views from model.
2017-05-10 15:53:03	671 : DEBUG : main : Transpose : Transpose : 0:35 : clean output ports.
2017-05-10 15:53:03	674 : DEBUG : main : WorkflowFileStoreHandlerRepository : Column Rename (Regex) : 0:33 : Removing handler 5d5b83eb-8c16-4f86-bc13-20ce8eff7fff (Column Rename (Regex) 0:33: <no directory>) - 76 remaining
2017-05-10 15:53:03	685 : DEBUG : main : ColumnRenameRegexNodeModel : Column Rename (Regex) : 0:33 : Removing all (0) views from model.
2017-05-10 15:53:03	705 : DEBUG : main : Column Rename (Regex) : Column Rename (Regex) : 0:33 : clean output ports.
2017-05-10 15:53:03	708 : DEBUG : main : WorkflowFileStoreHandlerRepository : Transpose : 0:34 : Removing handler 5586613b-a86e-4330-aace-3a66a4fd69a0 (Transpose 0:34: <no directory>) - 75 remaining
2017-05-10 15:53:03	711 : DEBUG : main : TransposeTableNodeModel : Transpose : 0:34 : Removing all (0) views from model.
2017-05-10 15:53:03	714 : DEBUG : main : Transpose : Transpose : 0:34 : clean output ports.
2017-05-10 15:53:03	717 : DEBUG : main : WorkflowFileStoreHandlerRepository : Joiner : 0:37 : Removing handler c04f14f2-11f2-4028-af61-c495e4c7edf8 (Joiner 0:37: <no directory>) - 74 remaining
2017-05-10 15:53:03	720 : DEBUG : main : Joiner2NodeModel : Joiner : 0:37 : Removing all (0) views from model.
2017-05-10 15:53:03	723 : DEBUG : main : Joiner : Joiner : 0:37 : clean output ports.
2017-05-10 15:53:03	726 : DEBUG : main : WorkflowFileStoreHandlerRepository : Image Segment Features : 0:733 : Removing handler 852c164b-5656-4692-b15b-9223c43b296c (Image Segment Features 0:733: S:\Knime\knime_tgmcherry 9xz_s90559\knime_fs-Image_Segment_Features_0_733-90610) - 73 remaining
2017-05-10 15:53:04	142 : DEBUG : main : WriteFileStoreHandler : Image Segment Features : 0:733 : Disposing file store "852c164b-5656-4692-b15b-9223c43b296c (Image Segment Features 0:733: S:\Knime\knime_tgmcherry 9xz_s90559\knime_fs-Image_Segment_Features_0_733-90610)" - folder successfully deleted
2017-05-10 15:53:04	145 : DEBUG : main : IntervalFeatureSetNodeModel : Image Segment Features : 0:733 : Removing all (0) views from model.
2017-05-10 15:53:04	149 : DEBUG : main : Image Segment Features : Image Segment Features : 0:733 : clean output ports.
2017-05-10 15:53:04	152 : DEBUG : main : WorkflowFileStoreHandlerRepository : Image Segment Features : 0:732 : Removing handler 8d52507b-a959-4248-82c3-623d1b7afd2f (Image Segment Features 0:732: S:\Knime\knime_tgmcherry 9xz_s90559\knime_fs-Image_Segment_Features_0_732-90611) - 72 remaining
2017-05-10 15:53:04	574 : DEBUG : main : WriteFileStoreHandler : Image Segment Features : 0:732 : Disposing file store "8d52507b-a959-4248-82c3-623d1b7afd2f (Image Segment Features 0:732: S:\Knime\knime_tgmcherry 9xz_s90559\knime_fs-Image_Segment_Features_0_732-90611)" - folder successfully deleted
2017-05-10 15:53:04	577 : DEBUG : main : IntervalFeatureSetNodeModel : Image Segment Features : 0:732 : Removing all (0) views from model.
2017-05-10 15:53:04	580 : DEBUG : main : Image Segment Features : Image Segment Features : 0:732 : clean output ports.
2017-05-10 15:53:04	584 : DEBUG : main : WorkflowFileStoreHandlerRepository : Morphological Labeling Operations : 0:30 : Removing handler 1e4f09b7-01e9-4d34-88f9-c8a5a7da03b9 (Morphological Labeling Operations 0:30: S:\Knime\knime_tgmcherry 9xz_s90559\knime_fs-Morphological_Labeling_Operations_0_30-90609) - 71 remaining
2017-05-10 15:53:05	010 : DEBUG : main : WriteFileStoreHandler : Morphological Labeling Operations : 0:30 : Disposing file store "1e4f09b7-01e9-4d34-88f9-c8a5a7da03b9 (Morphological Labeling Operations 0:30: S:\Knime\knime_tgmcherry 9xz_s90559\knime_fs-Morphological_Labeling_Operations_0_30-90609)" - folder successfully deleted
2017-05-10 15:53:05	013 : DEBUG : main : MorphLabelingOpsNodeModel : Morphological Labeling Operations : 0:30 : Removing all (0) views from model.
2017-05-10 15:53:05	016 : DEBUG : main : Morphological Labeling Operations : Morphological Labeling Operations : 0:30 : clean output ports.
2017-05-10 15:53:05	020 : DEBUG : main : WorkflowFileStoreHandlerRepository : Image to Labeling : 0:9 : Removing handler 1c2ea44e-668d-4618-b199-789da24694a3 (Image to Labeling 0:9: S:\Knime\knime_tgmcherry 9xz_s90559\knime_fs-Image_to_Labeling_0_9-90607) - 70 remaining
2017-05-10 15:53:05	457 : DEBUG : main : WriteFileStoreHandler : Image to Labeling : 0:9 : Disposing file store "1c2ea44e-668d-4618-b199-789da24694a3 (Image to Labeling 0:9: S:\Knime\knime_tgmcherry 9xz_s90559\knime_fs-Image_to_Labeling_0_9-90607)" - folder successfully deleted
2017-05-10 15:53:05	462 : DEBUG : main : ImgToLabelingNodeFactory$2 : Image to Labeling : 0:9 : Removing all (0) views from model.
2017-05-10 15:53:05	465 : DEBUG : main : Image to Labeling : Image to Labeling : 0:9 : clean output ports.
2017-05-10 15:53:05	468 : DEBUG : main : Buffer : Image to Labeling : 0:9 : Closing input stream on "S:\Knime\knime_tgmcherry 9xz_s90559\knime_container_20170510_2226812786850816060.bin.gz"	0 remaining
2017-05-10 15:53:05	471 : DEBUG : main : WorkflowFileStoreHandlerRepository : Global Thresholder : 0:685 : Removing handler f6267bf9-90c8-4ed9-8aa9-c91fde48cb20 (Global Thresholder 0:685: S:\Knime\knime_tgmcherry 9xz_s90559\knime_fs-Global_Thresholder_0_685-90606) - 69 remaining
2017-05-10 15:53:05	890 : DEBUG : main : WriteFileStoreHandler : Global Thresholder : 0:685 : Disposing file store "f6267bf9-90c8-4ed9-8aa9-c91fde48cb20 (Global Thresholder 0:685: S:\Knime\knime_tgmcherry 9xz_s90559\knime_fs-Global_Thresholder_0_685-90606)" - folder successfully deleted
2017-05-10 15:53:05	894 : DEBUG : main : ThresholderNodeFactory3$2 : Global Thresholder : 0:685 : Removing all (0) views from model.
2017-05-10 15:53:05	897 : DEBUG : main : Global Thresholder : Global Thresholder : 0:685 : clean output ports.
2017-05-10 15:53:05	901 : DEBUG : main : WorkflowFileStoreHandlerRepository : Joiner : 0:729 : Removing handler 32a10430-e4bf-4b51-8235-922b55c3a2df (Joiner 0:729: <no directory>) - 68 remaining
2017-05-10 15:53:05	904 : DEBUG : main : Joiner2NodeModel : Joiner : 0:729 : Removing all (0) views from model.
2017-05-10 15:53:05	907 : DEBUG : main : Joiner : Joiner : 0:729 : clean output ports.
2017-05-10 15:53:05	910 : DEBUG : main : WorkflowFileStoreHandlerRepository : RowID : 0:730 : Removing handler 6e8e887a-59ba-466f-8749-f0225d50b381 (RowID 0:730: <no directory>) - 67 remaining
2017-05-10 15:53:05	913 : DEBUG : main : RowKeyNodeModel2 : RowID : 0:730 : Removing all (0) views from model.
2017-05-10 15:53:05	937 : DEBUG : main : RowID : RowID : 0:730 : clean output ports.
2017-05-10 15:53:05	969 : DEBUG : main : WorkflowFileStoreHandlerRepository : String Replacer : 0:713 : Removing handler 29851911-28ff-4018-8de1-8d8c179f646d (String Replacer 0:713: <no directory>) - 66 remaining
2017-05-10 15:53:05	974 : DEBUG : main : StringReplacerNodeModel : String Replacer : 0:713 : Removing all (0) views from model.
2017-05-10 15:53:05	977 : DEBUG : main : String Replacer : String Replacer : 0:713 : clean output ports.
2017-05-10 15:53:05	980 : DEBUG : main : WorkflowFileStoreHandlerRepository : String Replacer : 0:699 : Removing handler ab78d5c1-da64-41e9-91bd-f6ad45236999 (String Replacer 0:699: <no directory>) - 65 remaining
2017-05-10 15:53:05	983 : DEBUG : main : StringReplacerNodeModel : String Replacer : 0:699 : Removing all (0) views from model.
2017-05-10 15:53:05	986 : DEBUG : main : String Replacer : String Replacer : 0:699 : clean output ports.
2017-05-10 15:53:05	989 : DEBUG : main : WorkflowFileStoreHandlerRepository : RowID : 0:698 : Removing handler 64194bb8-c9b4-4993-b8bc-870e67c16233 (RowID 0:698: <no directory>) - 64 remaining
2017-05-10 15:53:05	992 : DEBUG : main : RowKeyNodeModel2 : RowID : 0:698 : Removing all (0) views from model.
2017-05-10 15:53:05	996 : DEBUG : main : RowID : RowID : 0:698 : clean output ports.
2017-05-10 15:53:05	999 : DEBUG : main : WorkflowFileStoreHandlerRepository : Segment Cropper : 0:717 : Removing handler 359ddabc-26dd-45e8-a54b-223d4b3952fb (Segment Cropper 0:717: S:\Knime\knime_tgmcherry 9xz_s90559\knime_fs-Segment_Cropper_0_717-90605) - 63 remaining
2017-05-10 15:53:06	410 : DEBUG : main : WriteFileStoreHandler : Segment Cropper : 0:717 : Disposing file store "359ddabc-26dd-45e8-a54b-223d4b3952fb (Segment Cropper 0:717: S:\Knime\knime_tgmcherry 9xz_s90559\knime_fs-Segment_Cropper_0_717-90605)" - folder successfully deleted
2017-05-10 15:53:06	428 : DEBUG : main : SegmentCropperNodeModel : Segment Cropper : 0:717 : Removing all (0) views from model.
2017-05-10 15:53:06	431 : DEBUG : main : Segment Cropper : Segment Cropper : 0:717 : clean output ports.
2017-05-10 15:53:06	435 : DEBUG : main : WorkflowFileStoreHandlerRepository : Row Filter : 0:716 : Removing handler e5c6e0ca-c76d-4dfe-a51b-8e0fbe2765f7 (Row Filter 0:716: <no directory>) - 62 remaining
2017-05-10 15:53:06	438 : DEBUG : main : RowFilterNodeModel : Row Filter : 0:716 : Removing all (0) views from model.
2017-05-10 15:53:06	440 : DEBUG : main : Row Filter : Row Filter : 0:716 : clean output ports.
2017-05-10 15:53:06	443 : DEBUG : main : WorkflowFileStoreHandlerRepository : Interactive Annotator : 0:715 : Removing handler 5a4b78c1-d015-49b0-b5f9-4c10c8c23ba2 (Interactive Annotator 0:715: S:\Knime\knime_tgmcherry 9xz_s90559\knime_fs-Interactive_Annotator_0_715-90604) - 61 remaining
2017-05-10 15:53:07	024 : DEBUG : main : WriteFileStoreHandler : Interactive Annotator : 0:715 : Disposing file store "5a4b78c1-d015-49b0-b5f9-4c10c8c23ba2 (Interactive Annotator 0:715: S:\Knime\knime_tgmcherry 9xz_s90559\knime_fs-Interactive_Annotator_0_715-90604)" - folder successfully deleted
2017-05-10 15:53:07	027 : DEBUG : main : OverlayAnnotatorNodeModel : Interactive Annotator : 0:715 : Removing all (0) views from model.
2017-05-10 15:53:07	031 : DEBUG : main : Interactive Annotator : Interactive Annotator : 0:715 : clean output ports.
2017-05-10 15:53:07	034 : DEBUG : main : TableNodeModel : Interactive Table : 0:731 : Removing all (0) views from model.
2017-05-10 15:53:07	037 : DEBUG : main : Interactive Table : Interactive Table : 0:731 : clean output ports.
2017-05-10 15:53:07	040 : DEBUG : main : WorkflowFileStoreHandlerRepository : RowID : 0:727:722 : Removing handler 221cf249-59f9-408c-9bad-9b95ad233cef (RowID 0:727:722: <no directory>) - 60 remaining
2017-05-10 15:53:07	043 : DEBUG : main : RowKeyNodeModel2 : RowID : 0:727:722 : Removing all (0) views from model.
2017-05-10 15:53:07	046 : DEBUG : main : RowID : RowID : 0:727:722 : clean output ports.
2017-05-10 15:53:07	051 : DEBUG : main : WorkflowFileStoreHandlerRepository : Sorter : 0:727:720 : Removing handler 30647fd1-d2b2-49dc-afa0-20eff79658ec (Sorter 0:727:720: <no directory>) - 59 remaining
2017-05-10 15:53:07	054 : DEBUG : main : SorterNodeModel : Sorter : 0:727:720 : Removing all (0) views from model.
2017-05-10 15:53:07	057 : DEBUG : main : Sorter : Sorter : 0:727:720 : clean output ports.
2017-05-10 15:53:07	060 : DEBUG : main : WorkflowFileStoreHandlerRepository : Column Merger : 0:727:726 : Removing handler d4183084-703d-4825-aabb-2b6a3b4a8e45 (Column Merger 0:727:726: <no directory>) - 58 remaining
2017-05-10 15:53:07	064 : DEBUG : main : ColumnMergerNodeModel : Column Merger : 0:727:726 : Removing all (0) views from model.
2017-05-10 15:53:07	067 : DEBUG : main : Column Merger : Column Merger : 0:727:726 : clean output ports.
2017-05-10 15:53:07	071 : DEBUG : main : WorkflowFileStoreHandlerRepository : Concatenate : 0:727:728 : Removing handler 9e88045a-85e1-4129-9e99-2071a85dfa96 (Concatenate 0:727:728: <no directory>) - 57 remaining
2017-05-10 15:53:07	074 : DEBUG : main : AppendedRowsNodeModel : Concatenate : 0:727:728 : Removing all (0) views from model.
2017-05-10 15:53:07	077 : DEBUG : main : Concatenate : Concatenate : 0:727:728 : clean output ports.
2017-05-10 15:53:07	108 : DEBUG : main : WorkflowFileStoreHandlerRepository : ImageJ Macro : 0:727:723 : Removing handler 2325a5b9-947b-439f-8093-fa38688bd81d (ImageJ Macro 0:727:723: S:\Knime\knime_tgmcherry 9xz_s90559\knime_fs-ImageJ_Macro_0_727_723-90603) - 56 remaining
2017-05-10 15:53:14	343 : DEBUG : main : WriteFileStoreHandler : ImageJ Macro : 0:727:723 : Disposing file store "2325a5b9-947b-439f-8093-fa38688bd81d (ImageJ Macro 0:727:723: S:\Knime\knime_tgmcherry 9xz_s90559\knime_fs-ImageJ_Macro_0_727_723-90603)" - folder successfully deleted
2017-05-10 15:53:14	375 : DEBUG : main : IJMacroNodeFactory$1 : ImageJ Macro : 0:727:723 : Removing all (0) views from model.
2017-05-10 15:53:14	378 : DEBUG : main : ImageJ Macro : ImageJ Macro : 0:727:723 : clean output ports.
2017-05-10 15:53:14	382 : DEBUG : main : WorkflowFileStoreHandlerRepository : Row Splitter : 0:727:727 : Removing handler c5af5cac-3e4b-4d9f-9c5a-f72edef3c229 (Row Splitter 0:727:727: <no directory>) - 55 remaining
2017-05-10 15:53:14	385 : DEBUG : main : RowFilter2PortNodeModel : Row Splitter : 0:727:727 : Removing all (0) views from model.
2017-05-10 15:53:14	388 : DEBUG : main : Row Splitter : Row Splitter : 0:727:727 : clean output ports.
2017-05-10 15:53:14	392 : DEBUG : main : WorkflowFileStoreHandlerRepository : Image Reader (Table) : 0:714 : Removing handler 4ccf9964-34d7-4183-9383-ec7cdfddd38d (Image Reader (Table) 0:714: S:\Knime\knime_tgmcherry 9xz_s90559\knime_fs-Image_Reader_Table_0_714-90602) - 54 remaining
2017-05-10 15:53:21	275 : DEBUG : main : WriteFileStoreHandler : Image Reader (Table) : 0:714 : Disposing file store "4ccf9964-34d7-4183-9383-ec7cdfddd38d (Image Reader (Table) 0:714: S:\Knime\knime_tgmcherry 9xz_s90559\knime_fs-Image_Reader_Table_0_714-90602)" - folder successfully deleted
2017-05-10 15:53:21	279 : DEBUG : main : ImgReaderTableNodeModel : Image Reader (Table) : 0:714 : Removing all (0) views from model.
2017-05-10 15:53:21	282 : DEBUG : main : Image Reader (Table) : Image Reader (Table) : 0:714 : clean output ports.
2017-05-10 15:53:21	287 : DEBUG : main : WorkflowFileStoreHandlerRepository : Row Filter : 0:721 : Removing handler eee40983-1536-4c90-b6f9-1df3c1570405 (Row Filter 0:721: <no directory>) - 53 remaining
2017-05-10 15:53:21	306 : DEBUG : main : RowFilterNodeModel : Row Filter : 0:721 : Removing all (0) views from model.
2017-05-10 15:53:21	316 : DEBUG : main : Row Filter : Row Filter : 0:721 : clean output ports.
2017-05-10 15:53:21	320 : DEBUG : main : WorkflowFileStoreHandlerRepository : File Meta Info : 0:719 : Removing handler 4ee8466d-74d0-4c7d-87f6-921cc638bb44 (File Meta Info 0:719: <no directory>) - 52 remaining
2017-05-10 15:53:21	322 : DEBUG : main : FileMetaInfoNodeModel : File Meta Info : 0:719 : Removing all (0) views from model.
2017-05-10 15:53:21	325 : DEBUG : main : File Meta Info : File Meta Info : 0:719 : clean output ports.
2017-05-10 15:53:21	328 : DEBUG : main : WorkflowFileStoreHandlerRepository : String to Date/Time : 0:639:65 : Removing handler ad74cbe1-ac01-4001-ba07-51bdafee231f (String to Date/Time 0:639:65: <no directory>) - 51 remaining
2017-05-10 15:53:21	331 : DEBUG : main : String2DateNodeModel : String to Date/Time : 0:639:65 : Removing all (0) views from model.
2017-05-10 15:53:21	334 : DEBUG : main : String to Date/Time : String to Date/Time : 0:639:65 : clean output ports.
2017-05-10 15:53:21	336 : DEBUG : main : WorkflowFileStoreHandlerRepository : String to Date/Time : 0:639:62 : Removing handler 76f7acf8-9af8-4df3-a223-dd4b55ae080a (String to Date/Time 0:639:62: <no directory>) - 50 remaining
2017-05-10 15:53:21	339 : DEBUG : main : String2DateNodeModel : String to Date/Time : 0:639:62 : Removing all (0) views from model.
2017-05-10 15:53:21	341 : DEBUG : main : String to Date/Time : String to Date/Time : 0:639:62 : clean output ports.
2017-05-10 15:53:21	344 : DEBUG : main : WorkflowFileStoreHandlerRepository : String Replacer : 0:639:64 : Removing handler 90128048-21e6-4665-9bef-cf524f7eee76 (String Replacer 0:639:64: <no directory>) - 49 remaining
2017-05-10 15:53:21	347 : DEBUG : main : StringReplacerNodeModel : String Replacer : 0:639:64 : Removing all (0) views from model.
2017-05-10 15:53:21	350 : DEBUG : main : String Replacer : String Replacer : 0:639:64 : clean output ports.
2017-05-10 15:53:21	352 : DEBUG : main : WorkflowFileStoreHandlerRepository : String Replacer : 0:639:63 : Removing handler 361a3249-0901-41aa-87b2-77f822b4b16f (String Replacer 0:639:63: <no directory>) - 48 remaining
2017-05-10 15:53:21	355 : DEBUG : main : StringReplacerNodeModel : String Replacer : 0:639:63 : Removing all (0) views from model.
2017-05-10 15:53:21	358 : DEBUG : main : String Replacer : String Replacer : 0:639:63 : clean output ports.
2017-05-10 15:53:21	361 : DEBUG : main : DeleteFilesNodeModel : Delete Files : 0:696 : Removing all (0) views from model.
2017-05-10 15:53:21	364 : DEBUG : main : Delete Files : Delete Files : 0:696 : clean output ports.
2017-05-10 15:53:21	367 : DEBUG : main : WorkflowFileStoreHandlerRepository : String to URI : 0:718 : Removing handler 4448c1fd-921b-4878-bc5b-09c26d78b573 (String to URI 0:718: <no directory>) - 47 remaining
2017-05-10 15:53:21	370 : DEBUG : main : StringToURINodeModel : String to URI : 0:718 : Removing all (0) views from model.
2017-05-10 15:53:21	372 : DEBUG : main : String to URI : String to URI : 0:718 : clean output ports.
2017-05-10 15:53:21	376 : DEBUG : main : WorkflowFileStoreHandlerRepository : Joiner : 0:60 : Removing handler f9e0abb0-8722-48dc-bc8e-459fb8b6f206 (Joiner 0:60: <no directory>) - 46 remaining
2017-05-10 15:53:21	378 : DEBUG : main : Joiner2NodeModel : Joiner : 0:60 : Removing all (0) views from model.
2017-05-10 15:53:21	382 : DEBUG : main : Joiner : Joiner : 0:60 : clean output ports.
2017-05-10 15:53:21	385 : DEBUG : main : WorkflowFileStoreHandlerRepository : Column Filter : 0:59 : Removing handler 358f8086-c5ff-4755-9e9c-e05eba72e38f (Column Filter 0:59: <no directory>) - 45 remaining
2017-05-10 15:53:21	388 : DEBUG : main : DataColumnSpecFilterNodeModel : Column Filter : 0:59 : Removing all (0) views from model.
2017-05-10 15:53:21	391 : DEBUG : main : Column Filter : Column Filter : 0:59 : clean output ports.
2017-05-10 15:53:21	394 : DEBUG : main : WorkflowFileStoreHandlerRepository : XLS Writer : 0:627 : Removing handler d7a2bc45-be7e-4b00-b1d4-ac1de13d869a (XLS Writer 0:627: <no directory>) - 44 remaining
2017-05-10 15:53:21	397 : DEBUG : main : XLSWriter2NodeModel : XLS Writer : 0:627 : Removing all (0) views from model.
2017-05-10 15:53:21	400 : DEBUG : main : XLS Writer : XLS Writer : 0:627 : clean output ports.
2017-05-10 15:53:21	403 : DEBUG : main : WorkflowFileStoreHandlerRepository : Table Column to Variable : 0:623 : Removing handler 92941676-37dd-4077-80ab-81be114f8988 (Table Column to Variable 0:623: <no directory>) - 43 remaining
2017-05-10 15:53:21	405 : DEBUG : main : TableColumnToVariableNodeModel : Table Column to Variable : 0:623 : Removing all (0) views from model.
2017-05-10 15:53:21	409 : DEBUG : main : Table Column to Variable : Table Column to Variable : 0:623 : clean output ports.
2017-05-10 15:53:21	412 : DEBUG : main : WorkflowFileStoreHandlerRepository : Row Filter : 0:735 : Removing handler ee078565-89e6-45c9-840d-d618e836289f (Row Filter 0:735: <no directory>) - 42 remaining
2017-05-10 15:53:21	415 : DEBUG : main : RowFilterNodeModel : Row Filter : 0:735 : Removing all (0) views from model.
2017-05-10 15:53:21	418 : DEBUG : main : Row Filter : Row Filter : 0:735 : clean output ports.
2017-05-10 15:53:21	428 : DEBUG : main : StringToURINodeModel : String to URI : 0:697 : Removing all (0) views from model.
2017-05-10 15:53:21	446 : DEBUG : main : String to URI : String to URI : 0:697 : clean output ports.
2017-05-10 15:53:21	456 : DEBUG : main : WorkflowFileStoreHandlerRepository : Row Filter : 0:710 : Removing handler 3d755daf-33de-4819-b65f-6c95a9337b34 (Row Filter 0:710: <no directory>) - 41 remaining
2017-05-10 15:53:21	459 : DEBUG : main : RowFilterNodeModel : Row Filter : 0:710 : Removing all (0) views from model.
2017-05-10 15:53:21	462 : DEBUG : main : Row Filter : Row Filter : 0:710 : clean output ports.
2017-05-10 15:53:21	465 : DEBUG : main : WorkflowFileStoreHandlerRepository : String Replacer : 0:637:633 : Removing handler a2036051-b350-4a95-bc3e-0fea88983d41 (String Replacer 0:637:633: <no directory>) - 40 remaining
2017-05-10 15:53:21	468 : DEBUG : main : StringReplacerNodeModel : String Replacer : 0:637:633 : Removing all (0) views from model.
2017-05-10 15:53:21	471 : DEBUG : main : String Replacer : String Replacer : 0:637:633 : clean output ports.
2017-05-10 15:53:21	473 : DEBUG : main : WorkflowFileStoreHandlerRepository : Column Filter : 0:637:635 : Removing handler 82cdb0e8-1e54-4e2d-8a9b-efd4ec858288 (Column Filter 0:637:635: <no directory>) - 39 remaining
2017-05-10 15:53:21	477 : DEBUG : main : DataColumnSpecFilterNodeModel : Column Filter : 0:637:635 : Removing all (0) views from model.
2017-05-10 15:53:21	480 : DEBUG : main : Column Filter : Column Filter : 0:637:635 : clean output ports.
2017-05-10 15:53:21	484 : DEBUG : main : WorkflowFileStoreHandlerRepository : Cell Splitter : 0:637:634 : Removing handler 6b7c8612-dd48-420e-b82e-395fd1e9a7b0 (Cell Splitter 0:637:634: <no directory>) - 38 remaining
2017-05-10 15:53:21	487 : DEBUG : main : CellSplitterNodeModel : Cell Splitter : 0:637:634 : Removing all (0) views from model.
2017-05-10 15:53:21	491 : DEBUG : main : Cell Splitter : Cell Splitter : 0:637:634 : clean output ports.
2017-05-10 15:53:21	493 : DEBUG : main : WorkflowFileStoreHandlerRepository : Image Reader (Table) : 0:637:632 : Removing handler b54ed564-4916-4617-a4a0-bcf856151ce2 (Image Reader (Table) 0:637:632: S:\Knime\knime_tgmcherry 9xz_s90559\knime_fs-Image_Reader_Table_0_637_632-90608) - 37 remaining
2017-05-10 15:53:21	994 : DEBUG : main : WriteFileStoreHandler : Image Reader (Table) : 0:637:632 : Disposing file store "b54ed564-4916-4617-a4a0-bcf856151ce2 (Image Reader (Table) 0:637:632: S:\Knime\knime_tgmcherry 9xz_s90559\knime_fs-Image_Reader_Table_0_637_632-90608)" - folder successfully deleted
2017-05-10 15:53:21	998 : DEBUG : main : ImgReaderTableNodeModel : Image Reader (Table) : 0:637:632 : Removing all (0) views from model.
2017-05-10 15:53:22	001 : DEBUG : main : Image Reader (Table) : Image Reader (Table) : 0:637:632 : clean output ports.
2017-05-10 15:53:22	004 : DEBUG : main : WorkflowFileStoreHandlerRepository : Row Filter : 0:637:636 : Removing handler 8362c5ae-ab17-4ce8-a74c-f89bee542b76 (Row Filter 0:637:636: <no directory>) - 36 remaining
2017-05-10 15:53:22	007 : DEBUG : main : RowFilterNodeModel : Row Filter : 0:637:636 : Removing all (0) views from model.
2017-05-10 15:53:22	011 : DEBUG : main : Row Filter : Row Filter : 0:637:636 : clean output ports.
2017-05-10 15:53:22	014 : DEBUG : main : WorkflowFileStoreHandlerRepository : Row Filter : 0:637:630 : Removing handler b7bc3396-6053-4aad-acc7-c44481f40f4c (Row Filter 0:637:630: <no directory>) - 35 remaining
2017-05-10 15:53:22	017 : DEBUG : main : RowFilterNodeModel : Row Filter : 0:637:630 : Removing all (0) views from model.
2017-05-10 15:53:22	023 : DEBUG : main : Row Filter : Row Filter : 0:637:630 : clean output ports.
2017-05-10 15:53:22	027 : DEBUG : main : WorkflowFileStoreHandlerRepository : Column Rename : 0:57:58 : Removing handler bf722688-6274-4ffe-8c52-1465e2c8df86 (Column Rename 0:57:58: <no directory>) - 34 remaining
2017-05-10 15:53:22	030 : DEBUG : main : RenameNodeModel : Column Rename : 0:57:58 : Removing all (0) views from model.
2017-05-10 15:53:22	033 : DEBUG : main : Column Rename : Column Rename : 0:57:58 : clean output ports.
2017-05-10 15:53:22	036 : DEBUG : main : WorkflowFileStoreHandlerRepository : Column Filter : 0:57:57 : Removing handler de5656aa-c636-4e89-a44d-594992896867 (Column Filter 0:57:57: <no directory>) - 33 remaining
2017-05-10 15:53:22	039 : DEBUG : main : DataColumnSpecFilterNodeModel : Column Filter : 0:57:57 : Removing all (0) views from model.
2017-05-10 15:53:22	042 : DEBUG : main : Column Filter : Column Filter : 0:57:57 : clean output ports.
2017-05-10 15:53:22	046 : DEBUG : main : WorkflowFileStoreHandlerRepository : Column Combiner : 0:57:54 : Removing handler 2a9dcfd0-dcb8-4345-9c29-145ac88213b0 (Column Combiner 0:57:54: <no directory>) - 32 remaining
2017-05-10 15:53:22	049 : DEBUG : main : ColCombine2NodeModel : Column Combiner : 0:57:54 : Removing all (0) views from model.
2017-05-10 15:53:22	069 : DEBUG : main : Column Combiner : Column Combiner : 0:57:54 : clean output ports.
2017-05-10 15:53:22	097 : DEBUG : main : WorkflowFileStoreHandlerRepository : String Replacer : 0:57:59 : Removing handler 8564d588-e2c4-4c02-97b4-7818f51a471f (String Replacer 0:57:59: <no directory>) - 31 remaining
2017-05-10 15:53:22	100 : DEBUG : main : StringReplacerNodeModel : String Replacer : 0:57:59 : Removing all (0) views from model.
2017-05-10 15:53:22	103 : DEBUG : main : String Replacer : String Replacer : 0:57:59 : clean output ports.
2017-05-10 15:53:22	106 : DEBUG : main : WorkflowFileStoreHandlerRepository : Number To String : 0:57:60 : Removing handler 9761ea56-a8fb-4c14-8d45-730b4fcccc8a (Number To String 0:57:60: <no directory>) - 30 remaining
2017-05-10 15:53:22	109 : DEBUG : main : NumberToStringNodeModel : Number To String : 0:57:60 : Removing all (0) views from model.
2017-05-10 15:53:22	112 : DEBUG : main : Number To String : Number To String : 0:57:60 : clean output ports.
2017-05-10 15:53:22	115 : DEBUG : main : WorkflowFileStoreHandlerRepository : Double To Int : 0:57:56 : Removing handler c510f14f-01d2-41bb-87cd-6afa9b3b3467 (Double To Int 0:57:56: <no directory>) - 29 remaining
2017-05-10 15:53:22	118 : DEBUG : main : DoubleToIntNodeModel : Double To Int : 0:57:56 : Removing all (0) views from model.
2017-05-10 15:53:22	122 : DEBUG : main : Double To Int : Double To Int : 0:57:56 : clean output ports.
2017-05-10 15:53:22	124 : DEBUG : main : WorkflowFileStoreHandlerRepository : Math Formula : 0:57:53 : Removing handler e8bae611-8ad8-4ffd-a58f-2bc323e700b5 (Math Formula 0:57:53: <no directory>) - 28 remaining
2017-05-10 15:53:22	127 : DEBUG : main : JEPNodeModel : Math Formula : 0:57:53 : Removing all (0) views from model.
2017-05-10 15:53:22	130 : DEBUG : main : Math Formula : Math Formula : 0:57:53 : clean output ports.
2017-05-10 15:53:22	133 : DEBUG : main : WorkflowFileStoreHandlerRepository : String To Number : 0:57:52 : Removing handler 8526fc6c-6d2e-4a66-b3d7-0f0d67041312 (String To Number 0:57:52: <no directory>) - 27 remaining
2017-05-10 15:53:22	136 : DEBUG : main : StringToNumberNodeModel : String To Number : 0:57:52 : Removing all (0) views from model.
2017-05-10 15:53:22	139 : DEBUG : main : String To Number : String To Number : 0:57:52 : clean output ports.
2017-05-10 15:53:22	142 : DEBUG : main : WorkflowFileStoreHandlerRepository : String Replacer : 0:57:51 : Removing handler ac343bb5-d949-4748-a3ac-3b3e341d6414 (String Replacer 0:57:51: <no directory>) - 26 remaining
2017-05-10 15:53:22	144 : DEBUG : main : StringReplacerNodeModel : String Replacer : 0:57:51 : Removing all (0) views from model.
2017-05-10 15:53:22	147 : DEBUG : main : String Replacer : String Replacer : 0:57:51 : clean output ports.
2017-05-10 15:53:22	150 : DEBUG : main : WorkflowFileStoreHandlerRepository : Cell Splitter : 0:57:50 : Removing handler 79ac5d38-e79b-4e11-9b87-48918af8ea40 (Cell Splitter 0:57:50: <no directory>) - 25 remaining
2017-05-10 15:53:22	154 : DEBUG : main : CellSplitterNodeModel : Cell Splitter : 0:57:50 : Removing all (0) views from model.
[truncated: 52,446 more rows]
[truncated: 14 more columns]
