# Supplementary material for: An automated screening method for detecting compounds with goitrogenic activity using transgenic zebrafish embryos
Source: PLoS One. 2018 Aug 29;13(8):e0203087. doi: 10.1371/journal.pone.0203087 (PMC6114901; doi:10.1371/journal.pone.0203087)
Supplement: S1 Workflow — (KNWF) [file pone.0203087.s007.knwf › tgmCherry KNIME workflow for publication/Prepare imag (#97)/ImgPlus to PNG Images (#103)/settings.xml]

<?xml version="1.0" encoding="UTF-8"?>
<config xmlns="http://www.knime.org/2008/09/XMLConfig" xmlns:xsi="http://www.w3.org/2001/XMLSchema-instance" xsi:schemaLocation="http://www.knime.org/2008/09/XMLConfig http://www.knime.org/XMLConfig_2008_09.xsd" key="settings.xml">
<entry key="node_file" type="xstring" value="settings.xml"/>
<config key="flow_stack"/>
<config key="internal_node_subsettings">
<entry key="memory_policy" type="xstring" value="CacheSmallInMemory"/>
</config>
<config key="model">
<config key="column_creation_mode_Internals">
<entry key="SettingsModelID" type="xstring" value="SMID_string"/>
<entry key="EnabledStatus" type="xboolean" value="true"/>
</config>
<entry key="column_creation_mode" type="xstring" value="Replace"/>
<config key="column_suffix_Internals">
<entry key="SettingsModelID" type="xstring" value="SMID_string"/>
<entry key="EnabledStatus" type="xboolean" value="true"/>
</config>
<entry key="column_suffix" type="xstring" value=""/>
<config key="column_selection_Internals">
<entry key="SettingsModelID" type="xstring" value="SMID_filterString"/>
<entry key="EnabledStatus" type="xboolean" value="true"/>
</config>
<config key="column_selection">
<config key="InclList">
<entry key="array-size" type="xint" value="3"/>
<entry key="0" type="xstring" value="Image"/>
<entry key="1" type="xstring" value="Image (#1)"/>
<entry key="2" type="xstring" value="CroppedImg"/>
</config>
<config key="ExclList">
<entry key="array-size" type="xint" value="0"/>
</config>
<entry key="keep_all_columns_selected" type="xboolean" value="false"/>
</config>
<config key="dimensions_plane_xy_Internals">
<entry key="SettingsModelID" type="xstring" value="SMID_dimselection"/>
<entry key="EnabledStatus" type="xboolean" value="true"/>
</config>
<config key="dimensions_plane_xy">
<entry key="array-size" type="xint" value="2"/>
<entry key="0" type="xstring" value="X"/>
<entry key="1" type="xstring" value="Y"/>
</config>
<config key="dimensions_plane_channel_Internals">
<entry key="SettingsModelID" type="xstring" value="SMID_dimselection"/>
<entry key="EnabledStatus" type="xboolean" value="true"/>
</config>
<config key="dimensions_plane_channel">
<entry key="array-size" type="xint" value="1"/>
<entry key="0" type="xstring" value="Channel"/>
</config>
</config>
<entry key="customDescription" type="xstring" isnull="true" value=""/>
<entry key="state" type="xstring" value="IDLE"/>
<entry key="factory" type="xstring" value="org.knime.knip.base.nodes.knimeimagebridge.ImgPlusCellToPNGValueNodeFactory"/>
<entry key="node-name" type="xstring" value=" ImgPlus to PNG Images "/>
<entry key="node-bundle-name" type="xstring" value="KNIME Image Types and Nodes"/>
<entry key="node-bundle-symbolic-name" type="xstring" value="org.knime.knip.base"/>
<entry key="node-bundle-vendor" type="xstring" value="University of Konstanz"/>
<entry key="node-bundle-version" type="xstring" value="1.4.1.201604050950"/>
<entry key="node-feature-name" type="xstring" value="KNIME Image Processing"/>
<entry key="node-feature-symbolic-name" type="xstring" value="org.knime.knip.feature.feature.group"/>
<entry key="node-feature-vendor" type="xstring" value="University of Konstanz / KNIME"/>
<entry key="node-feature-version" type="xstring" value="1.4.1.201604050950"/>
<config key="factory_settings"/>
<entry key="name" type="xstring" value=" ImgPlus to PNG Images "/>
<entry key="hasContent" type="xboolean" value="false"/>
<entry key="isInactive" type="xboolean" value="false"/>
<config key="ports">
<config key="port_1">
<entry key="index" type="xint" value="1"/>
<entry key="port_dir_location" type="xstring" isnull="true" value=""/>
</config>
</config>
<config key="filestores">
<entry key="file_store_location" type="xstring" isnull="true" value=""/>
<entry key="file_store_id" type="xstring" isnull="true" value=""/>
</config>
</config>
