# Supplementary material for: An automated screening method for detecting compounds with goitrogenic activity using transgenic zebrafish embryos
Source: PLoS One. 2018 Aug 29;13(8):e0203087. doi: 10.1371/journal.pone.0203087 (PMC6114901; doi:10.1371/journal.pone.0203087)
Supplement: S1 Workflow — (KNWF) [file pone.0203087.s007.knwf › tgmCherry KNIME workflow for publication/R View _Table_ (#77)/settings.xml]

<?xml version="1.0" encoding="UTF-8"?>
<config xmlns="http://www.knime.org/2008/09/XMLConfig" xmlns:xsi="http://www.w3.org/2001/XMLSchema-instance" xsi:schemaLocation="http://www.knime.org/2008/09/XMLConfig http://www.knime.org/XMLConfig_2008_09.xsd" key="settings.xml">
<entry key="node_file" type="xstring" value="settings.xml"/>
<config key="flow_stack"/>
<config key="internal_node_subsettings">
<entry key="memory_policy" type="xstring" value="CacheSmallInMemory"/>
</config>
<config key="model">
<entry key="Image width" type="xint" value="300"/>
<entry key="Image height" type="xint" value="300"/>
<entry key="Image resolution" type="xstring" value="NA"/>
<entry key="Image background color" type="xstring" value="#ffffff"/>
<entry key="Text point size" type="xint" value="12"/>
<config key="R settings">
<entry key="script" type="xstring" value="library(ggplot2)%%00010R&lt;-knime.in%%00010conc&lt;-as.numeric(R[,1])%%00010control&lt;-R[1,2]%%00010R&lt;-R/control%%00010mean&lt;-R[,2]%%00010se&lt;-R[,10]%%00010z&lt;-R[,1:2]%%00010sp&lt;-ggplot() + %%00010geom_errorbar(data=R, aes(x=conc, ymin=mean-se, ymax=mean+se), width=0.2, size=0.5, color=&quot;blue&quot;) + %%00010geom_point(data=R, aes(x=conc, y=mean), size=4, shape=21, fill=&quot;white&quot;)%%00010sp + scale_x_continuous(trans='log10')  + ggtitle(knime.flow.in[[&quot;Row0&quot;]]) +%%00010  xlab(expression(paste(&quot;Concentration (&quot;, mu,&quot;M)&quot;))) +%%00010  ylab(&quot;Relative size and intensity&quot;)"/>
<entry key="templateUUID" type="xstring" isnull="true" value=""/>
<entry key="version" type="xstring" value="version 1.x"/>
<entry key="Output non numbers (NaN, Inf, -Inf) as missing cells" type="xboolean" value="false"/>
</config>
</config>
<entry key="customDescription" type="xstring" isnull="true" value=""/>
<entry key="state" type="xstring" value="EXECUTED"/>
<entry key="factory" type="xstring" value="org.knime.r.RViewNodeFactory"/>
<entry key="node-name" type="xstring" value="R View (Table)"/>
<entry key="node-bundle-name" type="xstring" value="KNIME R-Project nodes"/>
<entry key="node-bundle-symbolic-name" type="xstring" value="org.knime.r"/>
<entry key="node-bundle-vendor" type="xstring" value="KNIME GmbH, Konstanz, Germany"/>
<entry key="node-bundle-version" type="xstring" value="3.1.3.v201604221432"/>
<entry key="node-feature-name" type="xstring" value="KNIME Interactive R Statistics Integration"/>
<entry key="node-feature-symbolic-name" type="xstring" value="org.knime.features.r.feature.group"/>
<entry key="node-feature-vendor" type="xstring" value="KNIME GmbH, Konstanz, Germany"/>
<entry key="node-feature-version" type="xstring" value="3.1.3.v201604221432"/>
<config key="factory_settings"/>
<entry key="name" type="xstring" value="R View (Table)"/>
<entry key="hasContent" type="xboolean" value="true"/>
<entry key="isInactive" type="xboolean" value="false"/>
<config key="ports">
<config key="port_1">
<entry key="index" type="xint" value="1"/>
<entry key="port_spec_class" type="xstring" value="org.knime.core.node.port.image.ImagePortObjectSpec"/>
<entry key="port_object_class" type="xstring" value="org.knime.core.node.port.image.ImagePortObject"/>
<entry key="port_object_summary" type="xstring" value="PNG Image 300 x 300 with 2 KB"/>
<entry key="port_spec_location" type="xstring" value="spec/spec.zip"/>
<entry key="port_object_location" type="xstring" value="object/portobject.zip"/>
<entry key="port_dir_location" type="xstring" value="port_1"/>
</config>
</config>
<config key="filestores">
<entry key="file_store_location" type="xstring" isnull="true" value=""/>
<entry key="file_store_id" type="xstring" value="2a4a8f1e-6835-42c7-817a-7cdeb28a913e"/>
</config>
</config>
