# Supplementary material for: An automated screening method for detecting compounds with goitrogenic activity using transgenic zebrafish embryos
Source: PLoS One. 2018 Aug 29;13(8):e0203087. doi: 10.1371/journal.pone.0203087 (PMC6114901; doi:10.1371/journal.pone.0203087)
Supplement: S1 Workflow — (KNWF) [file pone.0203087.s007.knwf › tgmCherry KNIME workflow for publication/Remove backg (#727)/ImageJ Macro (#723)/settings.xml]

<?xml version="1.0" encoding="UTF-8"?>
<config xmlns="http://www.knime.org/2008/09/XMLConfig" xmlns:xsi="http://www.w3.org/2001/XMLSchema-instance" xsi:schemaLocation="http://www.knime.org/2008/09/XMLConfig http://www.knime.org/XMLConfig_2008_09.xsd" key="settings.xml">
<entry key="node_file" type="xstring" value="settings.xml"/>
<config key="flow_stack"/>
<config key="internal_node_subsettings">
<entry key="memory_policy" type="xstring" value="CacheSmallInMemory"/>
</config>
<config key="model">
<config key="column_creation_mode_Internals">
<entry key="SettingsModelID" type="xstring" value="SMID_string"/>
<entry key="EnabledStatus" type="xboolean" value="true"/>
</config>
<entry key="column_creation_mode" type="xstring" value="Append"/>
<config key="column_suffix_Internals">
<entry key="SettingsModelID" type="xstring" value="SMID_string"/>
<entry key="EnabledStatus" type="xboolean" value="true"/>
</config>
<entry key="column_suffix" type="xstring" value="_BG"/>
<config key="column_selection_Internals">
<entry key="SettingsModelID" type="xstring" value="SMID_filterString"/>
<entry key="EnabledStatus" type="xboolean" value="true"/>
</config>
<config key="column_selection">
<config key="InclList">
<entry key="array-size" type="xint" value="1"/>
<entry key="0" type="xstring" value="Image"/>
</config>
<config key="ExclList">
<entry key="array-size" type="xint" value="0"/>
</config>
<entry key="keep_all_columns_selected" type="xboolean" value="false"/>
</config>
<config key="kernels_Internals">
<entry key="SettingsModelID" type="xstring" value="SMID_kernel_selection"/>
<entry key="EnabledStatus" type="xboolean" value="true"/>
</config>
<entry key="kernels" type="xstring" value="AAAAAQAAABEASQBtAGEAZwBlAEoAMQBPAGIAagBlAGMAdABFAHgAdAAwrO0ABXNyACNvcmcua25pbWUua25pcC5pbWFnZWoxLk1hY3JvU2V0dGluZwAAAAAAAAABAgAEWgAMdXNlZFRlbXBsYXRlWwAOY2FjaGVkU2V0dGluZ3N0ABNbTGphdmEvbGFuZy9TdHJpbmc7TAAEY29kZXQAEkxqYXZhL2xhbmcvU3RyaW5nO0wABmNvbmZpZ3QAEUxqYXZhL2xhbmcvQ2xhc3M7eHIAN29yZy5rbmltZS5rbmlwLmJhc2Uubm9kZXMuaW8ua2VybmVsLlNlcmlhbGl6YWJsZVNldHRpbmcAAAAAAAAAAQIAAHhwAHVyABNbTGphdmEubGFuZy5TdHJpbmc7rdJW5+kde0cCAAB4cAAAAAF0AAI1MHQALHJ1bigiU3VidHJhY3QgQmFja2dyb3VuZC4uLiIsICJyb2xsaW5nPTUwIik7dnIAN29yZy5rbmltZS5rbmlwLmltYWdlajEubWFjcm8uU3Vic3RyYWN0QmFja2dyb3VuZElKTWFjcm8AAAAAAAAAAAAAAHhw"/>
<config key="dim_selection_Internals">
<entry key="SettingsModelID" type="xstring" value="SMID_dimselection"/>
<entry key="EnabledStatus" type="xboolean" value="true"/>
</config>
<config key="dim_selection">
<entry key="array-size" type="xint" value="2"/>
<entry key="0" type="xstring" value="X"/>
<entry key="1" type="xstring" value="Y"/>
</config>
<config key="flow_variable_controlable_code_Internals">
<entry key="SettingsModelID" type="xstring" value="SMID_string"/>
<entry key="EnabledStatus" type="xboolean" value="true"/>
</config>
<entry key="flow_variable_controlable_code" type="xstring" value=""/>
<config key="resulttable_entries_as_string_Internals">
<entry key="SettingsModelID" type="xstring" value="SMID_boolean"/>
<entry key="EnabledStatus" type="xboolean" value="true"/>
</config>
<entry key="resulttable_entries_as_string" type="xboolean" value="false"/>
</config>
<entry key="customDescription" type="xstring" isnull="true" value=""/>
<entry key="state" type="xstring" value="EXECUTED"/>
<entry key="factory" type="xstring" value="org.knime.knip.imagej1.IJMacroNodeFactory"/>
<entry key="node-name" type="xstring" value="ImageJ Macro"/>
<entry key="node-bundle-name" type="xstring" value="KNIME ImageJ Core Plugin"/>
<entry key="node-bundle-symbolic-name" type="xstring" value="org.knime.knip.imagej2.core"/>
<entry key="node-bundle-vendor" type="xstring" value="University of Konstanz"/>
<entry key="node-bundle-version" type="xstring" value="0.10.0.v201510230800"/>
<entry key="node-feature-name" type="xstring" value="KNIME Image Processing - ImageJ Integration (Beta)"/>
<entry key="node-feature-symbolic-name" type="xstring" value="org.knime.knip.imagej.feature.feature.group"/>
<entry key="node-feature-vendor" type="xstring" value="KNIME / LOCI"/>
<entry key="node-feature-version" type="xstring" value="0.10.0.v201510230800"/>
<config key="factory_settings"/>
<entry key="name" type="xstring" value="ImageJ Macro"/>
<entry key="hasContent" type="xboolean" value="true"/>
<entry key="isInactive" type="xboolean" value="false"/>
<config key="ports">
<config key="port_1">
<entry key="index" type="xint" value="1"/>
<entry key="port_spec_class" type="xstring" value="org.knime.core.data.DataTableSpec"/>
<entry key="port_object_class" type="xstring" value="org.knime.core.node.BufferedDataTable"/>
<entry key="port_object_summary" type="xstring" value="Rows: 970, Cols: 11"/>
<entry key="port_dir_location" type="xstring" value="port_1"/>
</config>
<config key="port_2">
<entry key="index" type="xint" value="2"/>
<entry key="port_spec_class" type="xstring" value="org.knime.core.data.DataTableSpec"/>
<entry key="port_object_class" type="xstring" value="org.knime.core.node.BufferedDataTable"/>
<entry key="port_object_summary" type="xstring" value="Rows: 0, Cols: 0"/>
<entry key="port_dir_location" type="xstring" value="port_2"/>
</config>
</config>
<config key="internalObjects">
<entry key="location" type="xstring" value="internalTables"/>
<config key="content">
<config key="object_0">
<entry key="index" type="xint" value="0"/>
<entry key="type" type="xstring" value="table"/>
<entry key="table_dir_location" type="xstring" value="object_0"/>
</config>
</config>
</config>
<config key="filestores">
<entry key="file_store_location" type="xstring" value="filestore"/>
<entry key="file_store_id" type="xstring" value="2325a5b9-947b-439f-8093-fa38688bd81d"/>
</config>
</config>
