# Supplementary material for: An automated screening method for detecting compounds with goitrogenic activity using transgenic zebrafish embryos
Source: PLoS One. 2018 Aug 29;13(8):e0203087. doi: 10.1371/journal.pone.0203087 (PMC6114901; doi:10.1371/journal.pone.0203087)
Supplement: S1 Workflow — (KNWF) [file pone.0203087.s007.knwf › tgmCherry KNIME workflow for publication/Remove backg (#727)/Row Splitter (#727)/settings.xml]

<?xml version="1.0" encoding="UTF-8"?>
<config xmlns="http://www.knime.org/2008/09/XMLConfig" xmlns:xsi="http://www.w3.org/2001/XMLSchema-instance" xsi:schemaLocation="http://www.knime.org/2008/09/XMLConfig http://www.knime.org/XMLConfig_2008_09.xsd" key="settings.xml">
<entry key="node_file" type="xstring" value="settings.xml"/>
<config key="flow_stack"/>
<config key="internal_node_subsettings">
<entry key="memory_policy" type="xstring" value="CacheSmallInMemory"/>
</config>
<config key="model">
<config key="rowFilter">
<entry key="RowFilter_TypeID" type="xstring" value="StringComp_RowFilter"/>
<entry key="ColumnName" type="xstring" value="Location"/>
<entry key="include" type="xboolean" value="false"/>
<entry key="deepFiltering" type="xboolean" value="false"/>
<entry key="CaseSensitive" type="xboolean" value="false"/>
<entry key="Pattern" type="xstring" value="*Trigger*"/>
<entry key="hasWildCards" type="xboolean" value="true"/>
<entry key="isRegExpr" type="xboolean" value="false"/>
</config>
</config>
<entry key="customDescription" type="xstring" isnull="true" value=""/>
<entry key="state" type="xstring" value="EXECUTED"/>
<entry key="factory" type="xstring" value="org.knime.base.node.preproc.filter.row.RowFilter2PortNodeFactory"/>
<entry key="node-name" type="xstring" value="Row Splitter"/>
<entry key="node-bundle-name" type="xstring" value="KNIME Base Nodes"/>
<entry key="node-bundle-symbolic-name" type="xstring" value="org.knime.base"/>
<entry key="node-bundle-vendor" type="xstring" value="KNIME GmbH, Konstanz, Germany"/>
<entry key="node-bundle-version" type="xstring" value="3.1.2.v201607201502"/>
<entry key="node-feature-name" type="xstring" value="openBIS Knime Nodes"/>
<entry key="node-feature-symbolic-name" type="xstring" value="ch.systemsx.cisd.openbis.knime.feature.feature.group"/>
<entry key="node-feature-vendor" type="xstring" value="ID Scientific IT Services ETH Zürich"/>
<entry key="node-feature-version" type="xstring" value="13.6.2.201603091142"/>
<config key="factory_settings"/>
<entry key="name" type="xstring" value="Row Splitter"/>
<entry key="hasContent" type="xboolean" value="true"/>
<entry key="isInactive" type="xboolean" value="false"/>
<config key="ports">
<config key="port_1">
<entry key="index" type="xint" value="1"/>
<entry key="port_spec_class" type="xstring" value="org.knime.core.data.DataTableSpec"/>
<entry key="port_object_class" type="xstring" value="org.knime.core.node.BufferedDataTable"/>
<entry key="port_object_summary" type="xstring" value="Rows: 970, Cols: 10"/>
<entry key="port_dir_location" type="xstring" value="port_1"/>
</config>
<config key="port_2">
<entry key="index" type="xint" value="2"/>
<entry key="port_spec_class" type="xstring" value="org.knime.core.data.DataTableSpec"/>
<entry key="port_object_class" type="xstring" value="org.knime.core.node.BufferedDataTable"/>
<entry key="port_object_summary" type="xstring" value="Rows: 98, Cols: 10"/>
<entry key="port_dir_location" type="xstring" value="port_2"/>
</config>
</config>
<config key="filestores">
<entry key="file_store_location" type="xstring" isnull="true" value=""/>
<entry key="file_store_id" type="xstring" value="c5af5cac-3e4b-4d9f-9c5a-f72edef3c229"/>
</config>
</config>
