# Supplementary material for: An automated screening method for detecting compounds with goitrogenic activity using transgenic zebrafish embryos
Source: PLoS One. 2018 Aug 29;13(8):e0203087. doi: 10.1371/journal.pone.0203087 (PMC6114901; doi:10.1371/journal.pone.0203087)
Supplement: S1 Workflow — (KNWF) [file pone.0203087.s007.knwf › tgmCherry KNIME workflow for publication/Retrieve mol (#640)/CIR (#8)/settings.xml]

<?xml version="1.0" encoding="UTF-8"?>
<config xmlns="http://www.knime.org/2008/09/XMLConfig" xmlns:xsi="http://www.w3.org/2001/XMLSchema-instance" xsi:schemaLocation="http://www.knime.org/2008/09/XMLConfig http://www.knime.org/XMLConfig_2008_09.xsd" key="settings.xml">
<entry key="node_file" type="xstring" value="settings.xml"/>
<config key="flow_stack"/>
<config key="internal_node_subsettings">
<entry key="memory_policy" type="xstring" value="CacheSmallInMemory"/>
</config>
<config key="model">
<entry key="columnName" type="xstring" value="SMILES"/>
<entry key="representationFormat" type="xstring" value="stdinchikey - Standard InChIKey"/>
</config>
<entry key="customDescription" type="xstring" isnull="true" value=""/>
<entry key="state" type="xstring" value="EXECUTED"/>
<entry key="factory" type="xstring" value="org.talete.nodes.cir.CIRNodeFactory"/>
<entry key="node-name" type="xstring" value="CIR"/>
<entry key="node-bundle-name" type="xstring" value="Chemoinformatics nodes developed by Andrea Mauri"/>
<entry key="node-bundle-symbolic-name" type="xstring" value="org.talete.nodes"/>
<entry key="node-bundle-vendor" type="xstring" value="Andrea Mauri"/>
<entry key="node-bundle-version" type="xstring" value="1.0.100.v201604080957"/>
<entry key="node-feature-name" type="xstring" value="CIR KNIME integration"/>
<entry key="node-feature-symbolic-name" type="xstring" value="org.talete.feature.feature.group"/>
<entry key="node-feature-vendor" type="xstring" value="Andrea Mauri"/>
<entry key="node-feature-version" type="xstring" value="1.0.100.v201604080957"/>
<config key="factory_settings"/>
<entry key="name" type="xstring" value="CIR"/>
<entry key="hasContent" type="xboolean" value="true"/>
<entry key="isInactive" type="xboolean" value="false"/>
<config key="ports">
<config key="port_1">
<entry key="index" type="xint" value="1"/>
<entry key="port_spec_class" type="xstring" value="org.knime.core.data.DataTableSpec"/>
<entry key="port_object_class" type="xstring" value="org.knime.core.node.BufferedDataTable"/>
<entry key="port_object_summary" type="xstring" value="Rows: 1, Cols: 8"/>
<entry key="port_dir_location" type="xstring" value="port_1"/>
</config>
</config>
<config key="filestores">
<entry key="file_store_location" type="xstring" isnull="true" value=""/>
<entry key="file_store_id" type="xstring" value="420e6010-f316-46ac-850e-d6589fc09423"/>
</config>
</config>
