# Supplementary material for: An automated screening method for detecting compounds with goitrogenic activity using transgenic zebrafish embryos
Source: PLoS One. 2018 Aug 29;13(8):e0203087. doi: 10.1371/journal.pone.0203087 (PMC6114901; doi:10.1371/journal.pone.0203087)
Supplement: S1 Workflow — (KNWF) [file pone.0203087.s007.knwf › tgmCherry KNIME workflow for publication/Retrieve mol (#640)/Renderer to Image (#18)/settings.xml]

<?xml version="1.0" encoding="UTF-8"?>
<config xmlns="http://www.knime.org/2008/09/XMLConfig" xmlns:xsi="http://www.w3.org/2001/XMLSchema-instance" xsi:schemaLocation="http://www.knime.org/2008/09/XMLConfig http://www.knime.org/XMLConfig_2008_09.xsd" key="settings.xml">
<entry key="node_file" type="xstring" value="settings.xml"/>
<config key="flow_stack"/>
<config key="internal_node_subsettings">
<entry key="memory_policy" type="xstring" value="CacheSmallInMemory"/>
</config>
<config key="model">
<entry key="columnName" type="xstring" value="Structure"/>
<entry key="rendererDescription" type="xstring" value="CDK Molecule"/>
<entry key="imageType" type="xstring" value="Png"/>
<entry key="pngWidth" type="xint" value="150"/>
<entry key="pngHeight" type="xint" value="150"/>
<entry key="replaceColumn" type="xboolean" value="true"/>
<entry key="newColumnName" type="xstring" isnull="true" value=""/>
</config>
<entry key="customDescription" type="xstring" isnull="true" value=""/>
<entry key="state" type="xstring" value="EXECUTED"/>
<entry key="factory" type="xstring" value="org.knime.base.node.renderer2image.Renderer2ImageNodeFactory"/>
<entry key="node-name" type="xstring" value="Renderer to Image"/>
<entry key="node-bundle-name" type="xstring" value="KNIME SVG Support"/>
<entry key="node-bundle-symbolic-name" type="xstring" value="org.knime.ext.svg"/>
<entry key="node-bundle-vendor" type="xstring" value="KNIME GmbH, Konstanz, Germany"/>
<entry key="node-bundle-version" type="xstring" value="3.1.0.v201511232105"/>
<entry key="node-feature-name" type="xstring" value="KNIME SVG Support"/>
<entry key="node-feature-symbolic-name" type="xstring" value="org.knime.features.ext.svg.feature.group"/>
<entry key="node-feature-vendor" type="xstring" value="KNIME GmbH, Konstanz, Germany"/>
<entry key="node-feature-version" type="xstring" value="3.1.0.v201511232105"/>
<config key="factory_settings"/>
<entry key="name" type="xstring" value="Renderer to Image"/>
<entry key="hasContent" type="xboolean" value="true"/>
<entry key="isInactive" type="xboolean" value="false"/>
<config key="ports">
<config key="port_1">
<entry key="index" type="xint" value="1"/>
<entry key="port_spec_class" type="xstring" value="org.knime.core.data.DataTableSpec"/>
<entry key="port_object_class" type="xstring" value="org.knime.core.node.BufferedDataTable"/>
<entry key="port_object_summary" type="xstring" value="Rows: 1, Cols: 2"/>
<entry key="port_dir_location" type="xstring" value="port_1"/>
</config>
</config>
<config key="filestores">
<entry key="file_store_location" type="xstring" isnull="true" value=""/>
<entry key="file_store_id" type="xstring" value="453d13e2-a99d-4e6f-a5a3-9954334352b0"/>
</config>
</config>
