# Supplementary material for: An automated screening method for detecting compounds with goitrogenic activity using transgenic zebrafish embryos
Source: PLoS One. 2018 Aug 29;13(8):e0203087. doi: 10.1371/journal.pone.0203087 (PMC6114901; doi:10.1371/journal.pone.0203087)
Supplement: S1 Workflow — (KNWF) [file pone.0203087.s007.knwf › tgmCherry KNIME workflow for publication/Retrieve mol (#640)/RowID (#643)/settings.xml]

<?xml version="1.0" encoding="UTF-8"?>
<config xmlns="http://www.knime.org/2008/09/XMLConfig" xmlns:xsi="http://www.w3.org/2001/XMLSchema-instance" xsi:schemaLocation="http://www.knime.org/2008/09/XMLConfig http://www.knime.org/XMLConfig_2008_09.xsd" key="settings.xml">
<entry key="node_file" type="xstring" value="settings.xml"/>
<config key="flow_stack"/>
<config key="internal_node_subsettings">
<entry key="memory_policy" type="xstring" value="CacheSmallInMemory"/>
</config>
<config key="model">
<config key="replaceRowKey_Internals">
<entry key="SettingsModelID" type="xstring" value="SMID_boolean"/>
<entry key="EnabledStatus" type="xboolean" value="true"/>
</config>
<entry key="replaceRowKey" type="xboolean" value="true"/>
<config key="newRowKeyColumnName_Internals">
<entry key="SettingsModelID" type="xstring" value="SMID_string"/>
<entry key="EnabledStatus" type="xboolean" value="true"/>
</config>
<entry key="newRowKeyColumnName" type="xstring" value="Column 0"/>
<config key="removeRowKeyCol_Internals">
<entry key="SettingsModelID" type="xstring" value="SMID_boolean"/>
<entry key="EnabledStatus" type="xboolean" value="true"/>
</config>
<entry key="removeRowKeyCol" type="xboolean" value="true"/>
<config key="ensureUniqueness_Internals">
<entry key="SettingsModelID" type="xstring" value="SMID_boolean"/>
<entry key="EnabledStatus" type="xboolean" value="true"/>
</config>
<entry key="ensureUniqueness" type="xboolean" value="false"/>
<config key="replaceMissingValues_Internals">
<entry key="SettingsModelID" type="xstring" value="SMID_boolean"/>
<entry key="EnabledStatus" type="xboolean" value="true"/>
</config>
<entry key="replaceMissingValues" type="xboolean" value="false"/>
<config key="appendRowKeyCol_Internals">
<entry key="SettingsModelID" type="xstring" value="SMID_boolean"/>
<entry key="EnabledStatus" type="xboolean" value="true"/>
</config>
<entry key="appendRowKeyCol" type="xboolean" value="false"/>
<config key="newColumnName4RowKeyValues_Internals">
<entry key="SettingsModelID" type="xstring" value="SMID_string"/>
<entry key="EnabledStatus" type="xboolean" value="false"/>
</config>
<entry key="newColumnName4RowKeyValues" type="xstring" value=""/>
<config key="enableHilite_Internals">
<entry key="SettingsModelID" type="xstring" value="SMID_boolean"/>
<entry key="EnabledStatus" type="xboolean" value="true"/>
</config>
<entry key="enableHilite" type="xboolean" value="false"/>
</config>
<entry key="customDescription" type="xstring" isnull="true" value=""/>
<entry key="state" type="xstring" value="EXECUTED"/>
<entry key="factory" type="xstring" value="org.knime.base.node.preproc.rowkey2.RowKeyNodeFactory2"/>
<entry key="node-name" type="xstring" value="RowID"/>
<entry key="node-bundle-name" type="xstring" value="KNIME Base Nodes"/>
<entry key="node-bundle-symbolic-name" type="xstring" value="org.knime.base"/>
<entry key="node-bundle-vendor" type="xstring" value="KNIME GmbH, Konstanz, Germany"/>
<entry key="node-bundle-version" type="xstring" value="3.1.2.v201607201502"/>
<entry key="node-feature-name" type="xstring" value="openBIS Knime Nodes"/>
<entry key="node-feature-symbolic-name" type="xstring" value="ch.systemsx.cisd.openbis.knime.feature.feature.group"/>
<entry key="node-feature-vendor" type="xstring" value="ID Scientific IT Services ETH Zürich"/>
<entry key="node-feature-version" type="xstring" value="13.6.2.201603091142"/>
<config key="factory_settings"/>
<entry key="name" type="xstring" value="RowID"/>
<entry key="hasContent" type="xboolean" value="true"/>
<entry key="isInactive" type="xboolean" value="false"/>
<config key="ports">
<config key="port_1">
<entry key="index" type="xint" value="1"/>
<entry key="port_spec_class" type="xstring" value="org.knime.core.data.DataTableSpec"/>
<entry key="port_object_class" type="xstring" value="org.knime.core.node.BufferedDataTable"/>
<entry key="port_object_summary" type="xstring" value="Rows: 7, Cols: 1"/>
<entry key="port_dir_location" type="xstring" value="port_1"/>
</config>
</config>
<config key="filestores">
<entry key="file_store_location" type="xstring" isnull="true" value=""/>
<entry key="file_store_id" type="xstring" value="0c5d9b2d-218c-4999-a134-33a031b350c0"/>
</config>
</config>
