# Supplementary material for: An automated screening method for detecting compounds with goitrogenic activity using transgenic zebrafish embryos
Source: PLoS One. 2018 Aug 29;13(8):e0203087. doi: 10.1371/journal.pone.0203087 (PMC6114901; doi:10.1371/journal.pone.0203087)
Supplement: S1 Workflow — (KNWF) [file pone.0203087.s007.knwf › tgmCherry KNIME workflow for publication/Segment Cropper (#717)/settings.xml]

<?xml version="1.0" encoding="UTF-8"?>
<config xmlns="http://www.knime.org/2008/09/XMLConfig" xmlns:xsi="http://www.w3.org/2001/XMLSchema-instance" xsi:schemaLocation="http://www.knime.org/2008/09/XMLConfig http://www.knime.org/XMLConfig_2008_09.xsd" key="settings.xml">
<entry key="node_file" type="xstring" value="settings.xml"/>
<config key="flow_stack"/>
<config key="internal_node_subsettings">
<entry key="memory_policy" type="xstring" value="CacheSmallInMemory"/>
</config>
<config key="model">
<config key="cfg_img_col_Internals">
<entry key="SettingsModelID" type="xstring" value="SMID_string"/>
<entry key="EnabledStatus" type="xboolean" value="true"/>
</config>
<entry key="cfg_img_col" type="xstring" value="Image_BG"/>
<config key="cfg_labeling_column_Internals">
<entry key="SettingsModelID" type="xstring" value="SMID_string"/>
<entry key="EnabledStatus" type="xboolean" value="true"/>
</config>
<entry key="cfg_labeling_column" type="xstring" value="Image_BG_Label"/>
<config key="cfg_label_filter_left_Internals">
<entry key="SettingsModelID" type="xstring" value="SMID_filterSelection"/>
<entry key="EnabledStatus" type="xboolean" value="true"/>
</config>
<config key="cfg_label_filter_left">
<entry key="numrules" type="xint" value="1"/>
<entry key="rule0" type="xstring" value="Unknown"/>
<entry key="operator" type="xint" value="0"/>
<entry key="caseSensitiveMatchCFG" type="xboolean" value="true"/>
<entry key="containsWildCardsCFG" type="xboolean" value="true"/>
<entry key="regularExpressionCFG" type="xboolean" value="false"/>
</config>
<config key="cfg_label_filter_right_Internals">
<entry key="SettingsModelID" type="xstring" value="SMID_filterSelection"/>
<entry key="EnabledStatus" type="xboolean" value="false"/>
</config>
<config key="cfg_label_filter_right">
<entry key="numrules" type="xint" value="0"/>
<entry key="operator" type="xint" value="1"/>
<entry key="caseSensitiveMatchCFG" type="xboolean" value="true"/>
<entry key="containsWildCardsCFG" type="xboolean" value="true"/>
<entry key="regularExpressionCFG" type="xboolean" value="false"/>
</config>
<config key="cfg_add_dependendcy_Internals">
<entry key="SettingsModelID" type="xstring" value="SMID_boolean"/>
<entry key="EnabledStatus" type="xboolean" value="true"/>
</config>
<entry key="cfg_add_dependendcy" type="xboolean" value="false"/>
<config key="backgroundOptions_Internals">
<entry key="SettingsModelID" type="xstring" value="SMID_string"/>
<entry key="EnabledStatus" type="xboolean" value="true"/>
</config>
<entry key="backgroundOptions" type="xstring" value="Source"/>
<config key="no_complete_overlap_Internals">
<entry key="SettingsModelID" type="xstring" value="SMID_boolean"/>
<entry key="EnabledStatus" type="xboolean" value="false"/>
</config>
<entry key="no_complete_overlap" type="xboolean" value="true"/>
</config>
<config key="nodeAnnotation">
<entry key="text" type="xstring" value="Cut out region of interest"/>
<entry key="bgcolor" type="xint" value="16777215"/>
<entry key="x-coordinate" type="xint" value="851"/>
<entry key="y-coordinate" type="xint" value="-501"/>
<entry key="width" type="xint" value="139"/>
<entry key="height" type="xint" value="15"/>
<entry key="alignment" type="xstring" value="CENTER"/>
<entry key="borderSize" type="xint" value="0"/>
<entry key="borderColor" type="xint" value="16777215"/>
<entry key="defFontSize" type="xint" value="9"/>
<entry key="annotation-version" type="xint" value="20151123"/>
<config key="styles"/>
</config>
<entry key="customDescription" type="xstring" isnull="true" value=""/>
<entry key="state" type="xstring" value="EXECUTED"/>
<entry key="factory" type="xstring" value="org.knime.knip.base.nodes.seg.cropper.SegmentCropperNodeFactory"/>
<entry key="node-name" type="xstring" value="Segment Cropper"/>
<entry key="node-bundle-name" type="xstring" value="KNIME Image Types and Nodes"/>
<entry key="node-bundle-symbolic-name" type="xstring" value="org.knime.knip.base"/>
<entry key="node-bundle-vendor" type="xstring" value="University of Konstanz"/>
<entry key="node-bundle-version" type="xstring" value="1.4.1.201609271441"/>
<entry key="node-feature-name" type="xstring" value="KNIME Image Processing"/>
<entry key="node-feature-symbolic-name" type="xstring" value="org.knime.knip.feature.feature.group"/>
<entry key="node-feature-vendor" type="xstring" value="University of Konstanz / KNIME"/>
<entry key="node-feature-version" type="xstring" value="1.4.1.201609271441"/>
<config key="factory_settings"/>
<entry key="name" type="xstring" value="Segment Cropper"/>
<entry key="hasContent" type="xboolean" value="true"/>
<entry key="isInactive" type="xboolean" value="false"/>
<config key="ports">
<config key="port_1">
<entry key="index" type="xint" value="1"/>
<entry key="port_spec_class" type="xstring" value="org.knime.core.data.DataTableSpec"/>
<entry key="port_object_class" type="xstring" value="org.knime.core.node.BufferedDataTable"/>
<entry key="port_object_summary" type="xstring" value="Rows: 83, Cols: 4"/>
<entry key="port_dir_location" type="xstring" value="port_1"/>
</config>
</config>
<config key="internalObjects">
<entry key="location" type="xstring" value="internalTables"/>
<config key="content">
<config key="object_0">
<entry key="index" type="xint" value="0"/>
<entry key="type" type="xstring" value="table"/>
<entry key="table_dir_location" type="xstring" value="object_0"/>
</config>
</config>
</config>
<config key="filestores">
<entry key="file_store_location" type="xstring" value="filestore"/>
<entry key="file_store_id" type="xstring" value="359ddabc-26dd-45e8-a54b-223d4b3952fb"/>
</config>
</config>
