# Supplementary material for: An automated screening method for detecting compounds with goitrogenic activity using transgenic zebrafish embryos
Source: PLoS One. 2018 Aug 29;13(8):e0203087. doi: 10.1371/journal.pone.0203087 (PMC6114901; doi:10.1371/journal.pone.0203087)
Supplement: S1 Workflow — (KNWF) [file pone.0203087.s007.knwf › tgmCherry KNIME workflow for publication/Table Column to Variable (#623)/settings.xml]

<?xml version="1.0" encoding="UTF-8"?>
<config xmlns="http://www.knime.org/2008/09/XMLConfig" xmlns:xsi="http://www.w3.org/2001/XMLSchema-instance" xsi:schemaLocation="http://www.knime.org/2008/09/XMLConfig http://www.knime.org/XMLConfig_2008_09.xsd" key="settings.xml">
<entry key="node_file" type="xstring" value="settings.xml"/>
<config key="flow_stack">
<config key="Variable_0">
<entry key="type" type="xstring" value="variable"/>
<entry key="name" type="xstring" value="Row0"/>
<entry key="class" type="xstring" value="STRING"/>
<entry key="value" type="xstring" value="3,4-DCA"/>
</config>
<config key="Variable_1">
<entry key="type" type="xstring" value="variable"/>
<entry key="name" type="xstring" value="Row1"/>
<entry key="class" type="xstring" value="STRING"/>
<entry key="value" type="xstring" value="c1(c(ccc(c1)N)Cl)Cl"/>
</config>
<config key="Variable_2">
<entry key="type" type="xstring" value="variable"/>
<entry key="name" type="xstring" value="Row2"/>
<entry key="class" type="xstring" value="STRING"/>
<entry key="value" type="xstring" value="96-45-7"/>
</config>
<config key="Variable_3">
<entry key="type" type="xstring" value="variable"/>
<entry key="name" type="xstring" value="Row3"/>
<entry key="class" type="xstring" value="STRING"/>
<entry key="value" type="xstring" value="InChIKey=SDYWXFYBZPNOFX-UHFFFAOYSA-N"/>
</config>
<config key="Variable_4">
<entry key="type" type="xstring" value="variable"/>
<entry key="name" type="xstring" value="Row4"/>
<entry key="class" type="xstring" value="STRING"/>
<entry key="value" type="xstring" value="160.97990452"/>
</config>
<config key="Variable_5">
<entry key="type" type="xstring" value="variable"/>
<entry key="name" type="xstring" value="Row5"/>
<entry key="class" type="xstring" value="STRING"/>
<entry key="value" type="xstring" value="C6H5Cl2N"/>
</config>
<config key="Variable_6">
<entry key="type" type="xstring" value="variable"/>
<entry key="name" type="xstring" value="Row6"/>
<entry key="class" type="xstring" value="STRING"/>
<entry key="value" type="xstring" value="2.449"/>
</config>
<config key="Variable_7">
<entry key="type" type="xstring" value="variable"/>
<entry key="name" type="xstring" value="Row7"/>
<entry key="class" type="xstring" value="STRING"/>
<entry key="value" type="xstring" value="Z-stacks 200 ms exposure of images gain2 manual selection of image from z-stack or autofocus"/>
</config>
<config key="Variable_8">
<entry key="type" type="xstring" value="variable"/>
<entry key="name" type="xstring" value="Row8"/>
<entry key="class" type="xstring" value="STRING"/>
<entry key="value" type="xstring" value="Stefan Scholz"/>
</config>
<config key="Variable_9">
<entry key="type" type="xstring" value="variable"/>
<entry key="name" type="xstring" value="Row9"/>
<entry key="class" type="xstring" value="STRING"/>
<entry key="value" type="xstring" value="11.05.2017 (plate1)"/>
</config>
<config key="Variable_10">
<entry key="type" type="xstring" value="variable"/>
<entry key="name" type="xstring" value="Row10"/>
<entry key="class" type="xstring" value="STRING"/>
<entry key="value" type="xstring" value="µM"/>
</config>
</config>
<config key="internal_node_subsettings">
<entry key="memory_policy" type="xstring" value="CacheSmallInMemory"/>
</config>
<config key="model">
<config key="column_Internals">
<entry key="SettingsModelID" type="xstring" value="SMID_string"/>
<entry key="EnabledStatus" type="xboolean" value="true"/>
</config>
<config key="column">
<entry key="useRowID" type="xboolean" value="false"/>
<entry key="columnName" type="xstring" value="ChemInfo"/>
</config>
<config key="ignore missing_Internals">
<entry key="SettingsModelID" type="xstring" value="SMID_boolean"/>
<entry key="EnabledStatus" type="xboolean" value="true"/>
</config>
<entry key="ignore missing" type="xboolean" value="true"/>
</config>
<entry key="customDescription" type="xstring" isnull="true" value=""/>
<entry key="state" type="xstring" value="EXECUTED"/>
<entry key="factory" type="xstring" value="org.knime.base.node.flowvariable.tablecoltovariable.TableColumnToVariableNodeFactory"/>
<entry key="node-name" type="xstring" value="Table Column to Variable"/>
<entry key="node-bundle-name" type="xstring" value="KNIME Base Nodes"/>
<entry key="node-bundle-symbolic-name" type="xstring" value="org.knime.base"/>
<entry key="node-bundle-vendor" type="xstring" value="KNIME GmbH, Konstanz, Germany"/>
<entry key="node-bundle-version" type="xstring" value="3.1.2.v201607201502"/>
<entry key="node-feature-name" type="xstring" value="openBIS Knime Nodes"/>
<entry key="node-feature-symbolic-name" type="xstring" value="ch.systemsx.cisd.openbis.knime.feature.feature.group"/>
<entry key="node-feature-vendor" type="xstring" value="ID Scientific IT Services ETH Zürich"/>
<entry key="node-feature-version" type="xstring" value="13.6.2.201603091142"/>
<config key="factory_settings"/>
<entry key="name" type="xstring" value="Table Column to Variable"/>
<entry key="hasContent" type="xboolean" value="true"/>
<entry key="isInactive" type="xboolean" value="false"/>
<config key="ports">
<config key="port_1">
<entry key="index" type="xint" value="1"/>
<entry key="port_spec_class" type="xstring" value="org.knime.core.node.port.flowvariable.FlowVariablePortObjectSpec"/>
<entry key="port_object_class" type="xstring" value="org.knime.core.node.port.flowvariable.FlowVariablePortObject"/>
<entry key="port_object_summary" type="xstring" value="Variables connection"/>
<entry key="port_spec_location" type="xstring" value="spec/spec.zip"/>
<entry key="port_object_location" type="xstring" value="object/portobject.zip"/>
<entry key="port_dir_location" type="xstring" value="port_1"/>
</config>
</config>
<config key="filestores">
<entry key="file_store_location" type="xstring" isnull="true" value=""/>
<entry key="file_store_id" type="xstring" value="92941676-37dd-4077-80ab-81be114f8988"/>
</config>
</config>
