# Supplementary material for: An automated screening method for detecting compounds with goitrogenic activity using transgenic zebrafish embryos
Source: PLoS One. 2018 Aug 29;13(8):e0203087. doi: 10.1371/journal.pone.0203087 (PMC6114901; doi:10.1371/journal.pone.0203087)
Supplement: S1 Workflow — (KNWF) [file pone.0203087.s007.knwf › tgmCherry KNIME workflow for publication/workflow.knime]

<?xml version="1.0" encoding="UTF-8"?>
<config xmlns="http://www.knime.org/2008/09/XMLConfig" xmlns:xsi="http://www.w3.org/2001/XMLSchema-instance" xsi:schemaLocation="http://www.knime.org/2008/09/XMLConfig http://www.knime.org/XMLConfig_2008_09.xsd" key="workflow.knime">
<entry key="created_by" type="xstring" value="3.3.2.v201704041558"/>
<entry key="version" type="xstring" value="3.1.0"/>
<entry key="name" type="xstring" isnull="true" value=""/>
<config key="authorInformation">
<entry key="authored-by" type="xstring" value="sscholz"/>
<entry key="authored-when" type="xstring" value="2016-03-14 17:16:35 +0100"/>
<entry key="lastEdited-by" type="xstring" value="sscholz"/>
<entry key="lastEdited-when" type="xstring" value="2018-04-04 08:03:16 +0200"/>
</config>
<entry key="customDescription" type="xstring" isnull="true" value=""/>
<entry key="state" type="xstring" value="CONFIGURED"/>
<config key="workflow_credentials"/>
<config key="annotations">
<config key="annotation_0">
<entry key="text" type="xstring" value="Remove individual rows"/>
<entry key="bgcolor" type="xint" value="16777215"/>
<entry key="x-coordinate" type="xint" value="760"/>
<entry key="y-coordinate" type="xint" value="520"/>
<entry key="width" type="xint" value="141"/>
<entry key="height" type="xint" value="180"/>
<entry key="alignment" type="xstring" value="LEFT"/>
<entry key="borderSize" type="xint" value="10"/>
<entry key="borderColor" type="xint" value="16711680"/>
<entry key="defFontSize" type="xint" value="8"/>
<entry key="annotation-version" type="xint" value="20151123"/>
<config key="styles"/>
</config>
<config key="annotation_1">
<entry key="text" type="xstring" value="Input required here!"/>
<entry key="bgcolor" type="xint" value="8454016"/>
<entry key="x-coordinate" type="xint" value="-40"/>
<entry key="y-coordinate" type="xint" value="-500"/>
<entry key="width" type="xint" value="141"/>
<entry key="height" type="xint" value="1121"/>
<entry key="alignment" type="xstring" value="LEFT"/>
<entry key="borderSize" type="xint" value="10"/>
<entry key="borderColor" type="xint" value="16777215"/>
<entry key="defFontSize" type="xint" value="8"/>
<entry key="annotation-version" type="xint" value="20151123"/>
<config key="styles"/>
</config>
<config key="annotation_2">
<entry key="text" type="xstring" value="Zebrafish embryo reporter gene analysis - tgmcherry%%00013%%00010The workflow described below extracts fluorescence microscope images, identifies the thyroid gland follicles and calculates the number of pixel for all follicles.%%00013%%00010The metadata are initially saved in a file and all other data are appended to this file.%%00013%%00010The analysis requires one manual step in node 715 (interactive annotator). In this node draw a rectangle around the thyroid follicle using the autofocus fluorescence image or one of the images from the Z-stack.%%00013%%00010In order to use the workflow also a plate layout file and the csv-file of the VAST bioimager are required. The latter allows to associate images based on the time stamp with the respective well on the microplate and the corresponding sample description.%%00013%%00010A CIR node (metanode 640) is used to retrieve molecule information. The nodes used to provide molecule information are not essential for running the workflow and could be deleted.%%00013%%00010%%00013%%00010Required KNIME extentions: XLS support, math expression, image analysis (including community nodes), R extension, CIR%%00013%%00010Required R-packages: ggplot2%%00013%%00010%%00013%%00010%%00013%%00010Author: Stefan Scholz, UFZ - Helmholtz Centre for Environmental Research, Leipzig Germany%%00013%%00010Email: stefan.scholz(at)ufz.de%%00013%%00010"/>
<entry key="bgcolor" type="xint" value="16777215"/>
<entry key="x-coordinate" type="xint" value="-40"/>
<entry key="y-coordinate" type="xint" value="-880"/>
<entry key="width" type="xint" value="821"/>
<entry key="height" type="xint" value="260"/>
<entry key="alignment" type="xstring" value="LEFT"/>
<entry key="borderSize" type="xint" value="10"/>
<entry key="borderColor" type="xint" value="255"/>
<entry key="defFontSize" type="xint" value="8"/>
<entry key="annotation-version" type="xint" value="20151123"/>
<config key="styles">
<config key="style_0">
<entry key="start" type="xint" value="0"/>
<entry key="length" type="xint" value="51"/>
<entry key="fontname" type="xstring" value="Arial"/>
<entry key="fontstyle" type="xint" value="1"/>
<entry key="fontsize" type="xint" value="12"/>
<entry key="fgcolor" type="xint" value="0"/>
</config>
<config key="style_1">
<entry key="start" type="xint" value="957"/>
<entry key="length" type="xint" value="26"/>
<entry key="fontname" type="xstring" value="Arial"/>
<entry key="fontstyle" type="xint" value="1"/>
<entry key="fontsize" type="xint" value="8"/>
<entry key="fgcolor" type="xint" value="0"/>
</config>
<config key="style_2">
<entry key="start" type="xint" value="1076"/>
<entry key="length" type="xint" value="21"/>
<entry key="fontname" type="xstring" value="Arial"/>
<entry key="fontstyle" type="xint" value="1"/>
<entry key="fontsize" type="xint" value="8"/>
<entry key="fgcolor" type="xint" value="0"/>
</config>
</config>
</config>
</config>
<config key="nodes">
<config key="node_2">
<entry key="id" type="xint" value="2"/>
<entry key="node_settings_file" type="xstring" value="Table Creator (#2)/settings.xml"/>
<entry key="node_is_meta" type="xboolean" value="false"/>
<entry key="node_type" type="xstring" value="NativeNode"/>
<entry key="ui_classname" type="xstring" value="org.knime.core.node.workflow.NodeUIInformation"/>
<config key="ui_settings">
<config key="extrainfo.node.bounds">
<entry key="array-size" type="xint" value="4"/>
<entry key="0" type="xint" value="24"/>
<entry key="1" type="xint" value="257"/>
<entry key="2" type="xint" value="83"/>
<entry key="3" type="xint" value="78"/>
</config>
</config>
</config>
<config key="node_9">
<entry key="id" type="xint" value="9"/>
<entry key="node_settings_file" type="xstring" value="Image to Labeling (#9)/settings.xml"/>
<entry key="node_is_meta" type="xboolean" value="false"/>
<entry key="node_type" type="xstring" value="NativeNode"/>
<entry key="ui_classname" type="xstring" value="org.knime.core.node.workflow.NodeUIInformation"/>
<config key="ui_settings">
<config key="extrainfo.node.bounds">
<entry key="array-size" type="xint" value="4"/>
<entry key="0" type="xint" value="664"/>
<entry key="1" type="xint" value="-183"/>
<entry key="2" type="xint" value="110"/>
<entry key="3" type="xint" value="78"/>
</config>
</config>
</config>
<config key="node_30">
<entry key="id" type="xint" value="30"/>
<entry key="node_settings_file" type="xstring" value="Morphological Labeling Operations (#30)/settings.xml"/>
<entry key="node_is_meta" type="xboolean" value="false"/>
<entry key="node_type" type="xstring" value="NativeNode"/>
<entry key="ui_classname" type="xstring" value="org.knime.core.node.workflow.NodeUIInformation"/>
<config key="ui_settings">
<config key="extrainfo.node.bounds">
<entry key="array-size" type="xint" value="4"/>
<entry key="0" type="xint" value="164"/>
<entry key="1" type="xint" value="57"/>
<entry key="2" type="xint" value="125"/>
<entry key="3" type="xint" value="93"/>
</config>
</config>
</config>
<config key="node_33">
<entry key="id" type="xint" value="33"/>
<entry key="node_settings_file" type="xstring" value="Column Rename _Regex_ (#33)/settings.xml"/>
<entry key="node_is_meta" type="xboolean" value="false"/>
<entry key="node_type" type="xstring" value="NativeNode"/>
<entry key="ui_classname" type="xstring" value="org.knime.core.node.workflow.NodeUIInformation"/>
<config key="ui_settings">
<config key="extrainfo.node.bounds">
<entry key="array-size" type="xint" value="4"/>
<entry key="0" type="xint" value="664"/>
<entry key="1" type="xint" value="57"/>
<entry key="2" type="xint" value="102"/>
<entry key="3" type="xint" value="93"/>
</config>
</config>
</config>
<config key="node_34">
<entry key="id" type="xint" value="34"/>
<entry key="node_settings_file" type="xstring" value="Transpose (#34)/settings.xml"/>
<entry key="node_is_meta" type="xboolean" value="false"/>
<entry key="node_type" type="xstring" value="NativeNode"/>
<entry key="ui_classname" type="xstring" value="org.knime.core.node.workflow.NodeUIInformation"/>
<config key="ui_settings">
<config key="extrainfo.node.bounds">
<entry key="array-size" type="xint" value="4"/>
<entry key="0" type="xint" value="564"/>
<entry key="1" type="xint" value="57"/>
<entry key="2" type="xint" value="66"/>
<entry key="3" type="xint" value="78"/>
</config>
</config>
</config>
<config key="node_35">
<entry key="id" type="xint" value="35"/>
<entry key="node_settings_file" type="xstring" value="Transpose (#35)/settings.xml"/>
<entry key="node_is_meta" type="xboolean" value="false"/>
<entry key="node_type" type="xstring" value="NativeNode"/>
<entry key="ui_classname" type="xstring" value="org.knime.core.node.workflow.NodeUIInformation"/>
<config key="ui_settings">
<config key="extrainfo.node.bounds">
<entry key="array-size" type="xint" value="4"/>
<entry key="0" type="xint" value="764"/>
<entry key="1" type="xint" value="57"/>
<entry key="2" type="xint" value="66"/>
<entry key="3" type="xint" value="78"/>
</config>
</config>
</config>
<config key="node_37">
<entry key="id" type="xint" value="37"/>
<entry key="node_settings_file" type="xstring" value="Joiner (#37)/settings.xml"/>
<entry key="node_is_meta" type="xboolean" value="false"/>
<entry key="node_type" type="xstring" value="NativeNode"/>
<entry key="ui_classname" type="xstring" value="org.knime.core.node.workflow.NodeUIInformation"/>
<config key="ui_settings">
<config key="extrainfo.node.bounds">
<entry key="array-size" type="xint" value="4"/>
<entry key="0" type="xint" value="464"/>
<entry key="1" type="xint" value="57"/>
<entry key="2" type="xint" value="50"/>
<entry key="3" type="xint" value="78"/>
</config>
</config>
</config>
<config key="node_38">
<entry key="id" type="xint" value="38"/>
<entry key="node_settings_file" type="xstring" value="Joiner (#38)/settings.xml"/>
<entry key="node_is_meta" type="xboolean" value="false"/>
<entry key="node_type" type="xstring" value="NativeNode"/>
<entry key="ui_classname" type="xstring" value="org.knime.core.node.workflow.NodeUIInformation"/>
<config key="ui_settings">
<config key="extrainfo.node.bounds">
<entry key="array-size" type="xint" value="4"/>
<entry key="0" type="xint" value="524"/>
<entry key="1" type="xint" value="217"/>
<entry key="2" type="xint" value="50"/>
<entry key="3" type="xint" value="78"/>
</config>
</config>
</config>
<config key="node_43">
<entry key="id" type="xint" value="43"/>
<entry key="node_settings_file" type="xstring" value="File Reader (#43)/settings.xml"/>
<entry key="node_is_meta" type="xboolean" value="false"/>
<entry key="node_type" type="xstring" value="NativeNode"/>
<entry key="ui_classname" type="xstring" value="org.knime.core.node.workflow.NodeUIInformation"/>
<config key="ui_settings">
<config key="extrainfo.node.bounds">
<entry key="array-size" type="xint" value="4"/>
<entry key="0" type="xint" value="24"/>
<entry key="1" type="xint" value="497"/>
<entry key="2" type="xint" value="69"/>
<entry key="3" type="xint" value="78"/>
</config>
</config>
</config>
<config key="node_45">
<entry key="id" type="xint" value="45"/>
<entry key="node_settings_file" type="xstring" value="XLS Reader (#45)/settings.xml"/>
<entry key="node_is_meta" type="xboolean" value="false"/>
<entry key="node_type" type="xstring" value="NativeNode"/>
<entry key="ui_classname" type="xstring" value="org.knime.core.node.workflow.NodeUIInformation"/>
<config key="ui_settings">
<config key="extrainfo.node.bounds">
<entry key="array-size" type="xint" value="4"/>
<entry key="0" type="xint" value="24"/>
<entry key="1" type="xint" value="377"/>
<entry key="2" type="xint" value="80"/>
<entry key="3" type="xint" value="93"/>
</config>
</config>
</config>
<config key="node_57">
<entry key="id" type="xint" value="57"/>
<entry key="node_settings_file" type="xstring" value="Plate layout (#57)/workflow.knime"/>
<entry key="node_is_meta" type="xboolean" value="true"/>
<entry key="node_type" type="xstring" value="MetaNode"/>
<entry key="ui_classname" type="xstring" value="org.knime.core.node.workflow.NodeUIInformation"/>
<config key="ui_settings">
<config key="extrainfo.node.bounds">
<entry key="array-size" type="xint" value="4"/>
<entry key="0" type="xint" value="144"/>
<entry key="1" type="xint" value="377"/>
<entry key="2" type="xint" value="72"/>
<entry key="3" type="xint" value="80"/>
</config>
</config>
</config>
<config key="node_58">
<entry key="id" type="xint" value="58"/>
<entry key="node_settings_file" type="xstring" value="Row Filter (#58)/settings.xml"/>
<entry key="node_is_meta" type="xboolean" value="false"/>
<entry key="node_type" type="xstring" value="NativeNode"/>
<entry key="ui_classname" type="xstring" value="org.knime.core.node.workflow.NodeUIInformation"/>
<config key="ui_settings">
<config key="extrainfo.node.bounds">
<entry key="array-size" type="xint" value="4"/>
<entry key="0" type="xint" value="124"/>
<entry key="1" type="xint" value="496"/>
<entry key="2" type="xint" value="61"/>
<entry key="3" type="xint" value="78"/>
</config>
</config>
</config>
<config key="node_59">
<entry key="id" type="xint" value="59"/>
<entry key="node_settings_file" type="xstring" value="Column Filter (#59)/settings.xml"/>
<entry key="node_is_meta" type="xboolean" value="false"/>
<entry key="node_type" type="xstring" value="NativeNode"/>
<entry key="ui_classname" type="xstring" value="org.knime.core.node.workflow.NodeUIInformation"/>
<config key="ui_settings">
<config key="extrainfo.node.bounds">
<entry key="array-size" type="xint" value="4"/>
<entry key="0" type="xint" value="224"/>
<entry key="1" type="xint" value="496"/>
<entry key="2" type="xint" value="81"/>
<entry key="3" type="xint" value="78"/>
</config>
</config>
</config>
<config key="node_60">
<entry key="id" type="xint" value="60"/>
<entry key="node_settings_file" type="xstring" value="Joiner (#60)/settings.xml"/>
<entry key="node_is_meta" type="xboolean" value="false"/>
<entry key="node_type" type="xstring" value="NativeNode"/>
<entry key="ui_classname" type="xstring" value="org.knime.core.node.workflow.NodeUIInformation"/>
<config key="ui_settings">
<config key="extrainfo.node.bounds">
<entry key="array-size" type="xint" value="4"/>
<entry key="0" type="xint" value="424"/>
<entry key="1" type="xint" value="417"/>
<entry key="2" type="xint" value="50"/>
<entry key="3" type="xint" value="78"/>
</config>
</config>
</config>
<config key="node_66">
<entry key="id" type="xint" value="66"/>
<entry key="node_settings_file" type="xstring" value="Joiner (#66)/settings.xml"/>
<entry key="node_is_meta" type="xboolean" value="false"/>
<entry key="node_type" type="xstring" value="NativeNode"/>
<entry key="ui_classname" type="xstring" value="org.knime.core.node.workflow.NodeUIInformation"/>
<config key="ui_settings">
<config key="extrainfo.node.bounds">
<entry key="array-size" type="xint" value="4"/>
<entry key="0" type="xint" value="904"/>
<entry key="1" type="xint" value="197"/>
<entry key="2" type="xint" value="50"/>
<entry key="3" type="xint" value="78"/>
</config>
</config>
</config>
<config key="node_75">
<entry key="id" type="xint" value="75"/>
<entry key="node_settings_file" type="xstring" value="GroupBy (#75)/settings.xml"/>
<entry key="node_is_meta" type="xboolean" value="false"/>
<entry key="node_type" type="xstring" value="NativeNode"/>
<entry key="ui_classname" type="xstring" value="org.knime.core.node.workflow.NodeUIInformation"/>
<config key="ui_settings">
<config key="extrainfo.node.bounds">
<entry key="array-size" type="xint" value="4"/>
<entry key="0" type="xint" value="724"/>
<entry key="1" type="xint" value="717"/>
<entry key="2" type="xint" value="52"/>
<entry key="3" type="xint" value="78"/>
</config>
</config>
</config>
<config key="node_76">
<entry key="id" type="xint" value="76"/>
<entry key="node_settings_file" type="xstring" value="Math Formula (#76)/settings.xml"/>
<entry key="node_is_meta" type="xboolean" value="false"/>
<entry key="node_type" type="xstring" value="NativeNode"/>
<entry key="ui_classname" type="xstring" value="org.knime.core.node.workflow.NodeUIInformation"/>
<config key="ui_settings">
<config key="extrainfo.node.bounds">
<entry key="array-size" type="xint" value="4"/>
<entry key="0" type="xint" value="924"/>
<entry key="1" type="xint" value="717"/>
<entry key="2" type="xint" value="84"/>
<entry key="3" type="xint" value="78"/>
</config>
</config>
</config>
<config key="node_77">
<entry key="id" type="xint" value="77"/>
<entry key="node_settings_file" type="xstring" value="R View _Table_ (#77)/settings.xml"/>
<entry key="node_is_meta" type="xboolean" value="false"/>
<entry key="node_type" type="xstring" value="NativeNode"/>
<entry key="ui_classname" type="xstring" value="org.knime.core.node.workflow.NodeUIInformation"/>
<config key="ui_settings">
<config key="extrainfo.node.bounds">
<entry key="array-size" type="xint" value="4"/>
<entry key="0" type="xint" value="1044"/>
<entry key="1" type="xint" value="717"/>
<entry key="2" type="xint" value="88"/>
<entry key="3" type="xint" value="78"/>
</config>
</config>
</config>
<config key="node_78">
<entry key="id" type="xint" value="78"/>
<entry key="node_settings_file" type="xstring" value="Row Filter (#78)/settings.xml"/>
<entry key="node_is_meta" type="xboolean" value="false"/>
<entry key="node_type" type="xstring" value="NativeNode"/>
<entry key="ui_classname" type="xstring" value="org.knime.core.node.workflow.NodeUIInformation"/>
<config key="ui_settings">
<config key="extrainfo.node.bounds">
<entry key="array-size" type="xint" value="4"/>
<entry key="0" type="xint" value="804"/>
<entry key="1" type="xint" value="597"/>
<entry key="2" type="xint" value="61"/>
<entry key="3" type="xint" value="78"/>
</config>
</config>
</config>
<config key="node_97">
<entry key="id" type="xint" value="97"/>
<entry key="node_settings_file" type="xstring" value="Prepare imag (#97)/workflow.knime"/>
<entry key="node_is_meta" type="xboolean" value="true"/>
<entry key="node_type" type="xstring" value="MetaNode"/>
<entry key="ui_classname" type="xstring" value="org.knime.core.node.workflow.NodeUIInformation"/>
<config key="ui_settings">
<config key="extrainfo.node.bounds">
<entry key="array-size" type="xint" value="4"/>
<entry key="0" type="xint" value="984"/>
<entry key="1" type="xint" value="597"/>
<entry key="2" type="xint" value="121"/>
<entry key="3" type="xint" value="80"/>
</config>
</config>
</config>
<config key="node_620">
<entry key="id" type="xint" value="620"/>
<entry key="node_settings_file" type="xstring" value="Wait___ (#620)/settings.xml"/>
<entry key="node_is_meta" type="xboolean" value="false"/>
<entry key="node_type" type="xstring" value="NativeNode"/>
<entry key="ui_classname" type="xstring" value="org.knime.core.node.workflow.NodeUIInformation"/>
<config key="ui_settings">
<config key="extrainfo.node.bounds">
<entry key="array-size" type="xint" value="4"/>
<entry key="0" type="xint" value="1244"/>
<entry key="1" type="xint" value="577"/>
<entry key="2" type="xint" value="50"/>
<entry key="3" type="xint" value="78"/>
</config>
</config>
</config>
<config key="node_623">
<entry key="id" type="xint" value="623"/>
<entry key="node_settings_file" type="xstring" value="Table Column to Variable (#623)/settings.xml"/>
<entry key="node_is_meta" type="xboolean" value="false"/>
<entry key="node_type" type="xstring" value="NativeNode"/>
<entry key="ui_classname" type="xstring" value="org.knime.core.node.workflow.NodeUIInformation"/>
<config key="ui_settings">
<config key="extrainfo.node.bounds">
<entry key="array-size" type="xint" value="4"/>
<entry key="0" type="xint" value="504"/>
<entry key="1" type="xint" value="857"/>
<entry key="2" type="xint" value="83"/>
<entry key="3" type="xint" value="93"/>
</config>
</config>
</config>
<config key="node_627">
<entry key="id" type="xint" value="627"/>
<entry key="node_settings_file" type="xstring" value="XLS Writer (#627)/settings.xml"/>
<entry key="node_is_meta" type="xboolean" value="false"/>
<entry key="node_type" type="xstring" value="NativeNode"/>
<entry key="ui_classname" type="xstring" value="org.knime.core.node.workflow.NodeUIInformation"/>
<config key="ui_settings">
<config key="extrainfo.node.bounds">
<entry key="array-size" type="xint" value="4"/>
<entry key="0" type="xint" value="24"/>
<entry key="1" type="xint" value="137"/>
<entry key="2" type="xint" value="80"/>
<entry key="3" type="xint" value="93"/>
</config>
</config>
</config>
<config key="node_629">
<entry key="id" type="xint" value="629"/>
<entry key="node_settings_file" type="xstring" value="XLS Sheet Appender (#629)/settings.xml"/>
<entry key="node_is_meta" type="xboolean" value="false"/>
<entry key="node_type" type="xstring" value="NativeNode"/>
<entry key="ui_classname" type="xstring" value="org.knime.core.node.workflow.NodeUIInformation"/>
<config key="ui_settings">
<config key="extrainfo.node.bounds">
<entry key="array-size" type="xint" value="4"/>
<entry key="0" type="xint" value="1124"/>
<entry key="1" type="xint" value="577"/>
<entry key="2" type="xint" value="128"/>
<entry key="3" type="xint" value="93"/>
</config>
</config>
</config>
<config key="node_636">
<entry key="id" type="xint" value="636"/>
<entry key="node_settings_file" type="xstring" value="Joiner (#636)/settings.xml"/>
<entry key="node_is_meta" type="xboolean" value="false"/>
<entry key="node_type" type="xstring" value="NativeNode"/>
<entry key="ui_classname" type="xstring" value="org.knime.core.node.workflow.NodeUIInformation"/>
<config key="ui_settings">
<config key="extrainfo.node.bounds">
<entry key="array-size" type="xint" value="4"/>
<entry key="0" type="xint" value="684"/>
<entry key="1" type="xint" value="617"/>
<entry key="2" type="xint" value="50"/>
<entry key="3" type="xint" value="78"/>
</config>
</config>
</config>
<config key="node_637">
<entry key="id" type="xint" value="637"/>
<entry key="node_settings_file" type="xstring" value="Extract VAST (#637)/workflow.knime"/>
<entry key="node_is_meta" type="xboolean" value="true"/>
<entry key="node_type" type="xstring" value="MetaNode"/>
<entry key="ui_classname" type="xstring" value="org.knime.core.node.workflow.NodeUIInformation"/>
<config key="ui_settings">
<config key="extrainfo.node.bounds">
<entry key="array-size" type="xint" value="4"/>
<entry key="0" type="xint" value="304"/>
<entry key="1" type="xint" value="617"/>
<entry key="2" type="xint" value="130"/>
<entry key="3" type="xint" value="65"/>
</config>
</config>
</config>
<config key="node_638">
<entry key="id" type="xint" value="638"/>
<entry key="node_settings_file" type="xstring" value="Assign date_ (#638)/workflow.knime"/>
<entry key="node_is_meta" type="xboolean" value="true"/>
<entry key="node_type" type="xstring" value="MetaNode"/>
<entry key="ui_classname" type="xstring" value="org.knime.core.node.workflow.NodeUIInformation"/>
<config key="ui_settings">
<config key="extrainfo.node.bounds">
<entry key="array-size" type="xint" value="4"/>
<entry key="0" type="xint" value="484"/>
<entry key="1" type="xint" value="557"/>
<entry key="2" type="xint" value="144"/>
<entry key="3" type="xint" value="80"/>
</config>
</config>
</config>
<config key="node_639">
<entry key="id" type="xint" value="639"/>
<entry key="node_settings_file" type="xstring" value="Convert stri (#639)/workflow.knime"/>
<entry key="node_is_meta" type="xboolean" value="true"/>
<entry key="node_type" type="xstring" value="MetaNode"/>
<entry key="ui_classname" type="xstring" value="org.knime.core.node.workflow.NodeUIInformation"/>
<config key="ui_settings">
<config key="extrainfo.node.bounds">
<entry key="array-size" type="xint" value="4"/>
<entry key="0" type="xint" value="584"/>
<entry key="1" type="xint" value="417"/>
<entry key="2" type="xint" value="88"/>
<entry key="3" type="xint" value="80"/>
</config>
</config>
</config>
<config key="node_640">
<entry key="id" type="xint" value="640"/>
<entry key="node_settings_file" type="xstring" value="Retrieve mol (#640)/workflow.knime"/>
<entry key="node_is_meta" type="xboolean" value="true"/>
<entry key="node_type" type="xstring" value="MetaNode"/>
<entry key="ui_classname" type="xstring" value="org.knime.core.node.workflow.NodeUIInformation"/>
<config key="ui_settings">
<config key="extrainfo.node.bounds">
<entry key="array-size" type="xint" value="4"/>
<entry key="0" type="xint" value="144"/>
<entry key="1" type="xint" value="257"/>
<entry key="2" type="xint" value="112"/>
<entry key="3" type="xint" value="80"/>
</config>
</config>
</config>
<config key="node_641">
<entry key="id" type="xint" value="641"/>
<entry key="node_settings_file" type="xstring" value="Row Filter (#641)/settings.xml"/>
<entry key="node_is_meta" type="xboolean" value="false"/>
<entry key="node_type" type="xstring" value="NativeNode"/>
<entry key="ui_classname" type="xstring" value="org.knime.core.node.workflow.NodeUIInformation"/>
<config key="ui_settings">
<config key="extrainfo.node.bounds">
<entry key="array-size" type="xint" value="4"/>
<entry key="0" type="xint" value="824"/>
<entry key="1" type="xint" value="717"/>
<entry key="2" type="xint" value="61"/>
<entry key="3" type="xint" value="78"/>
</config>
</config>
</config>
<config key="node_644">
<entry key="id" type="xint" value="644"/>
<entry key="node_settings_file" type="xstring" value="GroupBy (#644)/settings.xml"/>
<entry key="node_is_meta" type="xboolean" value="false"/>
<entry key="node_type" type="xstring" value="NativeNode"/>
<entry key="ui_classname" type="xstring" value="org.knime.core.node.workflow.NodeUIInformation"/>
<config key="ui_settings">
<config key="extrainfo.node.bounds">
<entry key="array-size" type="xint" value="4"/>
<entry key="0" type="xint" value="544"/>
<entry key="1" type="xint" value="717"/>
<entry key="2" type="xint" value="52"/>
<entry key="3" type="xint" value="78"/>
</config>
</config>
</config>
<config key="node_685">
<entry key="id" type="xint" value="685"/>
<entry key="node_settings_file" type="xstring" value="Global Thresholder (#685)/settings.xml"/>
<entry key="node_is_meta" type="xboolean" value="false"/>
<entry key="node_type" type="xstring" value="NativeNode"/>
<entry key="ui_classname" type="xstring" value="org.knime.core.node.workflow.NodeUIInformation"/>
<config key="ui_settings">
<config key="extrainfo.node.bounds">
<entry key="array-size" type="xint" value="4"/>
<entry key="0" type="xint" value="824"/>
<entry key="1" type="xint" value="-403"/>
<entry key="2" type="xint" value="117"/>
<entry key="3" type="xint" value="78"/>
</config>
</config>
</config>
<config key="node_693">
<entry key="id" type="xint" value="693"/>
<entry key="node_settings_file" type="xstring" value="List Files (#693)/settings.xml"/>
<entry key="node_is_meta" type="xboolean" value="false"/>
<entry key="node_type" type="xstring" value="NativeNode"/>
<entry key="ui_classname" type="xstring" value="org.knime.core.node.workflow.NodeUIInformation"/>
<config key="ui_settings">
<config key="extrainfo.node.bounds">
<entry key="array-size" type="xint" value="4"/>
<entry key="0" type="xint" value="4"/>
<entry key="1" type="xint" value="-443"/>
<entry key="2" type="xint" value="55"/>
<entry key="3" type="xint" value="78"/>
</config>
</config>
</config>
<config key="node_698">
<entry key="id" type="xint" value="698"/>
<entry key="node_settings_file" type="xstring" value="RowID (#698)/settings.xml"/>
<entry key="node_is_meta" type="xboolean" value="false"/>
<entry key="node_type" type="xstring" value="NativeNode"/>
<entry key="ui_classname" type="xstring" value="org.knime.core.node.workflow.NodeUIInformation"/>
<config key="ui_settings">
<config key="extrainfo.node.bounds">
<entry key="array-size" type="xint" value="4"/>
<entry key="0" type="xint" value="324"/>
<entry key="1" type="xint" value="-403"/>
<entry key="2" type="xint" value="50"/>
<entry key="3" type="xint" value="78"/>
</config>
</config>
</config>
<config key="node_699">
<entry key="id" type="xint" value="699"/>
<entry key="node_settings_file" type="xstring" value="String Replacer (#699)/settings.xml"/>
<entry key="node_is_meta" type="xboolean" value="false"/>
<entry key="node_type" type="xstring" value="NativeNode"/>
<entry key="ui_classname" type="xstring" value="org.knime.core.node.workflow.NodeUIInformation"/>
<config key="ui_settings">
<config key="extrainfo.node.bounds">
<entry key="array-size" type="xint" value="4"/>
<entry key="0" type="xint" value="444"/>
<entry key="1" type="xint" value="-403"/>
<entry key="2" type="xint" value="96"/>
<entry key="3" type="xint" value="78"/>
</config>
</config>
</config>
<config key="node_708">
<entry key="id" type="xint" value="708"/>
<entry key="node_settings_file" type="xstring" value="String Replacer (#708)/settings.xml"/>
<entry key="node_is_meta" type="xboolean" value="false"/>
<entry key="node_type" type="xstring" value="NativeNode"/>
<entry key="ui_classname" type="xstring" value="org.knime.core.node.workflow.NodeUIInformation"/>
<config key="ui_settings">
<config key="extrainfo.node.bounds">
<entry key="array-size" type="xint" value="4"/>
<entry key="0" type="xint" value="652"/>
<entry key="1" type="xint" value="177"/>
<entry key="2" type="xint" value="96"/>
<entry key="3" type="xint" value="78"/>
</config>
</config>
</config>
<config key="node_710">
<entry key="id" type="xint" value="710"/>
<entry key="node_settings_file" type="xstring" value="Row Filter (#710)/settings.xml"/>
<entry key="node_is_meta" type="xboolean" value="false"/>
<entry key="node_type" type="xstring" value="NativeNode"/>
<entry key="ui_classname" type="xstring" value="org.knime.core.node.workflow.NodeUIInformation"/>
<config key="ui_settings">
<config key="extrainfo.node.bounds">
<entry key="array-size" type="xint" value="4"/>
<entry key="0" type="xint" value="124"/>
<entry key="1" type="xint" value="-463"/>
<entry key="2" type="xint" value="61"/>
<entry key="3" type="xint" value="78"/>
</config>
</config>
</config>
<config key="node_713">
<entry key="id" type="xint" value="713"/>
<entry key="node_settings_file" type="xstring" value="String Replacer (#713)/settings.xml"/>
<entry key="node_is_meta" type="xboolean" value="false"/>
<entry key="node_type" type="xstring" value="NativeNode"/>
<entry key="ui_classname" type="xstring" value="org.knime.core.node.workflow.NodeUIInformation"/>
<config key="ui_settings">
<config key="extrainfo.node.bounds">
<entry key="array-size" type="xint" value="4"/>
<entry key="0" type="xint" value="544"/>
<entry key="1" type="xint" value="-403"/>
<entry key="2" type="xint" value="96"/>
<entry key="3" type="xint" value="78"/>
</config>
</config>
</config>
<config key="node_714">
<entry key="id" type="xint" value="714"/>
<entry key="node_settings_file" type="xstring" value="Image Reader _Table_ (#714)/settings.xml"/>
<entry key="node_is_meta" type="xboolean" value="false"/>
<entry key="node_type" type="xstring" value="NativeNode"/>
<entry key="ui_classname" type="xstring" value="org.knime.core.node.workflow.NodeUIInformation"/>
<config key="ui_settings">
<config key="extrainfo.node.bounds">
<entry key="array-size" type="xint" value="4"/>
<entry key="0" type="xint" value="384"/>
<entry key="1" type="xint" value="-563"/>
<entry key="2" type="xint" value="86"/>
<entry key="3" type="xint" value="93"/>
</config>
</config>
</config>
<config key="node_715">
<entry key="id" type="xint" value="715"/>
<entry key="node_settings_file" type="xstring" value="Interactive Annotator (#715)/settings.xml"/>
<entry key="node_is_meta" type="xboolean" value="false"/>
<entry key="node_type" type="xstring" value="NativeNode"/>
<entry key="ui_classname" type="xstring" value="org.knime.core.node.workflow.NodeUIInformation"/>
<config key="ui_settings">
<config key="extrainfo.node.bounds">
<entry key="array-size" type="xint" value="4"/>
<entry key="0" type="xint" value="644"/>
<entry key="1" type="xint" value="-563"/>
<entry key="2" type="xint" value="66"/>
<entry key="3" type="xint" value="93"/>
</config>
</config>
</config>
<config key="node_716">
<entry key="id" type="xint" value="716"/>
<entry key="node_settings_file" type="xstring" value="Row Filter (#716)/settings.xml"/>
<entry key="node_is_meta" type="xboolean" value="false"/>
<entry key="node_type" type="xstring" value="NativeNode"/>
<entry key="ui_classname" type="xstring" value="org.knime.core.node.workflow.NodeUIInformation"/>
<config key="ui_settings">
<config key="extrainfo.node.bounds">
<entry key="array-size" type="xint" value="4"/>
<entry key="0" type="xint" value="764"/>
<entry key="1" type="xint" value="-563"/>
<entry key="2" type="xint" value="61"/>
<entry key="3" type="xint" value="78"/>
</config>
</config>
</config>
<config key="node_717">
<entry key="id" type="xint" value="717"/>
<entry key="node_settings_file" type="xstring" value="Segment Cropper (#717)/settings.xml"/>
<entry key="node_is_meta" type="xboolean" value="false"/>
<entry key="node_type" type="xstring" value="NativeNode"/>
<entry key="ui_classname" type="xstring" value="org.knime.core.node.workflow.NodeUIInformation"/>
<config key="ui_settings">
<config key="extrainfo.node.bounds">
<entry key="array-size" type="xint" value="4"/>
<entry key="0" type="xint" value="904"/>
<entry key="1" type="xint" value="-563"/>
<entry key="2" type="xint" value="110"/>
<entry key="3" type="xint" value="78"/>
</config>
</config>
</config>
<config key="node_718">
<entry key="id" type="xint" value="718"/>
<entry key="node_settings_file" type="xstring" value="String to URI (#718)/settings.xml"/>
<entry key="node_is_meta" type="xboolean" value="false"/>
<entry key="node_type" type="xstring" value="NativeNode"/>
<entry key="ui_classname" type="xstring" value="org.knime.core.node.workflow.NodeUIInformation"/>
<config key="ui_settings">
<config key="extrainfo.node.bounds">
<entry key="array-size" type="xint" value="4"/>
<entry key="0" type="xint" value="82"/>
<entry key="1" type="xint" value="-563"/>
<entry key="2" type="xint" value="77"/>
<entry key="3" type="xint" value="78"/>
</config>
</config>
</config>
<config key="node_719">
<entry key="id" type="xint" value="719"/>
<entry key="node_settings_file" type="xstring" value="File Meta Info (#719)/settings.xml"/>
<entry key="node_is_meta" type="xboolean" value="false"/>
<entry key="node_type" type="xstring" value="NativeNode"/>
<entry key="ui_classname" type="xstring" value="org.knime.core.node.workflow.NodeUIInformation"/>
<config key="ui_settings">
<config key="extrainfo.node.bounds">
<entry key="array-size" type="xint" value="4"/>
<entry key="0" type="xint" value="162"/>
<entry key="1" type="xint" value="-563"/>
<entry key="2" type="xint" value="81"/>
<entry key="3" type="xint" value="78"/>
</config>
</config>
</config>
<config key="node_721">
<entry key="id" type="xint" value="721"/>
<entry key="node_settings_file" type="xstring" value="Row Filter (#721)/settings.xml"/>
<entry key="node_is_meta" type="xboolean" value="false"/>
<entry key="node_type" type="xstring" value="NativeNode"/>
<entry key="ui_classname" type="xstring" value="org.knime.core.node.workflow.NodeUIInformation"/>
<config key="ui_settings">
<config key="extrainfo.node.bounds">
<entry key="array-size" type="xint" value="4"/>
<entry key="0" type="xint" value="264"/>
<entry key="1" type="xint" value="-563"/>
<entry key="2" type="xint" value="61"/>
<entry key="3" type="xint" value="78"/>
</config>
</config>
</config>
<config key="node_727">
<entry key="id" type="xint" value="727"/>
<entry key="node_settings_file" type="xstring" value="Remove backg (#727)/workflow.knime"/>
<entry key="node_is_meta" type="xboolean" value="true"/>
<entry key="node_type" type="xstring" value="MetaNode"/>
<entry key="ui_classname" type="xstring" value="org.knime.core.node.workflow.NodeUIInformation"/>
<config key="ui_settings">
<config key="extrainfo.node.bounds">
<entry key="array-size" type="xint" value="4"/>
<entry key="0" type="xint" value="524"/>
<entry key="1" type="xint" value="-563"/>
<entry key="2" type="xint" value="128"/>
<entry key="3" type="xint" value="65"/>
</config>
</config>
</config>
<config key="node_729">
<entry key="id" type="xint" value="729"/>
<entry key="node_settings_file" type="xstring" value="Joiner (#729)/settings.xml"/>
<entry key="node_is_meta" type="xboolean" value="false"/>
<entry key="node_type" type="xstring" value="NativeNode"/>
<entry key="ui_classname" type="xstring" value="org.knime.core.node.workflow.NodeUIInformation"/>
<config key="ui_settings">
<config key="extrainfo.node.bounds">
<entry key="array-size" type="xint" value="4"/>
<entry key="0" type="xint" value="704"/>
<entry key="1" type="xint" value="-403"/>
<entry key="2" type="xint" value="50"/>
<entry key="3" type="xint" value="78"/>
</config>
</config>
</config>
<config key="node_730">
<entry key="id" type="xint" value="730"/>
<entry key="node_settings_file" type="xstring" value="RowID (#730)/settings.xml"/>
<entry key="node_is_meta" type="xboolean" value="false"/>
<entry key="node_type" type="xstring" value="NativeNode"/>
<entry key="ui_classname" type="xstring" value="org.knime.core.node.workflow.NodeUIInformation"/>
<config key="ui_settings">
<config key="extrainfo.node.bounds">
<entry key="array-size" type="xint" value="4"/>
<entry key="0" type="xint" value="624"/>
<entry key="1" type="xint" value="-403"/>
<entry key="2" type="xint" value="50"/>
<entry key="3" type="xint" value="78"/>
</config>
</config>
</config>
<config key="node_732">
<entry key="id" type="xint" value="732"/>
<entry key="node_settings_file" type="xstring" value="Image Segment Features (#732)/settings.xml"/>
<entry key="node_is_meta" type="xboolean" value="false"/>
<entry key="node_type" type="xstring" value="NativeNode"/>
<entry key="ui_classname" type="xstring" value="org.knime.core.node.workflow.NodeUIInformation"/>
<config key="ui_settings">
<config key="extrainfo.node.bounds">
<entry key="array-size" type="xint" value="4"/>
<entry key="0" type="xint" value="344"/>
<entry key="1" type="xint" value="17"/>
<entry key="2" type="xint" value="97"/>
<entry key="3" type="xint" value="93"/>
</config>
</config>
</config>
<config key="node_733">
<entry key="id" type="xint" value="733"/>
<entry key="node_settings_file" type="xstring" value="Image Segment Features (#733)/settings.xml"/>
<entry key="node_is_meta" type="xboolean" value="false"/>
<entry key="node_type" type="xstring" value="NativeNode"/>
<entry key="ui_classname" type="xstring" value="org.knime.core.node.workflow.NodeUIInformation"/>
<config key="ui_settings">
<config key="extrainfo.node.bounds">
<entry key="array-size" type="xint" value="4"/>
<entry key="0" type="xint" value="344"/>
<entry key="1" type="xint" value="157"/>
<entry key="2" type="xint" value="97"/>
<entry key="3" type="xint" value="93"/>
</config>
</config>
</config>
<config key="node_741">
<entry key="id" type="xint" value="741"/>
<entry key="node_settings_file" type="xstring" value="Row Filter (#741)/settings.xml"/>
<entry key="node_is_meta" type="xboolean" value="false"/>
<entry key="node_type" type="xstring" value="NativeNode"/>
<entry key="ui_classname" type="xstring" value="org.knime.core.node.workflow.NodeUIInformation"/>
<config key="ui_settings">
<config key="extrainfo.node.bounds">
<entry key="array-size" type="xint" value="4"/>
<entry key="0" type="xint" value="564"/>
<entry key="1" type="xint" value="557"/>
<entry key="2" type="xint" value="61"/>
<entry key="3" type="xint" value="78"/>
</config>
</config>
</config>
<config key="node_742">
<entry key="id" type="xint" value="742"/>
<entry key="node_settings_file" type="xstring" value="XLS Sheet Appender (#742)/settings.xml"/>
<entry key="node_is_meta" type="xboolean" value="false"/>
<entry key="node_type" type="xstring" value="NativeNode"/>
<entry key="ui_classname" type="xstring" value="org.knime.core.node.workflow.NodeUIInformation"/>
<config key="ui_settings">
<config key="extrainfo.node.bounds">
<entry key="array-size" type="xint" value="4"/>
<entry key="0" type="xint" value="1404"/>
<entry key="1" type="xint" value="637"/>
<entry key="2" type="xint" value="128"/>
<entry key="3" type="xint" value="93"/>
</config>
</config>
</config>
<config key="node_743">
<entry key="id" type="xint" value="743"/>
<entry key="node_settings_file" type="xstring" value="Image To Table (#743)/settings.xml"/>
<entry key="node_is_meta" type="xboolean" value="false"/>
<entry key="node_type" type="xstring" value="NativeNode"/>
<entry key="ui_classname" type="xstring" value="org.knime.core.node.workflow.NodeUIInformation"/>
<config key="ui_settings">
<config key="extrainfo.node.bounds">
<entry key="array-size" type="xint" value="4"/>
<entry key="0" type="xint" value="1164"/>
<entry key="1" type="xint" value="717"/>
<entry key="2" type="xint" value="92"/>
<entry key="3" type="xint" value="78"/>
</config>
</config>
</config>
</config>
<config key="connections">
<config key="connection_0">
<entry key="sourceID" type="xint" value="2"/>
<entry key="destID" type="xint" value="640"/>
<entry key="sourcePort" type="xint" value="1"/>
<entry key="destPort" type="xint" value="0"/>
</config>
<config key="connection_1">
<entry key="sourceID" type="xint" value="9"/>
<entry key="destID" type="xint" value="30"/>
<entry key="sourcePort" type="xint" value="1"/>
<entry key="destPort" type="xint" value="1"/>
<entry key="ui_classname" type="xstring" value="org.knime.core.node.workflow.ConnectionUIInformation"/>
<config key="ui_settings">
<entry key="extrainfo.conn.bendpoints_size" type="xint" value="2"/>
<config key="extrainfo.conn.bendpoints_0">
<entry key="array-size" type="xint" value="2"/>
<entry key="0" type="xint" value="836"/>
<entry key="1" type="xint" value="-54"/>
</config>
<config key="extrainfo.conn.bendpoints_1">
<entry key="array-size" type="xint" value="2"/>
<entry key="0" type="xint" value="142"/>
<entry key="1" type="xint" value="-56"/>
</config>
</config>
</config>
<config key="connection_2">
<entry key="sourceID" type="xint" value="30"/>
<entry key="destID" type="xint" value="38"/>
<entry key="sourcePort" type="xint" value="1"/>
<entry key="destPort" type="xint" value="1"/>
</config>
<config key="connection_3">
<entry key="sourceID" type="xint" value="30"/>
<entry key="destID" type="xint" value="732"/>
<entry key="sourcePort" type="xint" value="1"/>
<entry key="destPort" type="xint" value="1"/>
</config>
<config key="connection_4">
<entry key="sourceID" type="xint" value="30"/>
<entry key="destID" type="xint" value="733"/>
<entry key="sourcePort" type="xint" value="1"/>
<entry key="destPort" type="xint" value="1"/>
</config>
<config key="connection_5">
<entry key="sourceID" type="xint" value="33"/>
<entry key="destID" type="xint" value="35"/>
<entry key="sourcePort" type="xint" value="1"/>
<entry key="destPort" type="xint" value="1"/>
</config>
<config key="connection_6">
<entry key="sourceID" type="xint" value="34"/>
<entry key="destID" type="xint" value="33"/>
<entry key="sourcePort" type="xint" value="1"/>
<entry key="destPort" type="xint" value="1"/>
</config>
<config key="connection_7">
<entry key="sourceID" type="xint" value="35"/>
<entry key="destID" type="xint" value="38"/>
<entry key="sourcePort" type="xint" value="1"/>
<entry key="destPort" type="xint" value="2"/>
</config>
<config key="connection_8">
<entry key="sourceID" type="xint" value="37"/>
<entry key="destID" type="xint" value="34"/>
<entry key="sourcePort" type="xint" value="1"/>
<entry key="destPort" type="xint" value="1"/>
</config>
<config key="connection_9">
<entry key="sourceID" type="xint" value="38"/>
<entry key="destID" type="xint" value="708"/>
<entry key="sourcePort" type="xint" value="1"/>
<entry key="destPort" type="xint" value="1"/>
</config>
<config key="connection_10">
<entry key="sourceID" type="xint" value="43"/>
<entry key="destID" type="xint" value="58"/>
<entry key="sourcePort" type="xint" value="1"/>
<entry key="destPort" type="xint" value="1"/>
</config>
<config key="connection_11">
<entry key="sourceID" type="xint" value="45"/>
<entry key="destID" type="xint" value="57"/>
<entry key="sourcePort" type="xint" value="1"/>
<entry key="destPort" type="xint" value="0"/>
</config>
<config key="connection_12">
<entry key="sourceID" type="xint" value="57"/>
<entry key="destID" type="xint" value="60"/>
<entry key="sourcePort" type="xint" value="0"/>
<entry key="destPort" type="xint" value="1"/>
</config>
<config key="connection_13">
<entry key="sourceID" type="xint" value="58"/>
<entry key="destID" type="xint" value="59"/>
<entry key="sourcePort" type="xint" value="1"/>
<entry key="destPort" type="xint" value="1"/>
</config>
<config key="connection_14">
<entry key="sourceID" type="xint" value="59"/>
<entry key="destID" type="xint" value="60"/>
<entry key="sourcePort" type="xint" value="1"/>
<entry key="destPort" type="xint" value="2"/>
</config>
<config key="connection_15">
<entry key="sourceID" type="xint" value="60"/>
<entry key="destID" type="xint" value="639"/>
<entry key="sourcePort" type="xint" value="1"/>
<entry key="destPort" type="xint" value="0"/>
</config>
<config key="connection_16">
<entry key="sourceID" type="xint" value="66"/>
<entry key="destID" type="xint" value="638"/>
<entry key="sourcePort" type="xint" value="1"/>
<entry key="destPort" type="xint" value="0"/>
</config>
<config key="connection_17">
<entry key="sourceID" type="xint" value="75"/>
<entry key="destID" type="xint" value="641"/>
<entry key="sourcePort" type="xint" value="1"/>
<entry key="destPort" type="xint" value="1"/>
</config>
<config key="connection_18">
<entry key="sourceID" type="xint" value="76"/>
<entry key="destID" type="xint" value="77"/>
<entry key="sourcePort" type="xint" value="1"/>
<entry key="destPort" type="xint" value="1"/>
</config>
<config key="connection_19">
<entry key="sourceID" type="xint" value="77"/>
<entry key="destID" type="xint" value="743"/>
<entry key="sourcePort" type="xint" value="1"/>
<entry key="destPort" type="xint" value="1"/>
</config>
<config key="connection_20">
<entry key="sourceID" type="xint" value="78"/>
<entry key="destID" type="xint" value="97"/>
<entry key="sourcePort" type="xint" value="1"/>
<entry key="destPort" type="xint" value="0"/>
</config>
<config key="connection_21">
<entry key="sourceID" type="xint" value="78"/>
<entry key="destID" type="xint" value="644"/>
<entry key="sourcePort" type="xint" value="1"/>
<entry key="destPort" type="xint" value="1"/>
</config>
<config key="connection_22">
<entry key="sourceID" type="xint" value="97"/>
<entry key="destID" type="xint" value="629"/>
<entry key="sourcePort" type="xint" value="0"/>
<entry key="destPort" type="xint" value="1"/>
</config>
<config key="connection_23">
<entry key="sourceID" type="xint" value="620"/>
<entry key="destID" type="xint" value="742"/>
<entry key="sourcePort" type="xint" value="1"/>
<entry key="destPort" type="xint" value="0"/>
</config>
<config key="connection_24">
<entry key="sourceID" type="xint" value="623"/>
<entry key="destID" type="xint" value="77"/>
<entry key="sourcePort" type="xint" value="1"/>
<entry key="destPort" type="xint" value="0"/>
</config>
<config key="connection_25">
<entry key="sourceID" type="xint" value="627"/>
<entry key="destID" type="xint" value="629"/>
<entry key="sourcePort" type="xint" value="0"/>
<entry key="destPort" type="xint" value="0"/>
</config>
<config key="connection_26">
<entry key="sourceID" type="xint" value="629"/>
<entry key="destID" type="xint" value="620"/>
<entry key="sourcePort" type="xint" value="0"/>
<entry key="destPort" type="xint" value="1"/>
</config>
<config key="connection_27">
<entry key="sourceID" type="xint" value="636"/>
<entry key="destID" type="xint" value="78"/>
<entry key="sourcePort" type="xint" value="1"/>
<entry key="destPort" type="xint" value="1"/>
</config>
<config key="connection_28">
<entry key="sourceID" type="xint" value="637"/>
<entry key="destID" type="xint" value="636"/>
<entry key="sourcePort" type="xint" value="0"/>
<entry key="destPort" type="xint" value="1"/>
</config>
<config key="connection_29">
<entry key="sourceID" type="xint" value="638"/>
<entry key="destID" type="xint" value="741"/>
<entry key="sourcePort" type="xint" value="0"/>
<entry key="destPort" type="xint" value="1"/>
</config>
<config key="connection_30">
<entry key="sourceID" type="xint" value="639"/>
<entry key="destID" type="xint" value="66"/>
<entry key="sourcePort" type="xint" value="0"/>
<entry key="destPort" type="xint" value="1"/>
</config>
<config key="connection_31">
<entry key="sourceID" type="xint" value="640"/>
<entry key="destID" type="xint" value="623"/>
<entry key="sourcePort" type="xint" value="0"/>
<entry key="destPort" type="xint" value="1"/>
</config>
<config key="connection_32">
<entry key="sourceID" type="xint" value="640"/>
<entry key="destID" type="xint" value="627"/>
<entry key="sourcePort" type="xint" value="0"/>
<entry key="destPort" type="xint" value="1"/>
</config>
<config key="connection_33">
<entry key="sourceID" type="xint" value="641"/>
<entry key="destID" type="xint" value="76"/>
<entry key="sourcePort" type="xint" value="1"/>
<entry key="destPort" type="xint" value="1"/>
</config>
<config key="connection_34">
<entry key="sourceID" type="xint" value="644"/>
<entry key="destID" type="xint" value="75"/>
<entry key="sourcePort" type="xint" value="1"/>
<entry key="destPort" type="xint" value="1"/>
</config>
<config key="connection_35">
<entry key="sourceID" type="xint" value="685"/>
<entry key="destID" type="xint" value="9"/>
<entry key="sourcePort" type="xint" value="1"/>
<entry key="destPort" type="xint" value="1"/>
</config>
<config key="connection_36">
<entry key="sourceID" type="xint" value="693"/>
<entry key="destID" type="xint" value="637"/>
<entry key="sourcePort" type="xint" value="1"/>
<entry key="destPort" type="xint" value="0"/>
</config>
<config key="connection_37">
<entry key="sourceID" type="xint" value="693"/>
<entry key="destID" type="xint" value="710"/>
<entry key="sourcePort" type="xint" value="1"/>
<entry key="destPort" type="xint" value="1"/>
</config>
<config key="connection_38">
<entry key="sourceID" type="xint" value="698"/>
<entry key="destID" type="xint" value="699"/>
<entry key="sourcePort" type="xint" value="1"/>
<entry key="destPort" type="xint" value="1"/>
</config>
<config key="connection_39">
<entry key="sourceID" type="xint" value="699"/>
<entry key="destID" type="xint" value="713"/>
<entry key="sourcePort" type="xint" value="1"/>
<entry key="destPort" type="xint" value="1"/>
</config>
<config key="connection_40">
<entry key="sourceID" type="xint" value="708"/>
<entry key="destID" type="xint" value="66"/>
<entry key="sourcePort" type="xint" value="1"/>
<entry key="destPort" type="xint" value="2"/>
</config>
<config key="connection_41">
<entry key="sourceID" type="xint" value="710"/>
<entry key="destID" type="xint" value="718"/>
<entry key="sourcePort" type="xint" value="1"/>
<entry key="destPort" type="xint" value="1"/>
</config>
<config key="connection_42">
<entry key="sourceID" type="xint" value="713"/>
<entry key="destID" type="xint" value="730"/>
<entry key="sourcePort" type="xint" value="1"/>
<entry key="destPort" type="xint" value="1"/>
</config>
<config key="connection_43">
<entry key="sourceID" type="xint" value="714"/>
<entry key="destID" type="xint" value="727"/>
<entry key="sourcePort" type="xint" value="1"/>
<entry key="destPort" type="xint" value="0"/>
</config>
<config key="connection_44">
<entry key="sourceID" type="xint" value="715"/>
<entry key="destID" type="xint" value="716"/>
<entry key="sourcePort" type="xint" value="1"/>
<entry key="destPort" type="xint" value="1"/>
</config>
<config key="connection_45">
<entry key="sourceID" type="xint" value="715"/>
<entry key="destID" type="xint" value="729"/>
<entry key="sourcePort" type="xint" value="1"/>
<entry key="destPort" type="xint" value="1"/>
</config>
<config key="connection_46">
<entry key="sourceID" type="xint" value="716"/>
<entry key="destID" type="xint" value="717"/>
<entry key="sourcePort" type="xint" value="1"/>
<entry key="destPort" type="xint" value="1"/>
</config>
<config key="connection_47">
<entry key="sourceID" type="xint" value="717"/>
<entry key="destID" type="xint" value="698"/>
<entry key="sourcePort" type="xint" value="1"/>
<entry key="destPort" type="xint" value="1"/>
</config>
<config key="connection_48">
<entry key="sourceID" type="xint" value="718"/>
<entry key="destID" type="xint" value="719"/>
<entry key="sourcePort" type="xint" value="1"/>
<entry key="destPort" type="xint" value="1"/>
</config>
<config key="connection_49">
<entry key="sourceID" type="xint" value="719"/>
<entry key="destID" type="xint" value="721"/>
<entry key="sourcePort" type="xint" value="1"/>
<entry key="destPort" type="xint" value="1"/>
</config>
<config key="connection_50">
<entry key="sourceID" type="xint" value="721"/>
<entry key="destID" type="xint" value="714"/>
<entry key="sourcePort" type="xint" value="1"/>
<entry key="destPort" type="xint" value="1"/>
</config>
<config key="connection_51">
<entry key="sourceID" type="xint" value="727"/>
<entry key="destID" type="xint" value="715"/>
<entry key="sourcePort" type="xint" value="0"/>
<entry key="destPort" type="xint" value="1"/>
</config>
<config key="connection_52">
<entry key="sourceID" type="xint" value="729"/>
<entry key="destID" type="xint" value="685"/>
<entry key="sourcePort" type="xint" value="1"/>
<entry key="destPort" type="xint" value="1"/>
</config>
<config key="connection_53">
<entry key="sourceID" type="xint" value="730"/>
<entry key="destID" type="xint" value="729"/>
<entry key="sourcePort" type="xint" value="1"/>
<entry key="destPort" type="xint" value="2"/>
</config>
<config key="connection_54">
<entry key="sourceID" type="xint" value="732"/>
<entry key="destID" type="xint" value="37"/>
<entry key="sourcePort" type="xint" value="1"/>
<entry key="destPort" type="xint" value="1"/>
</config>
<config key="connection_55">
<entry key="sourceID" type="xint" value="733"/>
<entry key="destID" type="xint" value="37"/>
<entry key="sourcePort" type="xint" value="1"/>
<entry key="destPort" type="xint" value="2"/>
</config>
<config key="connection_56">
<entry key="sourceID" type="xint" value="741"/>
<entry key="destID" type="xint" value="636"/>
<entry key="sourcePort" type="xint" value="1"/>
<entry key="destPort" type="xint" value="2"/>
</config>
<config key="connection_57">
<entry key="sourceID" type="xint" value="743"/>
<entry key="destID" type="xint" value="742"/>
<entry key="sourcePort" type="xint" value="1"/>
<entry key="destPort" type="xint" value="1"/>
</config>
</config>
<config key="workflow_editor_settings">
<entry key="workflow.editor.snapToGrid" type="xboolean" value="true"/>
<entry key="workflow.editor.ShowGrid" type="xboolean" value="true"/>
<entry key="workflow.editor.gridX" type="xint" value="20"/>
<entry key="workflow.editor.gridY" type="xint" value="20"/>
<entry key="workflow.editor.zoomLevel" type="xdouble" value="1.0"/>
<entry key="workflow.editor.curvedConnections" type="xboolean" value="false"/>
<entry key="workflow.editor.connectionWidth" type="xint" value="1"/>
</config>
</config>
