# Supplementary material for: An automated screening method for detecting compounds with goitrogenic activity using transgenic zebrafish embryos
Source: PLoS One. 2018 Aug 29;13(8):e0203087. doi: 10.1371/journal.pone.0203087 (PMC6114901; doi:10.1371/journal.pone.0203087)
Supplement: S1 Workflow — (KNWF) [file pone.0203087.s007.knwf › tgmCherry KNIME workflow for publication/XLS Reader (#45)/settings.xml]

<?xml version="1.0" encoding="UTF-8"?>
<config xmlns="http://www.knime.org/2008/09/XMLConfig" xmlns:xsi="http://www.w3.org/2001/XMLSchema-instance" xsi:schemaLocation="http://www.knime.org/2008/09/XMLConfig http://www.knime.org/XMLConfig_2008_09.xsd" key="settings.xml">
<entry key="node_file" type="xstring" value="settings.xml"/>
<config key="flow_stack"/>
<config key="internal_node_subsettings">
<entry key="memory_policy" type="xstring" value="CacheSmallInMemory"/>
</config>
<config key="model">
<entry key="XLS_LOCATION" type="xstring" value="Z:\VAST_Stefan\tgmcherry\DCA 11052017 Plate 1\DCA11052017plate1_platelayout.xlsx"/>
<entry key="SHEET_NAME" type="xstring" isnull="true" value=""/>
<entry key="READ_ALL_DATA" type="xboolean" value="false"/>
<entry key="FIRST_ROW" type="xint" value="0"/>
<entry key="LAST_ROW" type="xint" value="12"/>
<entry key="FIRST_COL" type="xint" value="0"/>
<entry key="LAST_COL" type="xint" value="8"/>
<entry key="HAS_COL_HDRS" type="xboolean" value="true"/>
<entry key="COL_HDR_ROW" type="xint" value="0"/>
<entry key="HAS_ROW_HDRS" type="xboolean" value="true"/>
<entry key="ROW_HDR_COL" type="xint" value="0"/>
<entry key="MISS_VAL_PATTERN" type="xstring" isnull="true" value=""/>
<entry key="SKIP_EMPTY_COLS" type="xboolean" value="true"/>
<entry key="SKIP_EMPTY_ROWS" type="xboolean" value="false"/>
<entry key="SKIP_HIDDEN_COLS" type="xboolean" value="true"/>
<entry key="KEEP_XL_HDR" type="xboolean" value="false"/>
<entry key="UNIQUIFY_ROWID" type="xboolean" value="false"/>
<entry key="FORMULA_ERR_USE_PATTERN" type="xboolean" value="true"/>
<entry key="FORMULA_ERR_PATTERN" type="xstring" value="#XL_EVAL_ERROR#"/>
<entry key="XLS_SettingsForSpecID" type="xstring" value="SettingsID:Z:\VAST_Stefan\tgmcherry\DCA 11052017 Plate 1\DCA11052017plate1_platelayout.xlsx-0012081010-101001#XL_EVAL_ERROR#"/>
<config key="XLS_DataTableSpec">
<entry key="spec_name" type="xstring" value="DCA11052017plate1_platelayout.xlsx [Layout]"/>
<entry key="number_columns" type="xint" value="8"/>
<config key="column_spec_0">
<entry key="column_name" type="xstring" value="A"/>
<config key="element_names">
<entry key="array-size" type="xint" value="0"/>
</config>
<config key="column_type">
<entry key="cell_class" type="xstring" value="org.knime.core.data.def.DoubleCell"/>
</config>
<config key="column_domain"/>
<config key="column_properties"/>
</config>
<config key="column_spec_1">
<entry key="column_name" type="xstring" value="B"/>
<config key="element_names">
<entry key="array-size" type="xint" value="0"/>
</config>
<config key="column_type">
<entry key="cell_class" type="xstring" value="org.knime.core.data.def.DoubleCell"/>
</config>
<config key="column_domain"/>
<config key="column_properties"/>
</config>
<config key="column_spec_2">
<entry key="column_name" type="xstring" value="C"/>
<config key="element_names">
<entry key="array-size" type="xint" value="0"/>
</config>
<config key="column_type">
<entry key="cell_class" type="xstring" value="org.knime.core.data.def.DoubleCell"/>
</config>
<config key="column_domain"/>
<config key="column_properties"/>
</config>
<config key="column_spec_3">
<entry key="column_name" type="xstring" value="D"/>
<config key="element_names">
<entry key="array-size" type="xint" value="0"/>
</config>
<config key="column_type">
<entry key="cell_class" type="xstring" value="org.knime.core.data.def.DoubleCell"/>
</config>
<config key="column_domain"/>
<config key="column_properties"/>
</config>
<config key="column_spec_4">
<entry key="column_name" type="xstring" value="E"/>
<config key="element_names">
<entry key="array-size" type="xint" value="0"/>
</config>
<config key="column_type">
<entry key="cell_class" type="xstring" value="org.knime.core.data.def.DoubleCell"/>
</config>
<config key="column_domain"/>
<config key="column_properties"/>
</config>
<config key="column_spec_5">
<entry key="column_name" type="xstring" value="F"/>
<config key="element_names">
<entry key="array-size" type="xint" value="0"/>
</config>
<config key="column_type">
<entry key="cell_class" type="xstring" value="org.knime.core.data.def.DoubleCell"/>
</config>
<config key="column_domain"/>
<config key="column_properties"/>
</config>
<config key="column_spec_6">
<entry key="column_name" type="xstring" value="G"/>
<config key="element_names">
<entry key="array-size" type="xint" value="0"/>
</config>
<config key="column_type">
<entry key="cell_class" type="xstring" value="org.knime.core.data.def.DoubleCell"/>
</config>
<config key="column_domain"/>
<config key="column_properties"/>
</config>
<config key="column_spec_7">
<entry key="column_name" type="xstring" value="H"/>
<config key="element_names">
<entry key="array-size" type="xint" value="0"/>
</config>
<config key="column_type">
<entry key="cell_class" type="xstring" value="org.knime.core.data.def.DoubleCell"/>
</config>
<config key="column_domain"/>
<config key="column_properties"/>
</config>
</config>
</config>
<config key="nodeAnnotation">
<entry key="text" type="xstring" value="Plate layout %%00013%%00010excelfile"/>
<entry key="bgcolor" type="xint" value="16777215"/>
<entry key="x-coordinate" type="xint" value="-33"/>
<entry key="y-coordinate" type="xint" value="439"/>
<entry key="width" type="xint" value="106"/>
<entry key="height" type="xint" value="30"/>
<entry key="alignment" type="xstring" value="CENTER"/>
<entry key="borderSize" type="xint" value="0"/>
<entry key="borderColor" type="xint" value="16777215"/>
<entry key="defFontSize" type="xint" value="8"/>
<entry key="annotation-version" type="xint" value="20151123"/>
<config key="styles"/>
</config>
<entry key="customDescription" type="xstring" isnull="true" value=""/>
<entry key="state" type="xstring" value="EXECUTED"/>
<entry key="factory" type="xstring" value="org.knime.ext.poi.node.read2.XLSReaderNodeFactory"/>
<entry key="node-name" type="xstring" value="XLS Reader"/>
<entry key="node-bundle-name" type="xstring" value="KNIME POI Plug-in"/>
<entry key="node-bundle-symbolic-name" type="xstring" value="org.knime.ext.poi"/>
<entry key="node-bundle-vendor" type="xstring" value="KNIME GmbH, Konstanz, Germany"/>
<entry key="node-bundle-version" type="xstring" value="3.1.1.v201601291109"/>
<entry key="node-feature-name" type="xstring" value="KNIME XLS Support"/>
<entry key="node-feature-symbolic-name" type="xstring" value="org.knime.features.ext.poi.feature.group"/>
<entry key="node-feature-vendor" type="xstring" value="KNIME GmbH, Konstanz, Germany"/>
<entry key="node-feature-version" type="xstring" value="3.1.1.v201601291109"/>
<config key="factory_settings"/>
<entry key="name" type="xstring" value="XLS Reader"/>
<entry key="hasContent" type="xboolean" value="true"/>
<entry key="isInactive" type="xboolean" value="false"/>
<config key="ports">
<config key="port_1">
<entry key="index" type="xint" value="1"/>
<entry key="port_spec_class" type="xstring" value="org.knime.core.data.DataTableSpec"/>
<entry key="port_object_class" type="xstring" value="org.knime.core.node.BufferedDataTable"/>
<entry key="port_object_summary" type="xstring" value="Rows: 12, Cols: 8"/>
<entry key="port_dir_location" type="xstring" value="port_1"/>
</config>
</config>
<config key="filestores">
<entry key="file_store_location" type="xstring" isnull="true" value=""/>
<entry key="file_store_id" type="xstring" value="d03977d1-6b75-46ef-8520-f7648b0de1c6"/>
</config>
</config>
