# Supplementary material for: An automated screening method for detecting compounds with goitrogenic activity using transgenic zebrafish embryos
Source: PLoS One. 2018 Aug 29;13(8):e0203087. doi: 10.1371/journal.pone.0203087 (PMC6114901; doi:10.1371/journal.pone.0203087)
Supplement: S1 Workflow — (KNWF) [file pone.0203087.s007.knwf › tgmCherry KNIME workflow for publication/XLS Sheet Appender (#629)/settings.xml]

<?xml version="1.0" encoding="UTF-8"?>
<config xmlns="http://www.knime.org/2008/09/XMLConfig" xmlns:xsi="http://www.w3.org/2001/XMLSchema-instance" xsi:schemaLocation="http://www.knime.org/2008/09/XMLConfig http://www.knime.org/XMLConfig_2008_09.xsd" key="settings.xml">
<entry key="node_file" type="xstring" value="settings.xml"/>
<config key="flow_stack"/>
<config key="internal_node_subsettings">
<entry key="memory_policy" type="xstring" value="CacheOnDisc"/>
</config>
<config key="model">
<entry key="xCellOffset" type="xint" value="0"/>
<entry key="yCellOffset" type="xint" value="0"/>
<entry key="writeColHdr" type="xboolean" value="true"/>
<entry key="writeRowHdr" type="xboolean" value="false"/>
<entry key="filename" type="xstring" value="test.xls"/>
<entry key="sheetname" type="xstring" value="Raw data analysis"/>
<entry key="missingPattern" type="xstring" value=""/>
<entry key="overwrite_ok" type="xboolean" value="false"/>
<entry key="open_file" type="xboolean" value="false"/>
<entry key="file_must_exist" type="xboolean" value="false"/>
<entry key="do_not_overwrite_sheet" type="xboolean" value="false"/>
<entry key="landscape" type="xboolean" value="false"/>
<entry key="autosize" type="xboolean" value="false"/>
<entry key="paper_size" type="xshort" value="1"/>
<entry key="write_missing_values" type="xboolean" value="false"/>
<entry key="evaluate_formula" type="xboolean" value="false"/>
<config key="xlswriter2">
<entry key="filter-type" type="xstring" value="STANDARD"/>
<config key="included_names">
<entry key="array-size" type="xint" value="11"/>
<entry key="0" type="xstring" value="Split Value 1(#1)"/>
<entry key="1" type="xstring" value="Location"/>
<entry key="2" type="xstring" value="Split Value 1(#2)"/>
<entry key="3" type="xstring" value="Split Value 1(#3)"/>
<entry key="4" type="xstring" value="Split Value 1"/>
<entry key="5" type="xstring" value="Sum"/>
<entry key="6" type="xstring" value="Mean"/>
<entry key="7" type="xstring" value="Filename"/>
<entry key="8" type="xstring" value="Well(-1)"/>
<entry key="9" type="xstring" value="Orientation(-1)"/>
<entry key="10" type="xstring" value="Concentration(-1)"/>
</config>
<config key="excluded_names">
<entry key="array-size" type="xint" value="0"/>
</config>
<entry key="enforce_option" type="xstring" value="EnforceExclusion"/>
<config key="name_pattern">
<entry key="pattern" type="xstring" value=""/>
<entry key="type" type="xstring" value="Wildcard"/>
<entry key="caseSensitive" type="xboolean" value="true"/>
</config>
<config key="datatype">
<config key="typelist">
<entry key="org.knime.core.data.BooleanValue" type="xboolean" value="false"/>
<entry key="org.knime.core.data.date.DateAndTimeValue" type="xboolean" value="false"/>
<entry key="org.knime.core.data.DoubleValue" type="xboolean" value="false"/>
<entry key="org.knime.core.data.IntValue" type="xboolean" value="false"/>
<entry key="org.knime.core.data.LongValue" type="xboolean" value="false"/>
<entry key="org.knime.core.data.StringValue" type="xboolean" value="false"/>
<entry key="org.knime.core.data.image.png.PNGImageValue" type="xboolean" value="false"/>
<entry key="org.knime.core.data.FuzzyNumberValue" type="xboolean" value="false"/>
</config>
</config>
</config>
</config>
<config key="variables">
<config key="filename">
<entry key="used_variable" type="xstring" value="Excel file name"/>
<entry key="exposed_variable" type="xstring" isnull="true" value=""/>
</config>
</config>
<entry key="customDescription" type="xstring" isnull="true" value=""/>
<entry key="state" type="xstring" value="EXECUTED"/>
<entry key="factory" type="xstring" value="org.knime.ext.poi.node.write2.XLSAppenderNodeFactory"/>
<entry key="node-name" type="xstring" value="XLS Sheet Appender (deprecated)"/>
<entry key="node-bundle-name" type="xstring" value="KNIME POI Plug-in"/>
<entry key="node-bundle-symbolic-name" type="xstring" value="org.knime.ext.poi"/>
<entry key="node-bundle-vendor" type="xstring" value="KNIME GmbH, Konstanz, Germany"/>
<entry key="node-bundle-version" type="xstring" value="3.3.0.v201611151408"/>
<entry key="node-feature-name" type="xstring" value="KNIME Excel Support"/>
<entry key="node-feature-symbolic-name" type="xstring" value="org.knime.features.ext.poi.feature.group"/>
<entry key="node-feature-vendor" type="xstring" value="KNIME GmbH, Konstanz, Germany"/>
<entry key="node-feature-version" type="xstring" value="3.3.2.v201703300948"/>
<config key="factory_settings"/>
<entry key="name" type="xstring" value="XLS Sheet Appender (deprecated)"/>
<entry key="hasContent" type="xboolean" value="true"/>
<entry key="isInactive" type="xboolean" value="false"/>
<config key="ports"/>
<config key="filestores">
<entry key="file_store_location" type="xstring" isnull="true" value=""/>
<entry key="file_store_id" type="xstring" value="c9947458-9440-41c2-aae7-ee103aea9242"/>
</config>
</config>
